# Supplementary material for: Chromosome-scale assembly and analysis of biomass crop Miscanthus lutarioriparius genome
Source: Nat Commun. 2021 Apr 28;12:2458. doi: 10.1038/s41467-021-22738-4 (PMC8080599; doi:10.1038/s41467-021-22738-4)
Supplement: Supplementary file 3 — Supplementary Data 1 [file 41467_2021_22738_MOESM3_ESM.xlsx]

## Sheet: NBS_547_type
Supplementary Data 1 Statistic of NBS-encoding genes
Predicted protein domains	Letter code	M. lutarioriparius	S. bicolor	Z. mays	O. sativa
NBS-LRR type genes
NBS-LRR	NL	191	133	26	113
CC-NBS-LRR	CNL	262	24	7	39
NBS-LRR-CC	NLC	0	1	1	2
NBS-LRR-X	NLX	12	12	1	2
NBS-X-LRR	NXL	0	43	0	3
CC-NBS-LRR-X	CNLX	12	3	2	1
CC-NBS-X-LRR	CNXL	0	12	0	0
TIR-NBS	TN	0	0	0	1
Total		478	228	37	161
NBS type genes
NBS	N	41	64	69	252
CC-NBS	CN	25	11	21	72
NBS-CC	NC	0	1	0	7
CC-NBS-X	CNX	3	3	0	2
NBS-CC-X	NCX	0	4	0	0
X-CC-NBS	XCN	0	8	0	1
X-NBS	XN	0	27	10	8
Total		69	118	100	342
Grand Total		547	346	137	503
*: The NBS-encoding genes classification of sorghum, rice and maize was derived from literature (Mace et al., 2014).
Gene	Type
Ml01G015530	CNL
Ml01G046400	CNL
Ml01G049150	CNL
Ml01G050770	NL
Ml01G051190	NL
Ml01G058060	CNL
Ml01G069880	CNL
Ml01G072600	NL
Ml02G015500	CNL
Ml02G021510	CNL
Ml02G021990	CNL
Ml02G031590	CNL
Ml02G034240	NL
Ml02G034330	NL
Ml02G037170	NL
Ml02G037200	NL
Ml02G045660	CNL
Ml02G049330	NL
Ml02G051440	NL
Ml02G051640	NL
Ml02G052500	CNL
Ml02G069900	NL
Ml02G072860	NL
Ml02_0263_00003	CNL
Ml02_0320_00003	CNL
Ml02_0343_00002	N
Ml02_0400_00003	CNL
Ml02_0434_00002	CNL
Ml02_0460_00001	CNL
Ml02_0460_00002	CNL
Ml02_0460_00004	CNL
Ml02_0478_00001	NL
Ml02_0479_00003	NLK
Ml02_0559_00009	NL
Ml02_0578_00003	NL
Ml02_0592_00005	NL
Ml02_0608_00003	NL
Ml02_0608_00005	NL
Ml02_0667_00002	CNL
Ml02_0667_00003	CN
Ml02_0673_00003	NL
Ml02_0673_00004	CNLK
Ml02_0734_00007	CNL
Ml02_0734_00008	N
Ml02_0738_00004	NL
Ml02_0784_00003	NL
Ml02_0784_00007	NL
Ml02_0833_00001	CNL
Ml02_0833_00003	CNK
Ml02_0833_00005	CNL
Ml02_0869_00006	NL
Ml02_0896_00005	CNL
Ml02_0896_00010	CN
Ml03G004410	CNL
Ml03G004420	CNL
Ml03G009070	CNL
Ml03G014990	CN
Ml03G017460	CNL
Ml03G017470	CNL
Ml03G022800	CNL
Ml03G022810	CNL
Ml03G035540	NLK
Ml03G035560	CNL
Ml03G044800	NL
Ml03G052860	NL
Ml03G052910	N
Ml03G052970	NL
Ml03G053700	NL
Ml03G054240	NL
Ml03G062290	CNL
Ml03G062300	NK
Ml03G062320	NK
Ml03G062330	NLK
Ml03G062370	N
Ml03G062380	N
Ml03G062650	NL
Ml03G062680	NL
Ml03G062790	NL
Ml03G062900	NLK
Ml03G062930	NL
Ml03G063420	CN
Ml04G004190	NL
Ml04G004640	NL
Ml04G015110	CNL
Ml04G015940	CNL
Ml04G020500	NL
Ml04G023460	NL
Ml04G032400	CNLK
Ml04G032410	CNL
Ml04G038490	NL
Ml04G038510	NL
Ml04G040040	CNL
Ml04G041810	CNL
Ml04G046180	CNL
Ml04G047710	CNL
Ml04G054920	CNLK
Ml04G055630	NL
Ml04G056160	N
Ml05G000130	TNL
Ml05G005400	CNL
Ml05G015680	CNL
Ml05G016770	CNL
Ml05G036570	CNL
Ml05G036880	CNL
Ml05G036890	CNL
Ml05G037860	NL
Ml05G050650	CNL
Ml05G055700	NL
Ml06G006510	NL
Ml06G006820	CNL
Ml06G007150	CNL
Ml06G016670	CNL
Ml06G017540	CNL
Ml06G018500	NL
Ml06G022700	CN
Ml06G038150	NLK
Ml06G043220	NL
Ml07G024130	CNL
Ml07G031680	CNL
Ml07G032440	CNL
Ml07G035000	CNL
Ml07G035010	NL
Ml07G035020	CNL
Ml07G035030	CNL
Ml07G040310	CNL
Ml07G040320	NL
Ml07G040750	CNL
Ml07G048920	N
Ml07G050430	NL
Ml07G050870	CNL
Ml07G058340	CNL
Ml07G062740	NL
Ml07G069460	CN
Ml07G077720	NL
Ml07G077820	CNL
Ml08G027400	CNL
Ml08G036090	N
Ml08G037360	CNL
Ml08G046660	CNL
Ml09G000360	NL
Ml09G000390	NL
Ml09G002120	NL
Ml09G002140	NL
Ml09G002480	NL
Ml09G002500	CN
Ml09G002530	CNL
Ml09G002550	CNL
Ml09G003920	CNL
Ml09G004060	CNL
Ml09G004070	CNL
Ml09G005060	CNL
Ml09G005190	CNL
Ml09G005200	CNL
Ml09G005220	CNL
Ml09G005260	CNL
Ml09G008850	NL
Ml09G008880	CNL
Ml09G009270	CNL
Ml09G009300	CNL
Ml09G009950	CNL
Ml09G010080	NL
Ml09G010980	CNL
Ml09G012630	N
Ml09G013710	CNL
Ml09G015150	NL
Ml09G015330	CNL
Ml09G015960	CNL
Ml09G016190	CNL
Ml09G017160	NL
Ml09G017570	NL
Ml09G017750	CNL
Ml09G025200	CN
Ml09G029250	CNL
Ml09G033600	CNL
Ml09G034660	CNL
Ml09G035330	CNL
Ml09G035360	CNL
Ml09G035500	CNL
Ml09G035710	CNL
Ml09G035730	NL
Ml09G035780	CNL
Ml09G035990	CNL
Ml09G036010	NL
Ml09G036100	NL
Ml09G036120	CN
Ml09G036160	N
Ml09G036330	NL
Ml09G036620	CNL
Ml09G036650	CNL
Ml09G036700	CNL
Ml09G036780	CNL
Ml09G036790	CNL
Ml09G036820	CNL
Ml09G036990	CNL
Ml09G037190	CNL
Ml09G037200	NL
Ml09G038870	NL
Ml09G038990	NL
Ml09G039450	N
Ml09G039830	N
Ml09G041040	CNL
Ml09G041290	CNL
Ml09G042530	CNL
Ml09G044350	CNL
Ml09G045110	CNL
Ml09G045450	NL
Ml09G045890	CNL
Ml09G045960	CNL
Ml09G047610	CNL
Ml09G047690	CNL
Ml09G047960	CNL
Ml09G050400	CN
Ml09G050490	CN
Ml09G050520	CN
Ml09G051750	NL
Ml09G051920	CNL
Ml09G051930	NL
Ml09G052010	NL
Ml09G052120	CNL
Ml09G055630	NL
Ml09G055650	NL
Ml10G000660	NL
Ml10G000670	NL
Ml10G000700	CN
Ml10G000750	CNL
Ml10G000800	CNL
Ml10G001500	CNL
Ml10G001520	NL
Ml10G001550	NL
Ml10G001600	NL
Ml10G002060	N
Ml10G002530	CNL
Ml10G002550	CNL
Ml10G002580	CNL
Ml10G002620	CNL
Ml10G002700	CNL
Ml10G002740	CN
Ml10G002850	CNL
Ml10G002880	CNL
Ml10G002900	CNL
Ml10G002960	CNL
Ml10G004110	CNL
Ml10G004230	CNL
Ml10G004310	CN
Ml10G004340	CNL
Ml10G004770	N
Ml10G005190	CNL
Ml10G005630	NL
Ml10G005680	CNL
Ml10G006600	NL
Ml10G006610	NL
Ml10G007930	NL
Ml10G007980	NL
Ml10G008010	NL
Ml10G008860	NL
Ml10G008880	NL
Ml10G008920	NL
Ml10G009030	CNL
Ml10G009080	NL
Ml10G009680	CNL
Ml10G009830	CNL
Ml10G012350	NL
Ml10G012380	CNL
Ml10G012460	CNL
Ml10G012490	CNL
Ml10G012520	CNL
Ml10G012940	CNL
Ml10G013140	NL
Ml10G013170	CNL
Ml10G013260	NL
Ml10G013370	CNL
Ml10G013390	NL
Ml10G013430	CNL
Ml10G013780	CNL
Ml10G013980	NL
Ml10G014050	CNL
Ml10G014060	NL
Ml10G014070	NL
Ml10G016350	N
Ml10G016410	NL
Ml10G016660	NL
Ml10G017550	CNL
Ml10G017650	N
Ml10G017660	CNL
Ml10G017800	NL
Ml10G017810	CN
Ml10G018070	NL
Ml10G018150	NL
Ml10G018220	NL
Ml10G018600	CNL
Ml10G018640	NL
Ml10G018760	CNL
Ml10G020390	CNL
Ml10G021500	CNL
Ml10G021710	N
Ml10G022340	NL
Ml10G023460	CNL
Ml10G023480	CNL
Ml10G028500	NL
Ml10G030200	CNLK
Ml10G032280	CNL
Ml10G032290	CNL
Ml10G033360	CNL
Ml10G033620	CNL
Ml10G036330	CNL
Ml10G037090	NK
Ml10G037120	NLK
Ml10G037210	NLK
Ml10G037280	NK
Ml10G037360	NLK
Ml10G037510	NLK
Ml10G038550	CNL
Ml10G038650	CNL
Ml10G039070	NL
Ml10G039180	CNL
Ml10G039840	N
Ml10G039950	CNL
Ml10G040280	CNL
Ml10G040300	CNL
Ml10G040530	CNL
Ml10G040550	NL
Ml10G040590	CNK
Ml10G040770	CNL
Ml10G041170	CNL
Ml10G041220	CN
Ml10G041320	CNL
Ml10G041370	NL
Ml10G041480	N
Ml10G041560	CNL
Ml10G041600	NL
Ml10G041670	CNK
Ml10G041710	NL
Ml10G041800	NLK
Ml10G041900	NL
Ml10G041910	CNL
Ml10G042110	NL
Ml10G042150	NL
Ml10G042180	NL
Ml10G042200	NL
Ml10G042250	CNL
Ml10G042290	NLK
Ml10G044030	NL
Ml10G044660	NL
Ml10G045220	NL
Ml10G045270	CNL
Ml10G045300	NL
Ml10G045320	NL
Ml10G046120	NL
Ml10G046310	NL
Ml10G046440	N
Ml10G049400	CNL
Ml10G049540	NL
Ml10G050670	CNL
Ml10G050690	CNL
Ml10G051130	CNL
Ml10G051410	CNL
Ml10G051470	CNL
Ml10G055430	CNLK
Ml10G056610	CN
Ml10G057560	NL
Ml10G058500	NL
Ml10G058950	CN
Ml10G059530	CNL
Ml10G059560	NL
Ml10G061240	NL
Ml10G061300	NL
Ml10G061310	NL
Ml10G061670	N
Ml10G061710	NL
Ml10G061730	NL
Ml10G061840	CNL
Ml10G062150	NL
Ml10G063980	CNL
Ml11G016270	NL
Ml11G018900	NL
Ml11G019040	CNL
Ml11G027820	CN
Ml11G028080	CNL
Ml11G032130	CNL
Ml11G034680	NL
Ml12G007770	N
Ml12G007820	NL
Ml12G008190	CNL
Ml12G008240	N
Ml12G008260	N
Ml12G008270	CNL
Ml12G008440	CNL
Ml12G008490	CNL
Ml12G015890	CNL
Ml12G018750	CNL
Ml12G018760	CNL
Ml12G035300	CNL
Ml12G036380	NL
Ml12G038210	CNL
Ml12G039170	NL
Ml12G040350	NL
Ml13G005210	CNL
Ml13G006850	NL
Ml13G007500	NL
Ml13G015180	CNL
Ml13G026120	CNL
Ml13G026150	CNL
Ml13G026180	NL
Ml13G033100	CNL
Ml13G034030	NL
Ml14G000750	CNLK
Ml14G000780	CNLK
Ml14G000810	CNLK
Ml14G000840	CNL
Ml14G000920	CNLK
Ml14G000930	CNLK
Ml14G000950	CNL
Ml14G000970	CNL
Ml14G001010	CNL
Ml14G001700	CNL
Ml14G002340	NL
Ml14G002380	NL
Ml14G002430	NL
Ml14G002540	N
Ml14G007090	CNL
Ml14G007180	CNL
Ml14G008100	CNLK
Ml14G008110	CN
Ml14G012090	NLK
Ml14G012120	CNL
Ml14G012420	CNL
Ml14G012930	NL
Ml14G016210	CNL
Ml14G016220	CNL
Ml14G022130	NL
Ml14G026610	CN
Ml14G027410	NL
Ml14G027430	CNL
Ml14G027500	CNL
Ml14G028170	CNL
Ml14G035000	NL
Ml14G035010	NL
Ml14G035050	CNL
Ml14G035090	CNL
Ml14G035170	CNL
Ml14G035870	CNL
Ml14G036240	CNL
Ml14G036310	CNL
Ml14G036370	CNL
Ml14G036500	CNL
Ml14G036520	CNL
Ml14G037060	CNL
Ml14G037080	CNL
Ml14G037160	NL
Ml14G037170	CNL
Ml14G037180	CNL
Ml14G037200	CNL
Ml14G041130	CNL
Ml14G043410	CNL
Ml14G044040	CNL
Ml14G044520	NL
Ml14G044900	N
Ml15G002330	CNL
Ml15G003370	CNL
Ml15G003930	NL
Ml15G005030	CNL
Ml15G005500	N
Ml15G009540	CNL
Ml15G009570	N
Ml15G011390	CNL
Ml15G011450	CNL
Ml15G012590	NL
Ml15G012840	N
Ml15G012860	CNL
Ml15G012880	N
Ml15G013890	NL
Ml15G013910	CNL
Ml15G014430	NL
Ml15G023870	NL
Ml15G024150	CNL
Ml15G026370	NL
Ml16G005320	NL
Ml16G005370	N
Ml16G005380	NL
Ml16G005390	NL
Ml16G005400	NL
Ml16G005480	NL
Ml16G016300	CNL
Ml16G016310	CNL
Ml16G016320	CNL
Ml16G016340	CNL
Ml16G016360	CNL
Ml16G022890	NL
Ml16G027320	CN
Ml16G027650	CNL
Ml16G027670	CNL
Ml16G030110	CNL
Ml16G032560	CNL
Ml16G032720	NL
Ml16G033870	CNL
Ml16G033940	NL
Ml16G033970	CNL
Ml16G035040	NL
Ml16G036760	CNLK
Ml17G016540	NL
Ml17G016670	NL
Ml17G028030	NL
Ml17G028660	CN
Ml17G029150	CNL
Ml17G029170	CNL
Ml17G029200	NL
Ml17G029240	CNL
Ml17G033610	NL
Ml17G033910	NL
Ml18G000560	CNL
Ml18G000600	CNL
Ml18G000720	CNL
Ml18G000810	CNL
Ml18G000830	CNL
Ml18G000870	CNL
Ml18G001990	NL
Ml18G004470	CNL
Ml18G005620	N
Ml18G005650	NL
Ml18G005700	NL
Ml18G006440	NL
Ml18G006960	N
Ml18G013330	CNL
Ml18G013350	CNL
Ml18G013390	N
Ml18G013480	N
Ml18G013490	CNL
Ml18G013540	NL
Ml18G013570	CN
Ml18G022710	NL
Ml18G025900	NL
Ml18G025930	NL
Ml18G041150	N
Ml18G041300	NL
Ml18G041310	N
Ml19G000330	NL
Ml19G000440	CNL
Ml19G003940	NL
Ml19G004930	NL
Ml19G004950	NL
Ml19G018590	NL
Ml19G022210	NL
Ml19G036760	NL
Ml19G037950	CNL
Ml19G038070	NL
Ml19G038130	NL
Ml19G038260	NL
