# Supplementary material for: Chromosome-scale assembly and analysis of biomass crop Miscanthus lutarioriparius genome
Source: Nat Commun. 2021 Apr 28;12:2458. doi: 10.1038/s41467-021-22738-4 (PMC8080599; doi:10.1038/s41467-021-22738-4)
Supplement: Supplementary file 4 — Supplementary Data 2 [file 41467_2021_22738_MOESM4_ESM.xlsx]

## Sheet: Sheet1
Supplementary Data 2 Cellulose synthase-like encoding genes of M. lutarioriparius
Gene ID	CDSL	Pfam domain	Type	Sb syntenic gene	Os syntenic gene
Ml01G007640	1641	PF00535	CslA	Sobic.001G490000	LOC_Os03g07350
Ml01G043020	1575	PF00535	CslA	Sobic.001G252700	LOC_Os10g26630
Ml02G041170	1587	PF00535	CslA	Sobic.001G252700	LOC_Os10g26630
Ml02G041440	1581	PF00535	CslA	Sobic.001G252700	LOC_Os10g26630
Ml03G005950	1719	PF00535	CslA	Sobic.002G385800	LOC_Os07g43710
Ml03G006000	1560	PF00535	CslA	Sobic.002G385800	LOC_Os07g43710
Ml03G040270	1569	PF00535	CslA
Ml04G005880	1650	PF00535	CslA	Sobic.002G385800	LOC_Os07g43710
Ml04G037050	1605	PF00535	CslA
Ml07G008540	1632	PF00535	CslA	Sobic.004G238700	LOC_Os02g51060
Ml07G033760	1839	PF00535	CslA	Sobic.007G137400	LOC_Os08g33740
Ml07G067790	1554	PF00535	CslA	Sobic.004G075900	LOC_Os02g09930
Ml08G008350	1881	PF00535	CslA	Sobic.004G238700	LOC_Os02g51060
Ml08G037000	1554	PF00535	CslA	Sobic.004G075900	LOC_Os02g09930
Ml13G014030	1770	PF00535	CslA	Sobic.007G137400	LOC_Os08g33740
Ml18G014720	1617	PF00535	CslA	Sobic.010G197300	LOC_Os06g42020
Ml18G029450	1374	PF00535	CslA	Sobic.010G093500	LOC_Os06g12460
Ml19G025570	1734	PF00535	CslA	Sobic.010G093500	LOC_Os06g12460
Ml01G064880	1734	PF00535	CslC	Sobic.001G075600	LOC_Os03g56060
Ml01G075910	2079	PF00535	CslC	Sobic.001G075600	LOC_Os03g56060
Ml02G065790	2004	PF00535	CslC	Sobic.001G075600	LOC_Os03g56060
Ml02G066030	2079	PF00535	CslC	Sobic.001G075600	LOC_Os03g56060
Ml03G029900	2106	PF00535	CslC	Sobic.002G208200	LOC_Os09g25900
Ml03G059360	2076	PF00535	CslC	Sobic.002G022700	LOC_Os07g03260
Ml04G027890	2106	PF00535	CslC	Sobic.002G208200	LOC_Os09g25900
Ml05G018650	2043	PF00535	CslC	Sobic.003G308100	LOC_Os01g56130
Ml06G019340	2049	PF00535	CslC	Sobic.003G308100	LOC_Os01g56130
Ml07G060060	2259	PF00535	CslC
Ml13G020950	2262	PF00535	CslC	Sobic.007G090600	LOC_Os08g15420
Ml13G021020	1593	PF00535	CslC	Sobic.007G090600	LOC_Os08g15420
Ml16G009120	2094	PF00535	CslC	Sobic.009G194200	LOC_Os05g43530
Ml17G009390	2064	PF00535	CslC	Sobic.009G194200	LOC_Os05g43530
Ml01G036190	3474	PF03552	CslD	Sobic.001G283400	LOC_Os10g42750
Ml01G043980	1032	PF03552	CslD
Ml01G043990	1224	PF03552	CslD
Ml02_0516_00011	1083	PF03552	CslD
Ml02G035340	3471	PF03552	CslD	Sobic.001G283400	LOC_Os10g42750
Ml07G029540	3336	PF03552	CslD		LOC_Os08g25710
Ml13G018610	1800	PF03552	CslD	Sobic.007G100800	LOC_Os08g25710
Ml13G018620	1701	PF03552	CslD	Sobic.007G100800	LOC_Os08g25710
Ml14G017630	2049	PF03552	CslD		LOC_Os12g36890
Ml14G017640	3738	PF03552	CslD		LOC_Os12g36890
Ml14G017840	3678	PF03552	CslD		LOC_Os12g36890
Ml15G010500	3663	PF03552	CslD	Sobic.008G125700	LOC_Os12g36890
Ml18G022810	3183	PF03552	CslD	Sobic.010G146000	LOC_Os06g22980
Ml18G043220	3330	PF03552	CslD	Sobic.010G008600	LOC_Os06g02180
Ml19G018530	3057	PF03552	CslD	Sobic.010G146000	LOC_Os06g22980
Ml19G038500	3522	PF03552	CslD	Sobic.010G008600	LOC_Os06g02180
Ml03G026060	1284	PF03552	CslE	Sobic.002G238300	LOC_Os09g30130
Ml03G026090	2175	PF03552	CslE	Sobic.002G237900	LOC_Os09g30120
Ml04G023720	2016	PF03552	CslE	Sobic.002G238300	LOC_Os09g30130
Ml04G023730	2244	PF03552	CslE	Sobic.002G238300	LOC_Os09g30130
Ml04G023790	2184	PF03552	CslE	Sobic.002G237900	LOC_Os09g30130
Ml04G023800	2187	PF03552	CslE	Sobic.002G237900	LOC_Os09g30120
Ml05G000620	1566	PF03552	CslE
Ml06G000890	2190	PF03552	CslE
Ml07G010310	1794	PF03552	CslE	Sobic.004G255200	LOC_Os02g49332
Ml08G010440	2220	PF03552	CslE	Sobic.004G255200	LOC_Os02g49332
Ml03G012620	1239	PF03552	CslF	Sobic.002G334500	LOC_Os07g36610
Ml03G012630	1356	PF03552	CslF	Sobic.002G334500	LOC_Os07g36690
Ml03G012640	2667	PF03552	CslF	Sobic.002G334400	LOC_Os07g36750
Ml03G012670	1170	PF03552	CslF	Sobic.002G334300	LOC_Os07g36610
Ml03G012720	2733	PF03552	CslF	Sobic.002G333800	LOC_Os07g36630
Ml03G012730	2688	PF03552	CslF	Sobic.002G333900	LOC_Os07g36740
Ml03G012760	4254	PF03552	CslF	Sobic.002G334100	LOC_Os07g36750
Ml03G012840	2715	PF03552	CslF	Sobic.002G333900	LOC_Os07g36740
Ml03G012860	2694	PF03552	CslF	Sobic.002G334500	LOC_Os07g36740
Ml03G012890	2427	PF03552	CslF	Sobic.002G334400	LOC_Os07g36750
Ml03G012900	1551	PF03552	CslF	Sobic.002G334300	LOC_Os07g36610
Ml03G012930	2664	PF03552	CslF	Sobic.002G333800	LOC_Os07g36630
Ml03G012940	2586	PF03552	CslF	Sobic.002G333900	LOC_Os07g36740
Ml03G012970	1632	PF03552	CslF	Sobic.002G334000	LOC_Os07g36750
Ml03G013000	2586	PF03552	CslF	Sobic.002G334100	LOC_Os07g36750
Ml03G013020	2226	PF03552	CslF	Sobic.002G334300	LOC_Os07g36610
Ml04G012710	2700	PF03552	CslF	Sobic.002G333900	LOC_Os07g36740
Ml04G012720	2700	PF03552	CslF	Sobic.002G334500	LOC_Os07g36690
Ml04G012730	4176	PF03552	CslF	Sobic.002G334200	LOC_Os07g36750
Ml04G012750	2457	PF03552	CslF	Sobic.002G334100	LOC_Os07g36750
Ml04G012770	2577	PF03552	CslF	Sobic.002G334000	LOC_Os07g36750
Ml04G012860	2637	PF03552	CslF	Sobic.002G334300	LOC_Os07g36610
Ml07G054310	2859	PF03552	CslF	Sobic.007G050600	LOC_Os08g06380
Ml09G051700	2679	PF03552	CslF
Ml09G051980	2649	PF03552	CslF
Ml13G027030	2856	PF03552	CslF	Sobic.007G050600	LOC_Os08g06380
Ml18G043090	2586	PF03552	CslF		LOC_Os06g02180
Ml07G014230	2268	PF03552	CslH
Ml11G027060	2346	PF03552	CslH	Sobic.006G080800	LOC_Os04g35020
Ml11G027150	2316	PF03552	CslH	Sobic.006G080800	LOC_Os04g35020
Ml11G027160	2277	PF03552	CslH	Sobic.006G080800	LOC_Os04g35030
Ml11G027170	2313	PF03552	CslH	Sobic.006G080700	LOC_Os04g35020
CDSL: coding sequence length. Sb: Sorghum bicolor. Os: Oryza sativa.
