# Supplementary material for: Chromosome-scale assembly and analysis of biomass crop Miscanthus lutarioriparius genome
Source: Nat Commun. 2021 Apr 28;12:2458. doi: 10.1038/s41467-021-22738-4 (PMC8080599; doi:10.1038/s41467-021-22738-4)
Supplement: Supplementary file 5 — Supplementary Data 3 [file 41467_2021_22738_MOESM5_ESM.xlsx]

## Sheet: Sheet1
Supplementary Data 3 Statistics of lignin biosynthesis enzyme encoding genes
Lignin	Description	Ml	Sb	Os
CAD	cinnamyl alcohol dehydrogenase	55	14	5
CCoAOMT	Caffeoyl coenzyme A-3-O-methyltransferase	15	7	11
4CL	4-coumarate: CoA ligase	66	15	16
CCR	cinnamoyl CoA reductase	95	44	55
PAL	phenylalanine ammonia-lyase	16	8	14
C4H	Trans-cinnamate 4-hydroxylase	8	3	4
HCT	hydroxycinnamoyl-CoA shikimate/quinate hydroxycinnamoyl transferase	6	4	7
COMT	caffeic acid O-methyltransferase	62	41	35
C3H	p-coumarate-3-hydroxylase	4	2	4
F5H	ferulate-5-hydroxylase	6	3	4
Ml: Miscanthus lutarioriparius. Sb: Sorghum bicolor. Os: Oryza sativa.
Gene	Type
Ml01G000150	CAD
Ml01G009400	CAD
Ml01G009410	CAD
Ml01G062200	CAD
Ml02G000020	CAD
Ml02G009470	CAD
Ml02G037990	CAD
Ml02G038020	CAD
Ml02G038030	CAD
Ml02G063110	CAD
Ml02_0435_00001	CAD
Ml02_0648_00001	CAD
Ml03G006790	CAD
Ml03G006800	CAD
Ml03G023860	CAD
Ml03G027440	CAD
Ml03G027450	CAD
Ml03G031810	CAD
Ml03G031820	CAD
Ml03G031830	CAD
Ml03G031850	CAD
Ml03G031860	CAD
Ml04G025220	CAD
Ml04G025240	CAD
Ml04G029580	CAD
Ml04G029600	CAD
Ml07G002270	CAD
Ml07G003140	CAD
Ml07G040000	CAD
Ml07G048500	CAD
Ml07G058120	CAD
Ml07G068750	CAD
Ml07G068940	CAD
Ml08G002210	CAD
Ml08G002860	CAD
Ml08G016260	CAD
Ml08G037900	CAD
Ml09G033630	CAD
Ml09G034550	CAD
Ml10G029810	CAD
Ml10G036800	CAD
Ml11G010270	CAD
Ml11G032090	CAD
Ml11G035480	CAD
Ml12G007950	CAD
Ml12G008550	CAD
Ml12G009810	CAD
Ml12G032710	CAD
Ml12G032730	CAD
Ml12G037680	CAD
Ml13G008050	CAD
Ml13G017310	CAD
Ml13G023370	CAD
Ml13G030510	CAD
Ml19G029480	CAD
Ml03G025420	CCoAOMT
Ml03G025480	CCoAOMT
Ml07G045440	CCoAOMT
Ml07G045470	CCoAOMT
Ml07G045490	CCoAOMT
Ml07G045720	CCoAOMT
Ml07G053340	CCoAOMT
Ml09G028580	CCoAOMT
Ml09G028590	CCoAOMT
Ml09G028670	CCoAOMT
Ml09G028680	CCoAOMT
Ml13G001770	CCoAOMT
Ml13G002230	CCoAOMT
Ml13G028160	CCoAOMT
Ml18G035800	CCoAOMT
Ml01G003130	4CL
Ml01G003310	4CL
Ml01G003450	4CL
Ml01G003590	4CL
Ml01G005350	4CL
Ml01G019990	4CL
Ml01G020000	4CL
Ml01G036270	4CL
Ml01G050550	4CL
Ml01G050850	4CL
Ml02G003170	4CL
Ml02G003200	4CL
Ml02G003230	4CL
Ml02G003270	4CL
Ml02G003530	4CL
Ml02G003650	4CL
Ml02G003810	4CL
Ml02G003820	4CL
Ml02G005820	4CL
Ml02G020210	4CL
Ml02G035420	4CL
Ml02G050880	4CL
Ml02_0473_00005	4CL
Ml02_0666_00003	4CL
Ml03G038250	4CL
Ml03G062470	4CL
Ml03G063750	4CL
Ml04G034790	4CL
Ml05G019160	4CL
Ml05G058700	4CL
Ml06G010270	4CL
Ml06G010330	4CL
Ml06G019870	4CL
Ml06G053310	4CL
Ml06G058970	4CL
Ml07G034650	4CL
Ml07G051240	4CL
Ml07G059820	4CL
Ml07G069970	4CL
Ml07G075780	4CL
Ml07G076400	4CL
Ml08G012630	4CL
Ml08G026200	4CL
Ml08G026300	4CL
Ml08G039050	4CL
Ml08G045700	4CL
Ml11G001330	4CL
Ml11G002390	4CL
Ml12G001710	4CL
Ml12G002630	4CL
Ml12G002950	4CL
Ml12G027330	4CL
Ml12G027570	4CL
Ml12G029610	4CL
Ml13G012870	4CL
Ml13G012970	4CL
Ml13G021220	4CL
Ml13G021260	4CL
Ml18G011730	4CL
Ml18G024490	4CL
Ml18G025410	4CL
Ml18G025480	4CL
Ml19G010310	4CL
Ml19G023580	4CL
Ml19G023590	4CL
Ml19G038440	4CL
Ml01G008940	CCR
Ml01G008950	CCR
Ml01G035920	CCR
Ml01G048710	CCR
Ml01G070340	CCR
Ml01G070350	CCR
Ml02G005920	CCR
Ml02G008880	CCR
Ml02G008890	CCR
Ml02G035040	CCR
Ml02G070890	CCR
Ml02G070900	CCR
Ml02_0197_00006	CCR
Ml02_0512_00003	CCR
Ml02_0553_00001	CCR
Ml02_0623_00003	CCR
Ml02_0623_00004	CCR
Ml02_0623_00005	CCR
Ml02_0800_00006	CCR
Ml02_0801_00013	CCR
Ml03G024470	CCR
Ml03G024570	CCR
Ml03G024580	CCR
Ml03G024590	CCR
Ml03G024600	CCR
Ml03G024610	CCR
Ml03G039540	CCR
Ml04G022180	CCR
Ml04G022270	CCR
Ml04G022280	CCR
Ml04G022310	CCR
Ml04G022320	CCR
Ml04G022330	CCR
Ml04G022340	CCR
Ml04G022360	CCR
Ml04G022370	CCR
Ml04G036300	CCR
Ml05G014400	CCR
Ml05G014410	CCR
Ml05G028060	CCR
Ml05G028080	CCR
Ml05G040300	CCR
Ml05G046360	CCR
Ml06G015110	CCR
Ml06G015120	CCR
Ml06G046860	CCR
Ml07G002530	CCR
Ml07G002610	CCR
Ml07G014470	CCR
Ml07G034300	CCR
Ml07G036720	CCR
Ml07G043240	CCR
Ml07G056280	CCR
Ml07G061800	CCR
Ml07G069590	CCR
Ml08G002510	CCR
Ml08G002520	CCR
Ml08G029960	CCR
Ml08G029980	CCR
Ml08G038650	CCR
Ml09G028860	CCR
Ml10G062500	CCR
Ml11G007170	CCR
Ml11G007180	CCR
Ml11G007190	CCR
Ml11G007370	CCR
Ml11G007380	CCR
Ml11G007390	CCR
Ml11G007400	CCR
Ml11G007420	CCR
Ml12G007290	CCR
Ml12G007300	CCR
Ml12G007320	CCR
Ml12G007330	CCR
Ml12G007350	CCR
Ml13G004490	CCR
Ml13G010980	CCR
Ml13G011040	CCR
Ml13G013560	CCR
Ml15G001820	CCR
Ml16G002270	CCR
Ml18G008120	CCR
Ml18G012420	CCR
Ml18G014900	CCR
Ml18G014910	CCR
Ml18G014920	CCR
Ml18G015130	CCR
Ml18G015140	CCR
Ml18G027470	CCR
Ml18G033710	CCR
Ml19G007230	CCR
Ml19G010960	CCR
Ml19G012980	CCR
Ml19G013010	CCR
Ml19G030200	CCR
Ml07G017520	PAL
Ml07G017530	PAL
Ml07G017540	PAL
Ml07G017550	PAL
Ml07G017570	PAL
Ml07G017600	PAL
Ml07G017610	PAL
Ml08G017430	PAL
Ml08G017480	PAL
Ml08G017490	PAL
Ml08G017500	PAL
Ml08G017510	PAL
Ml08G017530	PAL
Ml08G017540	PAL
Ml12G018420	PAL
Ml12G018430	PAL
Ml03G041850	C4H
Ml04G038680	C4H
Ml05G015090	C4H
Ml06G015820	C4H
Ml16G020040	C4H
Ml17G022450	C4H
Ml07G027640	C4H
Ml08G028890	C4H
Ml03G030530	HCT
Ml07G018290	HCT
Ml08G003890	HCT
Ml08G019010	HCT
Ml08G019070	HCT
Ml12G020290	HCT
Ml01G026230	COMT
Ml01G026270	COMT
Ml01G026300	COMT
Ml01G037730	COMT
Ml02G012330	COMT
Ml02G025860	COMT
Ml02G041880	COMT
Ml03G048380	COMT
Ml04G044410	COMT
Ml05G003870	COMT
Ml05G019840	COMT
Ml06G020430	COMT
Ml07G053730	COMT
Ml07G055630	COMT
Ml07G061250	COMT
Ml07G062110	COMT
Ml08G001390	COMT
Ml08G029670	COMT
Ml08G036370	COMT
Ml09G030300	COMT
Ml09G034100	COMT
Ml09G044640	COMT
Ml10G005050	COMT
Ml10G005080	COMT
Ml10G005480	COMT
Ml10G005500	COMT
Ml10G005520	COMT
Ml10G005950	COMT
Ml10G007640	COMT
Ml10G007790	COMT
Ml10G030580	COMT
Ml10G034270	COMT
Ml10G036100	COMT
Ml10G037530	COMT
Ml10G037550	COMT
Ml10G037990	COMT
Ml10G038000	COMT
Ml10G053620	COMT
Ml10G054340	COMT
Ml11G026800	COMT
Ml11G031800	COMT
Ml12G032270	COMT
Ml13G019840	COMT
Ml13G027600	COMT
Ml13G034120	COMT
Ml13G034130	COMT
Ml13G034140	COMT
Ml14G042160	COMT
Ml14G042430	COMT
Ml15G004160	COMT
Ml15G018800	COMT
Ml16G008690	COMT
Ml17G008700	COMT
Ml17G008710	COMT
Ml17G008740	COMT
Ml17G008750	COMT
Ml17G008840	COMT
Ml17G008860	COMT
Ml17G008870	COMT
Ml17G008880	COMT
Ml17G008910	COMT
Ml02_0423_00002	COMT
Ml06G016880	C3H
Ml16G010610	C3H
Ml17G010850	C3H
Ml17G011480	C3H
Ml01G049580	F5H
Ml02G049780	F5H
Ml03G058200	F5H
Ml04G052540	F5H
Ml09G037800	F5H
Ml10G043010	F5H
