# Supplementary material for: Chromosome-scale assembly and analysis of biomass crop Miscanthus lutarioriparius genome
Source: Nat Commun. 2021 Apr 28;12:2458. doi: 10.1038/s41467-021-22738-4 (PMC8080599; doi:10.1038/s41467-021-22738-4)
Supplement: Supplementary file 6 — Supplementary Data 4 [file 41467_2021_22738_MOESM6_ESM.xlsx]

## Sheet: Sheet1
Supplementary Data 4. Information of chloroplast genomes.
Name	Accession ID	Length (bp)	Sample name	Note
gi|1049304292|dbj|LC160131.1	LC160131.1	141416	Miscanthus sinensis isolate Niigata410	Complete
gi|1230782479|emb|LN869227.1	LN869227.1	141409	Miscanthus sinensis cultivar Strictus	Complete
gi|1252001617|emb|LN896358.1|	LN896358.1	141395	Miscanthus sinensis cultivar Gold Bar	Complete
gi|954003406|gb|KR822688.1|	KR822688.1	141372	Miscanthus sinensis	Complete
gi|966202338|ref|NC_028721.1|	NC_028721.1	141372	Miscanthus sinensis	complete
gi|1230782158|emb|LN869224.1|	LN869224.1	141371	Miscanthus sinensis var. purpurascens cultivar EF456	Complete
gi|1230781409|emb|LN869217.1|	LN869217.1	141361	Miscanthus sacchariflorus cultivar Golf Course	Complete
gi|1230781516|emb|LN869218.1|	LN869218.1	141361	Miscanthus sacchariflorus cultivar Hercules	Complete
gi|1230781623|emb|LN869219.1|	LN869219.1	141361	Miscanthus sacchariflorus cultivar Silver Banner Grass	Complete
gi|1230781195|emb|LN869215.1|	LN869215.1	141356	Miscanthus floridulus cultivar PI295762	Complete
gi|1238822220|ref|NC_035750.1|	NC_035750.1	141356	Miscanthus floridulus cultivar PI295762	Complete
MH820375.1	MH820375.1	141350	UNVERIFIED: Miscanthus lutarioriparius	UNVERIFIED
gi|1230782799|emb|LN869230.1|	LN869230.1	141345	Miscanthus × giganteus	Complete
gi|1238822541|ref|NC_035753.1|	NC_035753.1	141345	Miscanthus × giganteus	Complete
MH820376.1	MH820376.1	141337	Miscanthus sacchariflorus strain 2TS0527	Complete
MH820379.1	MH820379.1	141334	Miscanthus × giganteus strain 5MG	Complete
gi|954003283|gb|KR822687.1|	KR822687.1	141332	Miscanthus sacchariflorus	Complete
gi|966202215|ref|NC_028720.1|	NC_028720.1	141332	Miscanthus sacchariflorus	Complete
gi|1230782372|emb|LN869226.1|	LN869226.1	141318	Miscanthus sinensis cultivar Roland	Complete
gi|1230782586|emb|LN869228.1|	LN869228.1	141318	Miscanthus sinensis cultivar Zebrinus	Complete
gi|1230781837|emb|LN869221.1|	LN869221.1	141296	Miscanthus sinensis cultivar Dixieland	Complete
gi|1230781944|emb|LN869222.1|	LN869222.1	141296	Miscanthus sinensis cultivar Malepartus	Complete
gi|1230782051|emb|LN869223.1|	LN869223.1	141296	Miscanthus sinensis cultivar Nippon	Complete
gi|1230782265|emb|LN869225.1|	LN869225.1	141296	Miscanthus sinensis cultivar Rigoletto	Complete
gi|1230781730|emb|LN869220.1|	LN869220.1	141295	Miscanthus sinensis cultivar Cabaret	Complete
MH820378.1	MH820378.1	141280	Miscanthus sinensis strain 4MF	Complete
MH820377.1	MH820377.1	141277	Miscanthus floridulus strain 3MS0527-1	Complete
gi|1230782692|emb|LN869229.1|	LN869229.1	141266	Miscanthus transmorrisonensis	Complete
gi|1238822434|ref|NC_035752.1|	NC_035752.1	141266	Miscanthus transmorrisonensis	Complete
LS974680.1 Miscanthus capensis	LS974680.1	141213	Miscanthus capensis	unknown
gi|1049304204|dbj|LC160130.1|	LC160130.1	141210	Saccharum arundinaceum isolate JW630	Complete
gi|1052488511|ref|NC_030777.1|	NC_030777.1	141210	Saccharum arundinaceum isolate JW630	Complete
gi|1252001724|emb|LN896359.1|	LN896359.1	141181	Saccharum hybrid cultivar Q165	Complete
gi|1252001832|emb|LN896360.1|	LN896360.1	141162	Saccharum spontaneum cultivar SES205A	Complete
gi|1230781302|emb|LN869216.1|	LN869216.1	141149	Miscanthus junceus	Complete
gi|1238822327|ref|NC_035751.1|	NC_035751.1	141149	Miscanthus junceus	Complete
LS974682.1 Miscanthus capensis	LS974682.1	140484	Miscanthus capensis	unknown
