# Supplementary material for: Chromosome-scale assembly and analysis of biomass crop Miscanthus lutarioriparius genome
Source: Nat Commun. 2021 Apr 28;12:2458. doi: 10.1038/s41467-021-22738-4 (PMC8080599; doi:10.1038/s41467-021-22738-4)
Supplement: Supplementary file 9 — Source Data [file 41467_2021_22738_MOESM9_ESM.xlsx]

## Sheet: Fig. 2a, b
Seq	Chr	Start (bp)	End (bp)	Length	Number	Unit
1	Chr01	74439407	74445130	137	41.8	GGTGCACGGTTTGCGCCAAACGTACCATAGGCTCAGAAATCATTTTGGACGCACCCGATGGAACTCCTAGGTGACGTGGGTCATGTGGAATCTCGTTTTGGTCCGTTTGGAGACAGTGTTAGTGTCGGTACAAGATA
2	Chr01	74489552	74507650	137	131.5	AAGATAGGTGCATGGTTTGCGCCAAACGTACCATAGGCTCAGAAATCATTTTGGACACACCCGATGGAACTCCTAGGTGACATGGGTCAAGTGGAATCTCGTTTCGGTCCGTTTGGAGATAGTGTTAGTGTCATTGC
3	Chr01	74507705	74509617	137	14	GAAAATCATTTTGGACACACCCGATGGAACTCCTAGGTGACGTAGGTCATGTGGAATCTCGTTTCGGTCCATTTGGAGATAGTGCTAATTTCACTGCAAGATAGGTGCATGGTTTGCGCCGAACGTACCATAGGCTC
4	Chr01	74514475	74520915	137	47.1	GCAAGATAGGTGCATGGTTTGCGCCAAACGTACCATAGGCTCAGAAATCATTTTGGACGCACCCGATGGAACTCCTAGGTGACATGGGTCATGTGGAATCTCATTTCGGTCCGTTTGGAGATAGTGTTAGTCTTCAGT
5	Chr01	74536111	74544335	137	59.6	TACCATAGGCTTAGAAACATTTTGGACGCACCCGATGGAACTCCTAGGTGACGTGGGTCATGTGGAATCTTGTTTCGGTCCGTTTGGAGATAGTGTTAGTGTTGAGCAAGATAGGCGCATGGTTTGCGCCAAACG
6	Chr01	74544345	74547317	137	21.7	GCAAGATAGGTGCACGGTTTGCGCCAAACGTACCATAGGATCAGAAATCATTTTGGACGCACCCGATGGTACTCCTAGGTGACGAGGCTCAAGTGGAAGCTCGTTTCGGTCCGTTTGGAGATAGTGTTAGTGTCGAT
7	Chr01	74547324	74554198	137	50	TTAGTGTCGGTGCAAGATAGGTGCACGGTTTGCGCCAAACGTACCATAGGCTCAGAAATCATTTTGGACGCACCCGATGGTACTCCTAGGTGACGAGGGTCAAGTGGAATCTCGTTTCGGTCCGTTTGGAGATAGTG
8	Chr01	74559143	74586464	137	199	TGCAAGATAGGTGCATGGTTTGCGCCAAACGTACCATAGGCTTAGAAATCATTTTGGACGCACCCGATGGTACTCCTAGGTGACGTGGGTCATGTGGAATCTAGTTTCGGTCCGTTTGGAGATAGTGTTAGTCTTGA
9	Chr01	74595989	74602785	137	49.7	GTCGGTGCAAGATAGGTGCACGGTTTGCGCCAAACGTACCATAGGCTCAGAAATCATTTTGGACACACCCGATGGAACTCCTAGGTGACGAGGGTCTATGGAATCTCGTTTCGGTCCATTTGGAGATAGTGCTAAT
10	Chr01	74604476	74610052	137	40.7	TTTGGAGATAGTGCTAATGTTGATGCAAGATAGGTGCACTGTTTGCGCCAAACGTACCATAGGCTTAGAAATCATTTTGGACACACCCGATGGAACTCCTAGGTGACGAGGCTCAAGTGGAAGCTCGTTTCGGTCCA
11	Chr01	74610048	74617756	137	55.9	TGGAATCTCGTTTTGATCTGTTTGGAGACAGTGTTAGTGTCTTGTGCAAGATAGGTGCACGGTTTGCACCAAACGTACCATAGGCTCAAAAATCATTTTGGACATACCCGATGGAACTCCTAGATGATGTGGGTCATG
12	Chr01	74614711	74617900	137	23.3	AATCATTTTGGACACACCCGATGGAACTCCTAGGTGATGAGGCTCAAGTGGAAGCTCATTTCGGTCCATTTGGAGATAGTGCTAATTCTTGACGCAAGATAGGTGCACGGTTTGCGCCAAACGTACCATAGGCTTAGA
13	Chr01	74622643	74636406	137	100.5	GTACCATAGGCTTAGAAATCATTTTGGACGCACCCGATGGAACTCCTAGGTGATGGGGCTCAAGTGGAAGCTCGTTTTGGTCCGTTTGGAGATAGTGTTAGTGTCGATGCAAGATAGGTGCATGGTTTGCGCCAAAC
14	Chr01	74639927	74642091	137	15.8	AGATAGGTGCACGGTTTGCGCCAAACGTACCATAGGCTTAGAAATCATTTTGGACACACCCGATGGAACTCCTAGGTGACGAGGCTCAAGTGGAATCTCGTTTCGGTCCATTTGGAGATAGTGTTAGTGTCGGTGCA
15	Chr01	74642090	74643752	137	12.1	CCGATGGAACTCCTAGGTGACGAGGCTCAAGTGGATGCTCATTTCGGTCTGTTTGGAGATAGTGCTAATCTTGACTCAAGATAGGTGCATGGTTTGCGCCGAACGTACCACAGGCTCAGAAATCATTTTGGACACAC
16	Chr01	74643781	74645371	137	11.6	CCGATGGAACTCCTAGGTGACGAGGCTCAAGTGGATGCTCATTTCGGTCTGTTTGGAGATAGTGCTAATCTTGACTCAAGATAGGTGCATGGTTTGCGCCGAACGTACCACAGGCTTAGAAATCATTTTGGACACAC
17	Chr01	76256146	76259130	137	21.9	ATGGAACTCCTAGGTGACATGGCTCATGTGGAATCTCGTTTCGGTCCATTTGGAGATAGTGTTAGTGTTGGTGCAAGATAGGTGCACGGTTTGCGCCAAACATACCATAGGCTCAGAAATCGTTTTGGACGCACCCG
18	Chr01	76259149	76262355	137	23.5	TGAGCCTATGGTATGTTTGGCGCAAACCGTGCACCTATCTTGCACCGACACTAACACTATCTCCAAATGGACCGAAACGAGATTCCACATGACCCACGTCACCTAGGAGTTCCATCGGGTGCATCCAAAATGATTTC
19	Chr01	76262626	76265869	137	23.7	AGATTCCACATGACCCACGTCACCTAGGAGTACCATCGGGTGCGTCCAAAATGATTTCTGAGCCTATGGTACGTTTGGCGCAAACCGTGCACCTATCTTGCATCAAGACTAGCACTATCTCCAAATGGACCAAAACA
20	Chr01	76265892	76292264	137	192.6	AGTACCATCGGGTGCGTCCAAAATGATTTCTGAGCCTATGGTATGTTTGGCGCAAACCGTGCACCTATCTTGCACCAAGACTAGCACTATCTCCAAATGGACCGAAACGAGATTCCACATGAGCCTCGTCACCTAGG
21	Chr01	76300316	76361474	137	440.2	CCAACACTAACACTATCTCCAAACGGATCGAAACGAGGTTCCACATGACCCACGTCACCTAGGAGTTCCATCGGGTGATCCAAAACGATTTCCGAGCCTATGGTACGTTTGGCGCAAACCGTGCACCTATCTTGCA
22	Chr01	76324416	76392633	137	494.8	AAATGAGATTCCACATGACCCACGTCACCTAGGAGTTCCATCGGGTGCGTCCAAAATGATTTCTGAGCCTATGGTACGTTTGGCGCAAACCGTGCACCTATCTTGCACCGACACTAACACTATCTCCAAACGGACCA
23	Chr01	76394828	76399242	137	32.4	GGTACGTTCGGCGCAAACCGTGCACCTATCTTGCGTCGACACTAACACTATCTCCAAATGGACTGAAACAAATTCCACATGACCCACGTCACCTAGGAGTTCCATCGGGTGCGTCCAAAACGATTTCTGAGCCTAT
24	Chr01	76415565	76418875	137	24.2	CACCTATCTTGCACCAACACTAACACTATCTCCAAACGGACCGAAATGAGATTCCACATGACCCACGTCACCTAGGAGTTCCATCGGGTGCGTCCAAAACGATTTCTGAGCCTATGGTACGTTTGGCGCAAACCGTG
25	Chr01	76418886	76421575	137	19.7	AGTTCCATCGGTGCGTCCAAAATGATTTCTGAGCCTATGGTACGTTTGGCGCAAACCGTGCACCTATCTTGCACTGACACTAACACTATCTCCAAACGGACCGAAATGAGATTCCACATGACCCACGTCACCTAGG
26	Chr01	76421586	76424626	137	22.2	AGTTCCATCGGGTGCGTCCAAAATGATTTCTGAGCCTATGGTACGTTTGGCGCAAACCATGCACCTATCTTGCACTGACACTAACACTATCTCCAAACGGACCGAAATGAGATTCCACATGACCCACGTCACCTAGG
27	Chr01	76424618	76426273	137	12.1	CCGAAATGAGATTCCACATGACCCACGTCACCTAGGAGTTCCATCGGGTGCGTCCAAAACGATTTCTGAGCCTATGGTACGTTTGGCACAAACCGTGCACCTATCTTGCACCAACACTAACACTATCTCCAAACGGA
28	Chr02	72472025	72492253	137	148.4	GTACCATAGGCTCAGAAATCATTTTGGACGCACCCGATGGAACTCCTAGGTGACGTGGGTCATGTGGAATCTCGTTTCGATCAGTTTGGAGATAGTGTTAATGTTGATGCAAGATAGGTGCTCGGTTTGCGCCAAAC
29	Chr02	74298705	74340530	137	304.3	GGGTCATGTGGAATCTCGTTTCGGTCTATTTGGAGATAGTGTTAGTCTCGATGCAAGATAGGTGCATGGTTTGCGCCAAACGTACCATAGGCTCAGAAATCATTTTGGACGCACCCGATGGAACTCCTAGGTGACAT
30	Chr02	74363297	74398813	137	258.5	CACCCGATGGAACTCCTAGGTGACGAGGGTCATGTGGAATCTCGTTTCGGTCCATTTGGAGATAGTGCTAATCTTGATGCAAGATAGGTGCACGGTTTGCGCCAAACGTACCATAGGCTCAGAAATCATTTTGGACG
31	Chr02	74543128	74557580	137	105.6	TGCAAGATAGGTGCACGGTTTGCGCCAAACGTACCATAGGCTCAGAAATCATTTTGGACGCACCCGATGGTACTCCTAGGTGACGAGGCTCAAGTGGAATCTCGATTCGGTCCATTTGGAGATAGTGCTAACTTGA
32	Chr02	74585407	74617260	137	231.6	GCAAGATAGGTGCACGGTTTGCGCCAAACGTACCATAGGCTCAGAAATCATTTTGGACGCACCCGATGGAACTCCTAGGTGACGTGGGTCAAGTGGAATCTCATTTCAGTCCGTTTGGAGATAGTGTTAGTGTCAGT
33	Chr02	74630346	74646386	137	117.5	GTTTGCGCCAAACGTACCATAGGCTCAGAAACATTTTGGACACACCCGATGGTACTTCTTGGTGATGTGGGTCAAGTGGAATCTCGTTTCAGTCCGTTTGGAGATAGTGTTAGTGTCAGTGCAAGATAGGTGCACG
34	Chr02	74723274	74759341	137	263.2	GCAAGATAGGTGCACGGTTTGCGCCGAACGTACCATAGGCTCAGAAATCATTTTGGACGCACCCGATGGAACTCCTAGGTGACGAGGCTCAAGTGGAATCTCATTTCAGTCTGTTTGGAGATAGTGCTAATCTTGGC
35	Chr02	74830169	74854745	137	178.6	AGTGGAATCTCGTTTCAGTCTGTTTGGAGATAGTGTTAGTGTTGGTGCAAGATAGGTGCACGGTTTGCGCCAAACGTACCATAGGCTCAGAAATCGTTTTGGACGCACCATGATGGAACTCTTAGGTGATGTGGGTCA
36	Chr02	74868886	74903184	137	250.1	CATAGGCTCAGAAATCGTTTTGGACGCACCCATTGGTACTCCTAGGTGATGAGGCTCAAGTGGAATCTCGTTTCGGTCCGTTTGGAGATAGTGCTAATGTTGTGCAAGATAGGTGCACGGTTTGCGCCAAACGTAC
37	Chr02	74956065	74997463	137	302.7	GATGGTACTCCTAGGTGATGAGGCTCAAGTGGAATCTCATTTAGTCTATTTGGAGATAGTGCTAATGTTGGTGCAAGATAGGTGCACGGTTTGCGCCAAACGTACCATAGGCTCAGAAATCATTTTGGACGCACCC
38	Chr02	75039864	75061705	137	158.9	TACTCCTAGGTGATGAGGCTCAAGTGGAAGCTCGATTGATCCATTTGGAGATAGTGCTAATGTTGGTGCAAGATAGGTGCATGGTTTGCGCCAAGCGTACCATAGGCTCGGAAATCATTTTGGGCCTTTTGATGG
39	Chr02	75116050	75148497	137	236.3	AGGTGCACGGTTTGCGCCGAACGTACCATAGGCTCAGAAATCATTTTGGACGCACCCGATGGAACTCCTAGGTGATGAGGGTCAAGTGGAATCTCGATTCGGTCTGTTTGGAGATAGTGCTAATGTTGGTGCAAGAT
40	Chr02	75285430	75310445	137	180.7	TGAGCCTATGGTACGTTTGGCGCAAACCGTGCACCTATCTTGCATCAGACTAACACTATCTCCAAACGGACCGAAACGAGATTCCACATGAGCCTCGTCACCTAGGAGTACCATCGGGTGCGTCCAAAACGATTTC
41	Chr02	75362267	75386103	137	173.5	CACTATCTCCAAACGGACCGAATCGAGCTTCCACTTGAGCCTCGTCACCTAGGAGTACCATCGGGTGCGTCCAAAACGATTTCTGAGCCTATGGTACGTTCGGCGCAAACCGTGCACCTATCTTGCATCAAGACTAG
42	Chr02	75409638	75424127	137	105.8	GGTCCGTTTGGAGATAGTGCTAATCTTGGTGCAAGATAGGTGCACGGTTTGCGCCAAACGTACCATAGGCTCGGAAATCGTTTTGGACGCACCCGATGGAACTCCTAGGTGACGTGGGTCATGTGGAAGCTCGTTTC
43	Chr02	75443876	75479481	137	259.7	GCAAGATAGGTGCACGGTTTGCGCCAAACGTACCATAGGCTCAGAAATCGTTTTGGACGCACCCGATGGAACTCCTAGGTGACGTGGGTCAAGTGGAGTCTCGTTTCGGTCCGTTTGGAGACAGTGCTAATGTCGGT
44	Chr02	75556806	75575483	137	137	TGCAAGATAGGTGCACGGTTTGCGCCAAACGTACCATAGGCTCGAAATCGTTTTGGACGCACCCGATGGAACTCCTAGGTGACGTGGCCATGTGGAATCTCGTTTCGGTCCGTTTGGAGATAGTGCTAATCCTGA
45	Chr02	75668222	75686053	137	132.6	TTCGGTCCGTTTGGAGATTGTGCTAATCTTGACGTAAGATAGGTGCATGGTTTGCGCCGAACGAACCATAGGCTTGGAAGTCGTTTTGGACGCAACCGATAGAACTCCTAGGTGACGTGGGTCAAGTGGAAGCTCAT
46	Chr02	75718252	75737500	137	143.2	TCAAGTGGAATCTCGTTTCGGTCCGTTTGGAGACAGTGCTAGTCTTGATGCAAGATAGGTGCTCGGTTTGCGTCAAAGGTACCATAGGCTTGGAAATCGTTTTGGACGCAACCGATGGTACTCCTAGGTGACGTTGG
47	Chr02	75750467	75766531	137	119.6	AGATAGGTGCACGGTTTGCGCCAAAGTACCATAGGCTTGGAAATCGTTTTGGACGCACCCGATGATCTCCTAGGTGACGTTGGTCAAGTGGAATCTCGTTTCGGTCCGTTTGGAGACAGTGCTAATGTTGATGCA
48	Chr02	75814545	75831880	137	127.3	GTTTGGAGACAGTGCTAATGTCGATGCAAGATAGGTGCACGGTTTGCGTCAAACGTACCATAGGCTCAGAAATCGTTTTGGACGCACCCGATGGTACTCCTAGGTGACGATGCTCAAGTGGAAGCTCGATTTGGTCC
49	Chr02	75846016	75866669	137	151.8	GAAATCGTTTTGGACGCACCCGATGGATCTCCTAGGTGACATGGTCATGTGGAATCTCATTTCGGTCCGTTTGGAGACAGTGCTAATCTTGACGCAAGATAGGTGCACGGTTTGCGTCGAACGTACCATAGGCTTA
50	Chr02	75867248	75886903	137	144.5	CGGTTTGCGTCGAACGTACCATAGGCTTGGAAATCGTTTTGGACGCACCCGATGGATACTCCTAGGTGACGAGGCTCAAGTGGAAGCTCGATTCGGTCCGTTTGGAGACAGTGCTAATCTTGACGCAAGATAGGTGCA
51	Chr02	75970657	75990243	137	145.9	TAGGTGCATGGTTTGCGTCAAACGTACCATAGGCTTAGAAATCATTTTGGACGCACCCGATGGATCTCCTAGGTGACGTTGGTCAAGTGGAATCTCGTTTCGGTCCGTTTGGAGACAGTGCTAATCTTGACGCAAGA
52	Chr02	75972137	75994301	137	165.6	AGATAGGTGCATGGTTTGCGCCAAAGTACCATAGGCTTAGAAATCGTTTTGGACACACCCGATGGTACTCCTAGGTGACGAGGCTCAAGTGGAATCTCGATTCGGTCCGTTTGAAGACAGTGTTG
53	Chr02	76042045	76096357	137	400.9	AGATAGGTGCACGGTTTGCGTCAAACGTACCATAGGCTTAGAAATCATTTTGGACGCACCCGATGGATCTCCTAGGTGACGTAGGTCAAGTGGAATCTCGATTTCGGTCCGTTTGGAGACAGTGCTAATCTTGACGCA
54	Chr02	76072583	76107200	137	259	AGATAGGTGCATGGTTTGCGCCAAACATACCATAGGCTTAGAAATCATTTTGGACGCACCCGATGGTACTCCTAGGTGACGAGGCTCAAGTGGAATCTCGATTTGGTCCGTTTGGAGACAGTGTTC
55	Chr02	76084329	76129288	137	335.4	TACCATAGGCTCAGAAATCATTTTGGATGCACCCGATGGTACTCCTAGGTGACGATGCTCAAGTGGAAGCTCGATTTCAGTCCGTTTGGACAGTGCTAATCTTGAAGCAAGATAGGTGCATGGTTTACGTTGAACG
56	Chr02	76285196	76313582	137	211.9	AGATAGGTGCACGGTTTGCGTCGAACGTACCATAGGCTTAGAAATCATTTTGGACGCACCCGATGGATCTCCTAGGTGACGTAGGTCAAGTGGAATCTCGTTTCGGTCCGTTTGGAGACAGTGCTAATGTCGATGCA
57	Chr02	76326005	76351902	137	192.9	AGATAGGTGCATGGTTTGCGTCGACGTACCATAGGCTTAGAAATCATTTTGGACGCACCCGATGGATCTCCTAGGTGACGTTGGTCAATGGAATCTCGTTTCTGTCCGTTTGGAGACAGTGCTAATCTTGACGCA
58	Chr02	76381238	76395831	137	108.8	GAAATCATTTTGGACACACCCGATGGAACTCCTAGGTGACGATGCTCAAGTGGAATCTCGATTTGGTCCGTTTGGAGATAGTGCTAATCTGACGCAAGATAGGTGCATGGTTTACGCCGAACGTACCATAGGCTTG
59	Chr02	76410083	76427894	137	131.9	AGATAGGTGCACGGTTTGCGTCGAACGTACCATAGGCTTAGAAATCATTTTGGACGCACCCGATGGATCTCCTAGGTGACGTTGGTCAAGTGGAATCTCGTTTCGGTCCATTTGGAGACAGTGCTAGTGTCGCTGCA
60	Chr02	76439228	76456399	137	127.9	AGATAGGTGCATGGTTTGCGTAGACGTACCATAGGCTTAGAAATCATTTTGGACGCACCCGATGGATCTCCTAGGTGACGTTGGTCAAGTGGAATCTCGTTTCGGTCCATTTGGAGAGAGTGCTAATCTTGACGCA
61	Chr02	76477861	76505567	137	206.3	AATCATTTTGGACGCACCCGATGGAACTCCTAGGTGACGTGGGTCAAGTGGAATCTCGATTTGGTCCGTTTGGAGACAGTGCTAATCCTGACGCAAGATAGGTGCATGGTTTGCGCTAAACGTACCATAGGCTTAGA
62	Chr02	76549589	76564522	137	110.9	AGATAGGTGCATGGTTTGCGCCGAACGTACCATAGGCTTAGAAATCATTTTGGACGCACCCGATGGATCTCCTAGGTGACGTAGGTCAAGTGGAATCTCATTTCGGTCCGTTTGGAGAGAGTGCTAATCTTGACGCA
63	Chr02	76681711	76697654	137	117.9	ATAGGCTTAGAAATCATTTTGGACGCACCCGATGGTACTCCTAGGTGACGTAGGTCAAGTGGAATCTCATTTCAGTCCGTTTGGAGACAGTGCTAATGTCGATGCAAGATAGGTGCACGGTTTGCGCCAAACGTACC
64	Chr02	76758127	76797512	137	289.5	TTCGGTCCGTTTGGAGACAGTGCTAATCTTGACGCAAGATAGGTGCATGGTTTGCGCCAAACGTACCATAGGCTCGGAAATCATTTTGGACGCACCCGATGGAACTCCTAGGTGACGTGGGTCATGTGGAATCTCAT
65	Chr02	76814102	76831293	137	127.8	GCATGGTTTGCGCCGAACATACCATAGGCTTGGAAATCATTTTGGACACACCCGATAGAACTCCTAGGTGACGTGGGTCATGTGGAATCTCATTTTGGTCCGTTTGAGAGAGAGTGCTAATGTCGACGCAAGAGAGGC
66	Chr02	76887098	76907038	137	146.1	ATAGGTGCACGGTTTGCGCCAAACGTACCATAGGCTCAGAAATCATTTTGGACGCACCCGATGGTACTCCTAGGTGACGTGGGTCATGTGGAATCTCGTTTCGGTCCGTTTGGAGATAGTGTTAGTGTCGATGCAAG
67	Chr03	68117061	68131954	137	108.4	CTCGTTTTGGTCTATTTGGAGATAGTGTTAATCTCGATGCAAGATAGGTGCACGGTTTGCGCCGAATGTACCATAGGCTTAGAAATCATTTTGGGCACACCCGATGGTACTCCTAGGTGATGTGGGTCAAGTGGAAG
68	Chr03	68131956	68136191	137	30.8	ATTTTGGGCACACCCGATGGTACTCCTAGGTGATGTGGGTCAAGTGGAAGCTCGTTTCGGTCTATTTGGAGATAGTGTTAATCTCAGCGCAAGATAGGTGCACAGTTTGCGCTGAATGTACCATAGGCATCGAAATC
69	Chr03	68136192	68149857	137	99.8	ATTTTGGGCACACCCGATGGTACTCCTAGGTGATGTGGGTCAAGTGGAAGCTCGTTTCGGTCTATTTGGAGATAGTGTTAATCTCGGCGCAAGATAGGTGCACAGTTTGCGCTGAACGTACCATAGGCTCGAAATC
70	Chr03	68153655	68155116	137	10.7	GTGGGTCAAGTGGAAGCTCATTTCTGTCCATTTGGAGATAGTGTTAATCTCGACGCAAGATAGGTGCACGGTTTGCGTCGAACGTACCATAGGCTCAAGAAATCATTTTGGACACACCCGATGGTACTCCTATGTGAT
71	Chr03	68299931	68303185	137	23.8	AAATCGAGCTTCCACTTGACCCACGTCACCTAGGAGGACCATCAGGTGCGTCCAAAATGATTTCTAAGCCTATGGTATGTTTGGCGCAAACCGTGCACCTATCTGTGCTGAGTTAAAACTATCTTCAAACGGATCG
72	Chr03	68303287	68305518	137	16.3	TGCACCTATCTTGCGTCGAGATTAACACTATCTCCAAATAGACCGAAACGAGCTTCCACTTGACCCACATCACCTAGGAGTACCATCGGGTGCGTCCAAAATGATTTCGAGCCTATGGTATGTTCGGCGCAAACCA
73	Chr03	68305645	68307408	137	12.9	TTCCACTTGACCCACATCACCTAGGAGTACCATCGGGTGCGTCCAAAATGATTTCGAGCCTATGGTATGTTCGGCGCAAACCATGCACCTATCTTGCGTCGAGATTAACACTATCTCCAAACAGACCGAAACGAGC
74	Chr03	68307541	68309716	137	15.9	TTCCACTTGACCCACATCACCTAGGAGTACCATCGGGTGCGTCCAAAATGATTTCGAGCCTATGGTATGTTCGGCGCAAACCGTGCACCTATCTTGCGTCGAGATTAACACTATCTCCAAACAGACCGAAACGAGC
75	Chr03	68309814	68312025	137	16.2	AGATTAACACTATCTCCAAATGGACCGAAACGAGCTTCCATTTGACCCACATCACCTAGGAGTACCATAGGGTGCGTCCAAAATGATTTCTAAGCCTATGGTATGTTCGGCGCAAACCATGCACCTATCTTGCGTCG
76	Chr03	68313998	68315799	137	13.2	AGATTAACACTATCTCCAAATGGACCGAAACGAGCTTCCACTTGACCCACGTCACCTAGGAGTACCATCAGGTACGTCCAAAATGATTTCTGAGCCTATGGTACGTTCGGCGCAAACCATGCACCTATCTTGCATTG
77	Chr03	68316528	68318038	137	11.1	ACACTATCTCCAAATGCACCAAAACGAGTTTCCGCTTGACCTACATCACCTAGGAGTACCATCGGGTGCGTCCAAAATGATTTCTAAGCCTATGGTATATTCGGCGCAAACATGCACCTATCTTGCATCGAGATTA
78	Chr03	68318169	68320339	137	15.9	TTCCACTTGACCCACGTCACCTAGGAGTACCATCGGGTGCGTCCAAAATGATTTCTGAGCCTATGGTATGTTCGGCGCAAACCGTGCACCTATCTTGCGTCGAGATTAACACTATCTCCAAACAGACCGAAACGAGC
79	Chr03	68320472	68322641	137	15.9	TTCCACTTGACCCACGTCACCTAGGAGTACCATCGGGTGCGTCCAAAATGATTTCTGAGCCTATGGTATGTTCGGCGCAAACCGTGCACCTATCTTGCGTCGAGATTAACACTATCTCCAAACAGACCGAAACGAGC
80	Chr03	68322774	68324534	137	12.9	TTCCACTTGACCCACGTCACCTAGGAGTACCATCGAGTGCGTCCAAAATGATTTCTGAGCCTATGGTATGTTCGGCGCAAACCGTGCACCTATCTTGCGTCGAGATTAACACTATCTCCAAATACCGAAACGAGC
81	Chr03	68324666	68326837	137	15.9	TTCCACTTGACCCACGTCACCTAGGAGTACCATCGGGTGCGTCCAAAATGATTTCGAGCCTATGGTATGTTCGGCGCAAACCGTGCACCTATCTTGCGTCGAGATTAACACTATCTCCAAACAGACCGAAACGAGC
82	Chr03	68413170	68418831	137	41.6	CGGCGCAAACCGTGCACCTATCTTGCGTCGAGATTAACACTATCTCCAAATGGACCAAAACGAGCTTCCACTTGACCCACATCACCTAGGAGTACCATCGGGTGCGTCCAAAATGATTTCTAGGCCTATGGTATGTT
83	Chr03	68461140	68463506	137	17.5	GATTTCTGAGCCTATGGTACGTTCGGCGCAAACCATGCACCTATCTTGCGCCGAGATTAACACTATCTCCAAATGGACCGAAACAAGCTTCCACTTGACCCACATCACCTAGGAGTTCCATAGGTTGTGCCCAAAAT
84	Chr03	68636339	68674372	137	277.9	AACCGTGCACCTATCTTTGCCGAGATTAACACTATCTCCAAACAGACCAAAACGAGCTTCCACTTGACCCACATCACCTAGGAGTACCATCGGGTGTGTCCAAAATGATTTCTGAGCCTATGGTACGTTCGACGCA
85	Chr03	68675300	68677845	137	18.6	ATTAACACTATCTCCAAATGGACCAAAACAAGCTTTCACTTGACCACGTCACCTAGGAGTACCATCGGGTGTGCCCAAAATGATTTCCATGCCCATGGTACATTCAGCCCAAACCGTGCACCTATCTTGCATCGAG
86	Chr03	68677975	68683290	137	39.2	AGATTAACACTATCTCCAAATGGACCAAAATGAGCTTCACTTGATCCACGTCACCTAGGAGTACCATCGGGTGTGCCAAAATGATTTCCATGCCTATGGTACATTCAGCGCAAACCGTGCACCTATCTTGCGCCG
87	Chr03	68684296	68724201	137	287.4	ACACTAACACTATCTCCAAAAGGACGAAACGAGATTCCACATGACCCACGTCACCTAGTGGTTCCATCGAGTGCGTCCAAAATGATTTATAAGCCTATGGTACGTCTAGCGCAAACCATGCACCTATCTTGCACCG
88	Chr03	68733391	68736680	137	24.2	TCCAAAACGATTTATGAGCCTATGGTACGTCTAGCGCAAACCATGCACCTATCTTGCACTGACATTAACACTATCTCCAAACGGAAAGAAGCGAGATTCCACATGACCCACGTCACCTAGGGGTTCCATCGGGTGCG
89	Chr03	68740143	68742104	137	14.2	GTGCGTCCAAAACGATTTCTGAGCCTATGGTACGTCTAGCGCAAACCATGCACCTATCTTGCACCGACATTAACACTATCTCCAAACGGAAAGAAGCGAGATTCCACATGACCCACGTCACCTAGGGTTCCATCG
90	Chr03	68747015	68754700	137	56.3	CTAGGTGACGTGGGTCATGTGGAATCTCGTTCTTCCATTTGGAGATAGTGCTAATCTTGATGCAAGATAGGTGCATGGTTTGCGTCGAACGTACCATAGGCTCAGAAATCATTTTGGACGCACCCGATGGAACTC
91	Chr03	68769773	68771318	137	11.3	GCAAGATAGGTGCATGGTTTGCGCTAGAACGTACCATAGGCTCGAAATCATTTTGGACGCACCTGATGGAACTACTAGGTGACGTGGGTCATGTGGAAGCTCGCTTCTTTCCATTTGGAGATAGTGTTAGTGTCTGT
92	Chr03	68771321	68773158	137	13.5	GTGGAAGCTCGTTTTGGCCTATTTGGAGACAGTGTTAATCTTGATGCAAGATAGGTGCACGGTTTGCGTCGAACGTACCATAGGCTCGGAAATCATTTTGGACGCACCCGATGGAACTCCTAGGTGACATGGGTCAT
93	Chr03	68773226	68775058	137	13.3	GCAAGATAGGTGCATGGTTTGCGATAGAACGTACCATAGGCTCACAAATCATTTTGGACGCACCCGATGGAACTCCTAGGTGACATGGGTCATGTGGAAGCTCACTTCGTTCTATTTGGAGACAGTGTTAGTGTTGAT
94	Chr03	68775060	68776908	137	13.5	GTGGAAGCTCGTTTTGGCCTATTTGGAGACAGTGTTAATCTTGATGCAAGATAGGTGCACGGTTTGCGTCGAACGTACCATAGGCTCGGAAATCATTTTGGACGCACCCGATGGAACTCCTAGGTGACATGGGTCAT
95	Chr03	68776931	68778790	137	13.7	GTGGAAGCTCGTTTTGGCCTATTTGGAGACAGTGTTAATGTTGATGCAAGATAGGTGCATGGTTTGCGATAGAACGTACCATAGGCTCAAAAATCATTTTGGACGCACCCGATGGTACCCTAGGTGACGAGGCTAT
96	Chr03	68778783	68780640	137	13.6	AGGCTCATGTGGAAGCTCGTTTTGGCCTATTTGGAGACAGTGTTAATCTTGATGCAAGATAGGTGCACGGTTTGCGTCGAACGTACCATAGGCTCACAAATCATTTTGGACGCACCCGATGGTACCCTAGGTGACG
97	Chr03	68780736	68782508	137	13	CGAACGTACCATAGGCTCAGAAATCATTTTGGACGCACCCGATGGAACTCCTAGGTGACATGGGTCATGTGGAAGCTCGTTTTGGCCTGTTTGGAGACAGTGTTAATCTTGATGCAAGATAGGTGCACGGTTTGCAT
98	Chr03	68782575	68799730	137	125.5	GCAAGATAGGTGCATGGTTTGCGTCGAACGTACCATAGGCTCAGAAATCATTTTGGACGCACCTGATGGAACTCCTAGGTGACATGGGTCATGTGGAATCTCGCTTCTTTCCGTTTGGAGACAGTGTTAGTGTCGGT
99	Chr03	68799723	68801150	137	10.5	CGATGCAAGATAGGTGCATGGTTTGCGCTAGACGTACCATAGGCTCAGAAATCATTTTGGACGCACCCGATGGAACTCCTAGGTGACGTGGGTCATGTGGAATCTCACTTCATTCTGTTTGGAGATAGTGTTAGTGT
100	Chr03	68814267	68815929	137	12.2	AAATCATTTTGGACGCACCCGATGGAACTCCTAGGTGACGTGGGTCATGTGGAAGCTCACTTCTTCCGTTTGGAGATAGTGTTAGTGTTGGTGCAAGATAGGTGCATGGTTTGCGCTAGACGTACCATAGGATCAG
101	Chr03	68815928	68817630	137	12.5	AAGATAGGTGCATGGTTTGCGTTGAACGTACCATAGGCTCGGAAATCATTTTGGACGCACCCGATGGTACCACTAGGTGACGAGGCTCATGTGGAAGCTCATCTTGGCCTATTTGGAGACAGTGCTAATCTTGACGC
102	Chr03	68817917	68827437	137	70	AATCATTTTGGACGCACCCGATGGAACTCCTAGGTGACGTGGGTCATGTGGAATCTCGCTTCTTTCCGTTTGGAGATAGTGTTAGTGTCGGTGCAAGATAGGTGCATGGTTTGCGTCTAGACGTACCATAGGCTCGAA
103	Chr03	68844662	68894417	137	363.5	TGAGCCTATGGTACGTCTAGCGCAAACCATGCACCTATCTTGCGTCAACACTAACACTATCTCCAAAAGGCAAAACGAGATTCCACATGAGCCTCGTCACCTAGGGTTCCATCGGGTGCGTCCAAAATGATTTG
104	Chr03	68923227	68947505	137	177.8	CCAAAATGATTTCTGAGCCTATGGTACGTCTAGCGCAAACCATGCACCTATCTTGCATCAACACTAACACTATCTCCAAAAGGCAAAACGAGATTCCACATGAGCCTCGTCACCTAGGGTACCATCGGGTGCGT
105	Chr03	68948258	68952104	137	28.1	CCAAAAGGAATGAAGTGAGATTCCACATGACCCACGTCACCTAGGAGTTCCATCGGGTGCGTCCAAAATGATTTTCAAGCCTATGATACATTAGACGCAAACCATGCACCTATCTTGCATCAAGATAGCACTATCT
106	Chr03	69227908	69229757	137	13.5	AGTACCATCGGGTGTGCCCAAAATGATTTCCATGCCCGTGGTACATTCGACGCAAACCGTGCACCTATCTTGCGCTGAGATTAACACTATCTCCAAATGGACCAAAACGAGCTTCCACTTGACCCACGTCACCTAGG
107	Chr04	60516868	60520371	137	25.6	CACCTAGGAGTACCATCGGGTGTGCCCAAAATGATTTCCAAGCCTATGGTACGTTCGGCGCAAACCGTGCACCTATCTTGCGTCGAGATTAACACTATCTCCAAACGGACCAAAACGAGCTTCCACTTGACCAACGT
108	Chr04	60523374	60525506	137	15.6	CACCTAGGAGTACCATCGGGTGTGCCCAAAATGATTTCCAAGCCTATGGTACATTCGGCGCAAACCGTGCACCTATCTTGCGTCGAGATTAACACTATCTCCAAATGGACCGAAACGAGCTTCCACTTGACCAACGT
109	Chr04	60545096	60547158	137	15.1	TAGGAGTACCATCGGTTGCGCCCAAAATGATTTCCAAGCCTATGGTACGTTCGGCGCAAACCAGTGCACCTATCTTGCGTCGAGATTAACACTATCTCCAAATGGATCGAAACGAGTTTCCACTTGACCAACGTCACG
110	Chr04	60556453	60558324	137	13.6	ACCTAGGAGTACCATCGGGTGTGCCCAAACGATTTCCACGCCCGTGGTACATTCGGCGCAAACCATGCACCTATCTTCGTGGAGATTAACACTATCTCCAAATGGACCGAAACAAGCTTCCACTTGACAAACATT
111	Chr04	60558365	60563590	137	38.2	TAGGAGTACCATCGGTTGTGCCCAAAATGATTTCCAAGCCTATGGTACGTTCGGCGCAAACCGTGCACCTATCTTGCGTCGAGATTAACACTATCTCCAAACGGACCGAAACGAGTTTCCACTTGACCCACGTCACG
112	Chr04	60563602	60568725	137	37.7	GGCGCAAACCGTGCACCTATCTTGCGTCGAGATTAACACTATCTCCAAACGGACTGAAACGAGCTTCCACTTGACCCACGTCACCTAGGAGTACCATCGGGTGTGCCCAAAATGATTTCCAAGCCATGGTACATT
113	Chr04	60568728	60570759	137	14.9	GCGCAAACCGTGCACCTATCTTGCGTCGAGATTAACACTATCTCCAAATGGACCGAAACGAGCTTCCACTTGACCCACGTCACCTAGGAGTACCATCGGGTGTGCCCAAAATGATTTCCATGCCCATGGTACATTCG
114	Chr04	60595057	60598007	137	21.6	TGCACCTATCTTGCGTCGAGATTAACACTATCTCCAAATGGACCGAAACGAGCTTCCACTTGACCCACGTCACCTAGGAGTACCATCGGTTGCGCCCAAAATGATTTCCGAGCCTATGGTACATTCGGCGCAAACCG
115	Chr04	60628575	60630812	137	16.3	GAGATTAACACTATCTCCAAACAGACCAAAACGAGCTTCCACTTGACCCACGTCACCTAGGAGTACCATCGGTGTGCCCAAAATGATTTCCATGCCTATGGTACATTCGGCGCAAACCGTGCACCTATCTTGCGCT
116	Chr04	60868622	60870976	137	17.3	TGCCTATGGTACATTCGGCGCAAACCATGCACCTATCTTGCGCCGAGATTAACACTATCTCCAAACGGACCGAAACGAGCTTCCACTTGACCCACGTCACCTAGGAGTACCATCGGGTGTGTCCAAAATGATTTCCA
117	Chr04	62143025	62145333	137	16.9	TGGAGATAGTGTTAATCTCGACGCAAGATAGGTGCACGGTTTGCGCCGAATGTACCATAGGCTTGGAAATCATTTTGGGCACACCGATGGTACTCCTAGGTGACGTGAGTCAAGTGGAAGCTCGTTTCGATCCGTT
118	Chr04	62203687	62205704	137	14.7	AAGATAGGTGCACGGTTTGCGCCGAACGTACCATAGGCTTGGAAATCATTTTGGGCACACCGATGGTACTCCTAGGTGACGTAGTCAAGTGGAAGCTCGTTTTGGTCCGTTTGGAGATAGTGTTAATCTCGACGT
119	Chr04	62207068	62210018	137	21.6	CGCAAGATAGGTGCACGGTTTGCGCCGAATGTACCATAGGCTTGGAAATCATTTTGGGCGCACCCGATGGTACTCCTAGGTGACGTGGGTCAAGTGGAAGCTCGTTTCGGTCCATTTGGAGATAGTGTTAATCTCGA
120	Chr04	62246162	62248532	137	17.4	TACCATCGGGCATGGAAATCATTTTGGGCACACCCGATGGTACTCCTAGGTAATGTATGTCAAGTGGAAGCTCGTTTCGGTCCATTTGGAGATAGTGTTAGTCTCGGCGCAAGATAGGTGCACGGTTTGCACCGAATG
121	Chr04	62262078	62268060	137	43.9	CTCGTTTCGGTCCATTTGGAGATAGTGTTAATCTCGGCGCAAGATAGGTGCACGGTTTGCGCCGAATGTACCTCGGGCATGGAAATCATTTTGGGCACACCGATGGTACTCCTAGGTAATGTTGTCAAGTGGAAG
122	Chr04	62272813	62283596	137	78.9	GTCAAGTGGAAGCTCGTTTCGGTCCATTTGGAGATAGTGTTAATCTCGGCGCAAGATAGGTGCACGGTTTGCGCCGAATGTACCACGGGCATGGAAATCATTTGGGCACACCCGATGGTACTCCTAGGTAATGTTG
123	Chr04	62295902	62299598	137	27.1	TACTCCTAGGTGACGTTGGTCATGTGGAAGCTCGTTTCGGTCCATTTGGAGATAGTGTTAATCTCGGCGCAAGATAGGTGCACGGTTTGCGCCGAATGTACCATGGCATGGAAATCATTTTGGGCACACCTGATGG
124	Chr05	65512690	65523694	137	79.7	TTTGGAGATAGTGTTAATCTTGATGCAAGATAGGTGCACGGTTTGCGCCGAACATACCATAGGCTCAGAAATCATTTTGGACGCACCCGATGGAACTCCTAGGTGACGTGGGTCATGTGGAATCTCATTTCGGTCCG
125	Chr05	65568509	65576822	137	60.1	TTTCGGTCCGTTTGGAGATAGTGTTAATCTTGATGCAAGATAGGTGCACGGTTTGCGCCGAACATACCATAGGCTCAGAAATCATTTTGGACGCACCCGATGGAACTCCTAGGTGACGTGGGTCATGTGGAATCTCA
126	Chr05	65581869	65587293	137	39.2	TTGCGTCAAGATTAGCACTATCTCCAAACGGACCGAAATGAGATTCCACTTGACCATCATCACCTAGGAGTTCCATCGGGTGCGTCCAAAATGATTTCTGAGCCTATGGTACGTTCGGCGCAAACCGTGCACCTATC
127	Chr05	65609996	65616721	137	48.8	AGTTCCATCGGGTGCGTCCAAAATGATTTCTGAGCCTATGGTATGTTCGGCGCAAACCGTGCACCTATCTTGCATCAACACTAACACTATCTCCAAATGGACCGAAATGAGATTCCACATGACCCACGTCACCTAGG
128	Chr05	65617957	65626054	137	58.7	AGTTCCATCGGGTGCGTCCAAAATGATTTCTGAGCCTATGGTATGTTCGGCGCAAACCGTGCACCTATCTTGCACCAACACTAACACTGTCTCCAAACGGACCAAAATGAGATTCCACATGACCCACGTCACCTAGG
129	Chr05	65626896	65647671	137	150.9	AGTTCCATCGGGTGCGTCCAAAATGATTTCTGAGCCTATGGTATGTTCGGCGCAAACCGTGCACCTATCTTGCATCAACATTAGCACTATCTCCAAACGGACCGAAATGAGATTCCACATGACCCTCATCACCTAGG
130	Chr05	65666701	65674512	137	56.3	AGTTCCATCGGGTGCGTCCAAAATGATTTCTGAGCCTATGGTACTTTCGGCGCAAACCGTGCACCTATCTTGCACTTACACTAAATTGTCTCCAAACGGACCGAAACGAGATTCCACATGACCCACGTCACCTAGG
131	Chr05	65674529	65682737	137	60.1	CACTATCTCCAAACGGACCGAAATGAGATTCCACTTGAGCCTCATCACCTAGGAGTTCCATCGGGTGCGTCCAAAATGATTTCTGAGCCTATGGTATGTTCGGCGCAAACCGTGCACCTATCTTGCATCAAGATTAG
132	Chr05	65951860	65980983	137	213.3	AACGTACCATAGGCTCAGAAATCATTTTGGACGCACCCGATGGTACTCCTAGGTGACGAGGCTCAAGTGAAAGCTCACTTCGGTCCATTTGGAGATAGTGCTAATCTTGATGCAAGATAGGTGCACGGTTTGCGTCA
133	Chr05	66047191	66053905	137	49	TTTTGGACGCACCCGATGGAACTCCTAGGTGACGAGGCTCAAGTGGAAGCTCATTTCGGTCCTTTGGAGATAGTGTTAGTCTTGATGCAAGATAGGTGCACGGTTTGCGTCAAACGTACCATAGGCTCAGAAATCA
134	Chr05	66094079	66105484	137	83.1	TTTTGGACGCACCCGATGGTACTCCTAGGTGACGAGGCTCATGTGGAAGCTCGTTTCGGTCCGTTTGGAGATAGTGCTAATCTTGATGCAAGATAGGTGCACGGTTTGCGCCGAACGTACCATAGGCTCAGAAATCA
135	Chr05	66119463	66125852	137	46.5	GGTTTGCGTCAAACGTACCATAGGCTCAGAAATCATTTTGGACGCACCTGATGGAACTCCTAGGTGACGAGGCTCAAGTGAAAGCTCGTTTTCGTTTGGAGATAGTGCTAATCTTGACGCAAGATAGGTGCAC
136	Chr05	66165149	66192698	137	201.7	TCTCCAAACGGACAGAAATGAGATTCCACATGACCCACGTCACCTAGGAGTTCCATCGGGTGCGTCCAAAATGATTTCTGAGCCTATGGTACGCTCGACGCAAACCGTGCACCTATCTTGCACCAAGATTAGCACTA
137	Chr05	66208036	66263644	137	405.3	AGAAATGAGCTTCCACTAGACCCTCGTCACCTAGTGGTACCATCGGGTGCGTCCAAAACGATTTCTGAGCCTATGGTACGTATAGCGCAAACCATGCACCTATCTTGCATCAAGATTAGCACTATCTCCAAACGGAC
138	Chr06	63571080	63573864	137	21.2	GGTACTCCTAGGTGACGTGGGTCAAGTGGAAGCTCATTTTGGTCCATGTTAATCTCGGCGCAAGATAGGTGCACGGTTTGCGCCGAACGTACCATAGGCATGGAAATCATTTTGGGCGCACCCGAT
139	Chr06	63859328	63861257	137	14.2	GCGCCAAACGTACCATAGGCTCAGAAATCATTTTGGACGCACCCGATGGAACTCCTAGGTGACGAGGCTCATGTGGAAGCTCGTTTCGGTCCGTTTGGAGATAGTGCTAATCTTGATGCAAGATAGGTGCACGGTTT
140	Chr06	63861617	63869033	137	54.2	GCATGGTTTGCGCCAAACGTACCATAGGCTCAGAAATCATTTTGGACGCACCCGATGGTACTCCTAGGTGACGTGGCTCATGTGGAATCTCATTTTGGTCCGTTTGGAGAAGTGTTAGTGTTGATGCAAGATAGGT
141	Chr06	63872653	63878935	137	45.9	CATTTTGGACGCACCCGATGGAACTCCTAGGTGACGTGGGTCATATGGAATCTCGTTTCGGTCCGTTTGGAGATAGTTTAATGTTGATGCAAGATAGGTGCACGGTTTGCGCCGAACATACCATAGGCTCAGAAAT
142	Chr06	63878936	63889308	137	75.8	TGGGTCATGTGGAATCTCGTTTCGGTCTGTTTGGAGATAGTGTTAGTGTCGGTGCAAGATAGGTGCACGGTTTGCGCCAAACGTACCATAGGCTCAGAAATCATTTTGGACGCACCCGATGGAACTCCTAGGTGACG
143	Chr06	63889322	63891730	137	17.6	GTGGAATCTCATTTCGGTCTGTTTGGAGACAGTGTTAGTGTTGATGCAAGATAGGTGCACGGTTTGCGCCAAACGTACCATAGGCTCAGAAATCATTTTGGACGCACACAATGGAACTCCTAGGTGACGTGGGTCAT
144	Chr06	63891806	63896350	137	33.2	GCAAGATAGGTGCACGGTTTGCGCCAAACGTACCATAGGCTCAGAAATCATTTTGGACGCACCCAATGGAACTCCTAGGTGACGAGGCTCAGTGGAATCTCGTTTTGGTCTGTTTGGAGACAGTGTTAGTGTCGGT
145	Chr06	63897279	63898733	137	10.6	GGAACTCCTAGGTGACAAGGGTCAAGTGGAAGCTCGTTTCGGTCCGTTTGGAGACAGTGTTAGTCTTGATGCAAGATAGGTGCACGGTTTGCGCCAAACGTACCATAGGCTCAGAAATCATTTTGGACGCACCCATT
146	Chr06	63905024	63916918	137	86.9	AAATCATTTTGGACGCACCCAATGGAACTACTAGGTGACGTGGGTCATGTGGAATCTCGTTTCAGTCTGTTTGGAGATAGTGCTAATGTTGACGCAAGATAGGTGCACGGTTTGCGCCGAACGTACCATAGGCTCAG
147	Chr06	63917091	63921710	137	33.8	GGTGCACGGTTTGCGCCAAACGTACCATAGGCTCAGAAATCATTTTGGACGCACCCGATGATACTCCTAGGTGACGAGGCTCATGTGGAAGCTCGTTTCGGTCTGTTTGGAGATAGTGCTAATCTTGATGCAAGATA
148	Chr06	63921744	63925371	137	26.5	AGAAATCATTTTGGACGCACACGATGGTACTGCTAGGTGACGTGGGTCATGTGGAATCTCGTTTTGGTCTATTTGGAGATAGTGTTAGTGTTGGTGCAAGATAGGTGCACGGTTTGCGCCAAACGTACCATAGGCTC
149	Chr06	63931457	63936912	137	39.9	GCAAGATAGGTGCATGGTTTGCGCCGAATGTACCATAGGCTCAGAAATCATTTTGGACGCACCTGATGTAACTGCTAGGTGACGTGGGTCATGTGGAATCTCGTTTCGGTCTATTTGGAGATAGTGTTAGTGTCGGT
150	Chr06	63936921	63943493	137	48	TTTTGGACGCACACGATGGAACTGCTAGGTGACGTGGGTCATGTGGAATCTCGTTTCGGTCTGTTTGGAGATAGTGTTAGTGTTGGTGCAAGATAGGTGCACGGTTTGCGCCAAACGTACCATAGGCTCAGAAATCA
151	Chr06	63956636	63960851	137	30.8	GGAACTGCTAGGTGACGAGGGTCATGTGGAATCTCGTTTTGGTTCGTTTGGAGATAGTGTTAATGTTGATGCAAGATAGGTGCACGGTTTGCGCCAAACGTACCATAGGCTCAGAAATCATTTTGGACGCACACGAT
152	Chr06	63991261	64040706	137	361.5	GTTTGGAGATAGTGCTAATGTTGGTGCAAGATAGGTGCACGGTTTGCGCCAAACGTACCATAGGCTCAGAAATCATTTTGGACGCACCCGATGGAACTGCTAGAGGACGTGGGTCATGTGGAATCTCGTTTTGGTCT
153	Chr06	66502329	66505119	137	20.6	TAGCACTATCTCCAAACGGACCGAAATGAGCTTCCACTTGAGCCACGTCACCTAGGAGTACCATCGGGTGCGTCCAAAATGATTTCTAAGCCTATGGTATGTTTGGCGCAAACCGTGCACCTATCTTGCATCAAGAT
154	Chr06	66616622	66619080	137	17.9	GTGCGTCCAAAATGATTTCTGAGCCTATGGTATGTTCGGCGCAAACCGTGCACCTATCTTGCATCAACACTAACACTATCTCCAAACGGACCAAAACGAGATTCCACTTGAGCCACGTCACCTAAGAGTTCCATCGG
155	Chr06	66625381	66627059	137	12.2	CACTAACACTATCTCCAAATGGACCAAAACGAGATTCCACATCACCCTCATCACCTAGGAGTACCATCGGGCGCATCCAAAATGATTTCTGAGCCTAAGGTACGTTTGACGCAAAACCGTGCACCTATCTTGCGTCAA
156	Chr06	66627371	66630664	137	23.6	GTGCATCAAAAATGATTTCTGAGCCTATGGTACGTTTGGCGCAAACCGTGCACCTATCTTGCATCAACACTAACACTATCTCCAAAGGGACTAAAACAAGATTCCACATGACCCACGTCACCTAGACGTTCCCATAG
157	Chr06	66630992	66632616	137	11.6	GTGCATCAAAAATGATTTCTGAGCCTATGGTACGTTTGGCACAAACCGTGCACCTATCTTGCATCAACACTAACACTATCTCCAAAGGGACTAAAACAAGATTCCACATGACCCACGTCACCTAGACGTTCCCATAG
158	Chr06	66632656	66634302	137	12	AGATTCCACATGACCCACGTCACCTAGCAGTTCCATCGGGTGCGTCCAAAATGATTTCTGAGCCTATGGTACGTTTGGCGCAAACCGTGCACCTATCTTGCACCGACACTAACACTATCTCCAAACAGACCAAAACG
159	Chr06	66636363	66637937	137	11.5	GACGCAAACCGTGCACCTATCTTGCACTAACACTAACACTATCTCCAAATGGACCAAAACGAGATTCCACATCACCCACATCACCTAGGAGTACCATCGGGTGCGTCCAAAATGATATCTAAGCCAATGGTACGTTC
160	Chr06	66639906	66641514	137	11.7	AGATTCCACATGACCCACGTCACCTAGCAGTTCCATCGGGTGCGTCCAAAATGATTTCTGAGCCTATGGTACATTTGGCGCAAACCGTGCACCTATCTTGCACCGACACTAACACTATCTCCAAACAGACCAAAACG
161	Chr06	66643516	66645044	137	11.2	AAACGAGATTCCACATGACCCACGTCACCTAGGAGTACCATCGGTGCGTCCAAAATGATTTCTGAGCCTATGGTACGTTTGGCGCAAACCGTGCACCTATCTTGCACCAACACTAACACTATCTCCAAACAGACCA
162	Chr06	66647030	66649489	137	18	GACACTAACAATGTCTCCAAAGAACCAAAACGAGATTCCACATGACCCACGTCACCTAGGAGTACCATCGGGTGCGTCCAAAATGATTTTTGAGCCTATGGTACGTTTGACGCAAACCGTGCACCTATCTTGCACC
163	Chr06	66647872	66649523	137	12.1	GACCAAAATGAGATTCCACATGACCCACGTCACCTAGCAGTTCCATCGGGTGCGTCCAAAATGATTTCTGAGCCTATGGTACGTTCGGCGCAAACCGTGCACCTATCTTGCACCAACACTAACACTATCTCCAAACA
164	Chr06	66650689	66660145	137	69.2	ACACTAACATTATCTCCAAAGAGACCAAAACGAGATTCCACATGACCCACGTCACCTAGGAGTACCATCGGGTGCATCCAAAATGATTTCTGAGCCTATGGTACGTTTGGCGCAAACCGTGCACCTATCTTGCACCA
165	Chr06	66706851	66708744	137	13.8	TCCACTTGAGCCTCGTCACCTAGGAGTACCATCGGGTGCGTCCAAAATGATTTCTGAGCCTATGGTATGTTCGGCGCAAACCATGCACCTATCTTGCACTGACACTAACACTATCTCCAAATGGACCAAAACAAGCT
166	Chr06	66728850	66730587	137	12.7	GTCACCTAGGAGTACCATCGGGTGCGTCCAAAATGAATTCTAAGCCTATGGTACGTTGGCGCAAACCATGCACCTATCTTGCGTCAAGATTAGCACTATCTCCAAACGGACCAAAACGAGCTTCCACTTGAGCCTC
167	Chr07	60512231	60531880	137	143.2	GAGCTTCCACTTGACCCACGTCACCTAGGAGTACCATCGGGTGCGCCCAAAACGATTTCCGAGCCTATTGCAGTTCGGCGCAAACCGTGCACCTATCTTGCGTCGAGATTAACACTATCTCCAAACGGACTAAAAC
168	Chr07	60531889	60537699	137	42.6	GGCGCAAACCGTGCACCTATCTTGCGTCGAGGTTAACACTATCTCCAAACGGACTGAAACGAGCCTCCACTTGACCCACGTCACCTAGGAGTACCATCAGGTGCATCCAAACTGATTTCTGAGCCTATGGTGCATTT
169	Chr07	60537702	60541077	137	24.7	GGTGCGTTTGGCGCAAACCGTGCACCTATCTTGCGTCGAGATTAACACTATCTCCAAACAGACTGAAACGAGCCTCCACTTGACCCACGTCACCTAGGAGTACCATCAGGTGCATCCAAACTGATTTCTGAGCCTAT
170	Chr07	60546009	60553712	137	56.7	TACCATCAGGTGCATCCAAACTGATTTCTGAGCCTATGGTGCATTTGGCGCAAACCGTGCACCTATCTTGCGTCGAGATTAACACTATCTCCAAACAGACTGAAACGAGCCTCCACTTGACCACGTCACTCAGGAG
171	Chr07	60553797	60558072	137	31.6	CCTATCTTGCGTCGAGATTAACACTATCTCCAAACGGACTGAAACGAGCCTCCACTTCACCACGTCACCTAGGAGTACCATCAGGTGCATCCAAACTGATTTCTGAGCCTATGGTGCGTTTGGCGCAAACCGTGCA
172	Chr07	60560569	60577235	137	122.4	CCTATCTTGTGTCGAGGACAACACTATCTCCAAACAGACTGAAACAAGCATCCACTTGAACCGTGTAACCTAGGAGTTCCATCGGGTGCGCCAACATGACTTCTGAGACTGTTGCACGTTTGGCACATATACTGCT
173	Chr07	60563862	60583538	137	144.5	ACTGAAACGAGCTTCCACTTGACCCACGTCACCTAGGAGTACCATCAGGTGCATCCAAATGATTTCTGAGCCTATGTGCATGTTGGCGCAAACAGTGCACCTATCTTGCGTCGAGATTAACACTATCTCCAAACGG
174	Chr07	60642175	60650230	137	59.4	ACACTATCTCCAAACGGACTGAAACGAGCTTCCACTTGACCCACGTCACCTAGGAGTACCATCAGGTGCATCCAAACTGATTTCTGAGCCTATGGTGCATTTGGCGCAAACCGTGCACCTATCTTGCGTCGAGTTA
175	Chr07	60652939	60657923	137	36.7	TAGGAGTACCATCAGGTGCATCCAAAATGATTTCTGAGCCTATGGTGCATTTGGCGCAAACCGTGCACCTATCTTGCGTCGAGGTTAACACTATCTCCAAACGGACTGAAACGAGCTTCCACTTGACCCACGTCACC
176	Chr07	60658002	60659761	137	12.9	GTGCACCTATCTTGCGTCGAGATTAACACTATCTCCAAACGGACTGAAACGAGCTTCCACTTGACCCACGTCACCTAGGAGTACCATCAGGTGCATCCAAACTGATTTCTGAGCCTATGGTGCATTTGGCGCAAACC
177	Chr07	60689737	60694291	137	33.5	GAGTACCATCAGGTGCATCCAAACTGATTTCTGAGCCTATGGTGCATTTGGCGCAAACCGTGCACCTATCTTGCGTCGAGGTTAACACTATCTCCAAACAGACTGAAACGAGCCTCCACTTGACCCACGTCACCTAG
178	Chr07	60698512	60732826	137	252.7	CACCTATCTTGCGTCGAGATTAACACTATCTCCAAACGGACTGAAACGAGCCTCCACTTCACCCACGTAACCTAGGAGTACCATCGGGTGCGCCCAACTTGACTTCCGAGACTATTGCACTTCGGCGCATAT
179	Chr07	60721694	60741874	137	146.9	CGTGCACCTATCTTGCGTCGAGATTAACACTATCTCCAAACGGACTGAAACGAGCTTCCACTTGACCCACGTCACCTAGGAGTACCATCAGGTGCATCCAAACTGATTTCTGAGCCTATGGTGCATTTGGCGCAAAC
180	Chr07	60733192	60744023	137	78.9	TGCACCTATCTTGCGTCGAGGTTAACACTATCTCCAAATGGACTGAAACGAGCTTCCACTTGACCCACGTCACCTAGGAGTACCATCAGGTGCATCCAAAATGATTTCTGAGCCTATGGTGCGTTTGGCGCAAACAG
181	Chr07	60745264	60747822	137	18.6	CGAGATTAACACTATCTCCAAATGGACTGAAACGAGCCTCCACTTGACCCACGTCACCTAGGAGTACCATCGGGTGCATCCAAAATGATTTCTGAGCCTATGGTGCATTTGGCGCAAACCGTGCACCTATCTTGCGT
182	Chr07	60756755	60758158	137	10.3	CTATCTTGCGTCGAGATTAACACTATCTCCAAACGGACTGAAACGAGCTTCCACTTCACCCACGTCACCTAGGAGTACCATCAGGTGCATCCAAACTGATTTCTGAGCCTATGGTGCATTTGGCGCAAACCGTGCAC
183	Chr07	60758351	60765315	137	50.7	TGCACCTATCTTGCGTCGAGATTAACACTATCTCCAAACGGACTGAAACGAGCTTCCACTTGACCCACGTCACCTAGGAGTACCATCAGGTGCATCCAAACTGATTTCTGAGCCTATGGTGCATTTGGCGCAAACCG
184	Chr07	60765447	60767963	137	18.5	CACTATCTCCAAACGGACTGAAACGAGCTTCCACTTGACCCACGTCACCTAGGAGTACCATCAGGTGCATCCAACATGATTTCTGAGCCTATGGTGCGTTGGCGCAAACCGTGCACCTATCTTGCGTCGAGTTAA
185	Chr07	60767969	60769203	137	9.1	GCCTATGGTGCATTCGGCGCAAACCGTGCACCTATCTTGCGTCGAGATTAACACTATCTCCAAACGGACTGAAACGAGCTTCCACTTCACCCACGTCACCTAGGAGTACCATCAGGTGCATCCAAACTGATTTCTGA
186	Chr07	60769436	60773606	137	30.7	CGTTCGGCGCAAACCGTGCACCTATCTTGCGTCGAGGTTAACACTATCTCCAAACGGACTGAAACGAGCTTCCACTTGACCCACGTCACCTAGGAGTACCATCAGGTGCACCCAACATGATTTCTGAGCCTATTGCA
187	Chr07	60773630	60774844	137	8.9	GCAAACCGTGCACCTATCTTGCGTCGAGATTAACACTATCTCCAAACGGACTGAAACGAGCTTCCACTTCACCCACGTCACCTAGGAGTACCATCAGGTGCATCCAAACTGATTTCTGAGCCTATGGTGCATTCAGC
188	Chr07	60775031	60778830	137	27.9	AGGAGTACCATCAGGTGCATCCAACATGATTTCTGAGCCTATTGCACGTTTGGCGCAAACCGTGCACCTATCTTGCGTCGAGATTAACACTATCTCCAAACGGACTGAAACGAGCTTCCACTTGACCCACGTCACCT
189	Chr07	60782616	60785665	137	22.4	TGAAACGAGCCTCCACTTGACCCACGTCACCTAGGAGTACCATCAGGTGCATCCAAACAGATTTCTGAGCCTATGGTGCGTTTGGCGCAAACCGTGCACCTATCTTGCGTCGAGATTAACACTATCTCCAAACGGAC
190	Chr07	60786628	60791949	137	39.2	ACCTATCTTGCGTCGAGATTAACACTATCTCCAAACGGACTGAAACGAGCTTCCACTTCACCCACGTCACCTAGGAGTACCATCAGGTGCACCAAACAGATTTCTGAGCCTATGGTGCATTTGGCGCAAACCGTGC
191	Chr07	60791952	60794669	137	19.9	GTGCATCCAAACTGATTTCTGAGCCTATGGTGCATTTGGCGCAAACCGTGCACCTATCTTGCGTCGAGATTAACACTATCTCCAAACGGACTGAAACGAGCTTCCACTTCACCCACGTCACCTAGGAGTACCATCAG
192	Chr07	60794691	60795973	137	9.5	AACCGTGCACCTATCTTGCGTCGAGGTTAACACTATCTCCAAACGGACTGAAACGAGCCTCCACTTCACCCACGTCACCTAGGAGTACCATCAGGTGCATCCAAACTGATTTCTGAGCCTATGGTGCATTTGGCGCA
193	Chr07	60796038	60799571	137	25.9	TATCTTGCGTCGAGGTTAACACTATCTCCAAATGGACTGAAACGAGCCTCCACTTGACCCACGTCACCTAGGAGTACCATCAGGTGCATCCAAACTGATTTCTGAGCCTATGGTGCGTTTGGCGCAAACCGTGCACC
194	Chr07	60799686	60808745	137	66.5	GTGCACCTATCTTGCGTCGAGATTAACACTATCTCCAAACGGACTGAAACGAGCCTCCACTTGACCCACGTCACCTAGGAGTACCATCAGGTGCATCCAAACTGATTTCTGAGCCTATGGTGCATTTGGCGCAAACC
195	Chr07	60814291	60817706	137	25.1	GTACCATCAGGTGCGCCCAAACTGACTTCTGAGACTATGTGCATTCGGCGCAAACAGTGCACCTATCTTGCATCGAGATTAACACTATCTCCAAACAGACTAAAATGAGCCTACACTTGAACACGTCACCCAGGA
196	Chr07	60839628	60840819	137	8.7	GTACCATCAGGTGCATCCAAACTGATTTCTGAGCCTATGGTGCATTTGGCGCAAACCGTGCACCTATCTTGCGTCGAGATTAACACTATCTCCAAATGGACTGAAACGAGCCTCCACTTGACCCACGTCACCTAGGA
197	Chr07	60841463	60859660	137	133.4	GAGTACCATCAGGTGCATCCAAACTGATTTCTGAGCCTATGGTGCGTTTGGCGCAAACCGTGCACCTATCTTGCGTCGAGATTAACACTATCTCGAAACGGACTGAAACGAGCTTCCACTTGACCCACGTCACCTAG
198	Chr07	60866637	60878730	137	88.5	CAAACCGTGCACCTATCTTGCGTCGAGGTTAACACTATCTCCAAACGGACTGAAACGAGCTTCCACTTCACCCACGTCACCTAGGAGTACCATCAGGTGCATCCAAACTGATTTCTGAGCCTATGGTGCATTTGGCG
199	Chr07	60878736	60883075	137	31.7	GCAAACCGTGCACCTATCTTGCGTCGAGATTAACACTATCTCCAAACGGACTGAAACGAGCTTCCACTTGACCCACGTCAACTAGGAGTACCATCAGGTGCATCCAAACTGATTTCTGAGCCTATGGTGCATTTGGC
200	Chr07	60890716	60915894	137	183.2	GTGCACCTATCTTGCGTCGAGATTAACACTATCTCCAAACGGACTGAAACGAGCTTCCACTTGACCCATGTCACCTAGGAGTACCATCAGGTGCATCCAAACTGATTTCTGAGCCTATTGCACGTTTGGCGCAAACC
201	Chr07	60918268	60923650	137	39.5	GATTTCGAGCCTATGGTGCATTTGGCGCAAACCGTGCACCTATCTTGCGTCGAGATTAACACTATCTCCAAACGGACTGAAACGAGCTTCCACTTCACCCACGTCACCTAGGAGTACCATCAGGTGCATCCAAACT
202	Chr07	60939273	60965247	137	188.2	GCACCTATCTTGCGTCGAGATTAACACTATCTCCAAACGGACTGAAACGAGCTTCCACTTCACCCACGTCACCTAGGAGTACCATCAGGTGCATCCAAACTGATTTCTGAGCCTATGGTGCATTTGGCGCAAACCGT
203	Chr07	60965245	60967854	137	19.1	CTAGGAGTACCATCAGGTGCATCCAAACTGATTTCTGAGCCTAAGTGACGTTCGGCGCAAACCGTGCACCTATCTTGCGTCGAGATTAACACTATCTCCAAACGGACTGAAACGAGCTTCCACTTCACCCACGTCAC
204	Chr07	60968583	60970557	137	14.4	CGTTCGGCCAAACCGTGCACCTATCTTGCGTCGAGATTAACACTATCTCCAAACGGACTGAAACGAGCTTCCACTTCACCCACGTCACCTAGGAGTTCCATCAGGTCCATCCAAATGATTTCTGAGCCTATGGTG
205	Chr07	60974814	60983789	137	65.7	CCATAGGCTCATAAATAGTTTGGTCGCACCCGATGGTACTCCTAGGTGACGTGGGTCAAGTGGAAGCTCGTTTCAGTCCGTTTGGAGATAGTGTTAATCTCGACGCAAGATAGGTGCATGGTTTGCGCTAAACGCA
206	Chr07	60992551	60997543	137	36.5	GATGGTACTCCTAGGTGACGTGGGTCAAGTGGAAGCTCGTTTCAGTCCGTTTGGAGATAGTGTTAATCTCGACGCAAGATAGGTGCACGGTTTGCGCTAAATGCACCATAGGCTCATAAATCAGTTTGGATGGACCT
207	Chr07	60997582	60999157	137	11.5	ATGGTACTCCTAGGTGACGTGGGTGAAGTGGAAGCTCGTTTCAGTCAGTTTGGAGATAGTGTTAATCTAGACGCAAGATAGATGCATGGTTTGAGATGAACATGCAATAGGCTCTGAAATTGTTTTGGGCACACCCG
208	Chr07	60999332	61005660	137	46.3	ATGGTACTCCTAGGTGACGTGGGTGAAGTGGAAGCTCATTTCAGTCCGTTTGGAGATAGTGTTAATCTCGACGCAAGATAGGTGCATGGTTTGCGCTAAACGTACCATAGGCTCAAAAATCAGTTTGGATGCACCTG
209	Chr07	61007371	61009328	137	14.3	AAGTGGAAGCTCATTTCAGTCTGTTTGGAGATAGTGTTAATCTAGACGCAAGATAGGTGCATGGTTTGAGATGAACATGCAATCGGCTCTGAAATTGTTTTGGGCGCACCCGATGGAACTCCTAGGTGACGTGGGTC
210	Chr07	61009368	61012307	137	21.5	TGGTACTCTAGGTGACGTGGGTCAAGGGGAGGCTCGTTTCAGTCCGTTTGGAGATAGTGTTAGTCTTAACGCAAGATAGGTGCACAGTTTGCGCCGAACGTGCAATAGGCTCGGAAATCGTTTTGGGCGCACCCGA
211	Chr07	61013634	61029788	137	117.2	GCACCTGATGGTACTCCTAGGTGACGTGGGTCAAGTGGAAGCTCGTTTCAGTCCGTTTGGAGATAGTGTTAATCTCGACGCAAGATAGGTGCACGGTTTGCGCTAAATGCACCATAGGCTCAGAAATCAGTTTGGAT
212	Chr07	61043928	61053422	137	69.3	TGGGTCAAGTGGAAGCTCGTTTCAGTCCGTTTGGAGATAGTGTTAATCTCGACGCAAGATAGGTGCACGGTTTGCGCGAACATGCAATAGGCTCAGAAATCAGTTTGGATGCACCTGATGGTACTCCTAGGTGACG
213	Chr07	61196714	61204201	137	55.4	GAGATTAACACTATCTCCAAATGGACTAAAATGAGCTTCCACTTGACCCACGTCACCTAGGAGTACCATCGGGTGCACCCAAAATGATTTCGAGCCTATGGTACGTTCGGCGCAAACCGTGCACCTATCTTGCGCT
214	Chr07	61204231	61205645	137	10.4	TCTTGCGTCGAGATTAACACTATCTCCAAACAGACAAAAACGAGCTTCCACTTGACCCACGTCACCTAGGAGTTCCATCAGGTGCACCCAAAACGATTTCGAGCCTATGGTACATTCGGCGCAAACCGTGCACCTA
215	Chr07	61207148	61210446	137	24.3	GACTAAAACGAGCTTCCACTTGACCCACGTCACCTAGGAGTACCATCAGGTGCACCCAAAATGATTTCTGAGCCTATTGCACGTTCGGCGCAAACCGTGCACCTATCTTGCGTCGAGATTAACACTATCTCCAAATG
216	Chr07	61210456	61211827	137	10.1	CTATCTTGCGCCGAGATTAACACTATCTGCAAACAGAACAAAACGAGCTTCCACTTGACCCACGTCACCTAGAGTTCCATCAGGTGCGCCCAAAATGATTTCCGAGCCTATGGTACGTTCGGCGCAAACCGTGCAC
217	Chr07	61211828	61214542	137	19.9	GCTTCCACTTGACCCACGTCACGTCGGAGTACCATAGGTGCGTCCAAAATGATTTCTAAGCCTATGGTACGTTTGGCACAAACCGTGCACCTATCTTGCGCTGAGATTAACACTATCTCCAAATGCAACTAAAACGA
218	Chr07	61237324	61239812	137	18.3	CACGTCACCTAGGAGTACCATCGGGTGCATCCAAAATGATTTCTGAGCCTATGGTGCGTTTGGCGCAAACCGTGCACCTATCTTGCGTCGAGATTAACACTATCTCCAAATGGACTGAAACGAGCTTCCACTTGACC
219	Chr07	61244397	61250233	137	43.1	CCTATGGTGCATTTGGCGCAAACCGTGCACCTATCTTGCGTCGAGATTAACACTATCTCCAAACGGACTGAAACGAGCCTCCACTTGACCCACGTCACCTAGGAGTACCATCAGGTGCATCCAAAATGATTTCTGAG
220	Chr08	54518937	54523785	137	35.1	TGCACCTATCTTGCACCGAGACTAACACTATCTCCAAACAGACCGAAATGAGATTCCACATGAGCCACGTCACCTAGGAGTTCCATCGGGTGCGTCTAAAATGATTTCTGAGCCTATGGTACGTTGGCGCAAACCG
221	Chr08	54573279	54590003	137	120.8	CACTATCTCCAAACGGACCGAAACGAGATTCCACATGAGCCACGTCACCTAGGAGTTCCATCGGGTGCGTCCAAAATGATTTCTGAGCCTATGGTACGTTCGGCGCAAACCGTGCACCTATCTTGCACCGAGACTAA
222	Chr08	54590157	54593902	137	27.4	GTACCATAGGCTCAGAAATCATTTTGGACGCACCCGATGGAACTCCTAGGTGACGTGGGTCAAGTGGAATCTTGCTTCTTTCTATTTGGAGATAGTGTTAGTGTTGGTGCAAGATAGGTGCATGGTTTGCGCTAGAC
223	Chr08	54593897	54596564	137	19.5	TAGGTGCACGGTTTGCGTCGAACGTACCATAGGCTCAGAAATCATTTTGGACGCACCTGATGGAACACCTAGGTGACGTGGGTCAGTGGAATCTTACTTCTTTCCTTTGGAGACAGTGTTAGTGTTGTGCAAGA
224	Chr08	54596574	54598354	137	13	AACGTACCATAGGCTCAGAAATCATTTTGGACGCACCCGATGGAACTCCTAGGTGACGAGGGTCAAGTGGAATCTCGCTTCTTTCCTTTGGAGACAGTGTTAGTATCGGTGCAAGATAGGTGCATGGTTTGCGTCG
225	Chr08	54598439	54600837	137	17.5	TGCAAGATAGGTGCACGGTTTGCGCCAAACGTACCATAGGCTCAGAAATCATTTTGGACGCACCTGATGGAACTCCTAGGTGACATGGGTCATGTGGAATCTCACTTCTTTCTCGTTTGGAGACAGTGTTAGTGTTAG
226	Chr08	54600962	54602627	137	12.1	GATAGGTGCATGGTTTGCGTCGAACGTACCATAGGCTCAGAAATCATTTTGGACGCACCCGATGGAACTCCTAGGTGACGAGGGTCAAGTGGAATCTCGCTTCTTTCCTTTGGAGACAGTGTTAGTATCGGTGCAA
227	Chr08	54602712	54605110	137	17.5	TGCAAGATAGGTGCACGGTTTGCGCCAAACGTACCATAGGCTCAGAAATCATTTTGGACGCACCTGATGGAACTCCTAGGTGACATGGGTCATGTGGAATCTCACTTCTTTCTCGTTTGGAGACAGTGTTAGTGTTAG
228	Chr08	54605109	54607630	137	18.4	GGTTTGCGTCGAACGTACCATAGGCTCAGAAATCATTTTGGACGCACCCGATGGAACTCCTAGGTGACGAGGGTCAAGTGGAATCTCGCTTCTTTCCGTTTGGAGATAGTGTTAGATCGGTGCAAGATAGGTGCAC
229	Chr08	54607629	54609281	137	12.1	GGTTTGCGTCGAACGTACCATAGGCTCAGAAATCATTTTGGACGCACCCGATGGAACTCCTAGGTGACGAGGGTCAAGTGGAATCTCGCTTCTTTCCATTTGGAGATAGTGCTAATCTTGATGCAAGATAGGTGCAC
230	Chr08	54609587	54628310	137	135.7	AGCTTCCACATGACCCACGTCACCTAGGAGTACCATCGGGTGCGTCCAAAATGATTTCTAAGCCTATGGTACATCTAGCGCAAACCGTGCACCTATCTTGCACCGACACTAACACTGTCTCCAAACGGAACGAAGTG
231	Chr08	54632670	54643216	137	76.9	GGTACGTCTAGCGCAAACCATGCACCTATCTTGCATCGACACTAACACTGTCTCCAAACGGACCAGAAGCGAGCTTCCACATGACCCACGTCACCTAGGAGTACCATCGGGTGCGTCCAAAATGATTTCTGAGCCTAT
232	Chr08	54644935	54646990	137	15.1	ACCTATCTTGCACCAACACTAACACTGTCTCCAAACGGAAAGAAGCGAGATTCCACATGAGCCACGTCACCTAGGAGTTCCATCGGGTGCGTCCAAAATGATTTCTGAGCCTATGGTACGTTAGCGCAAACCATGC
233	Chr08	54665313	54667178	137	13.7	CGCAAACCATGCACCTATCTTGCATCGACACTAACACTGTCTCCAAACGGAAAGAAGCGAGATTCCACATGACCCACGTCACCTAGGAGTTCCATCGGGTGCGTCCAAAATGATTTCTGAGCCTATGGTACGTCTCG
234	Chr08	54667620	54671590	137	28.9	GAGCCTATGGTACGTTCAACGCAAACCATGCACCTATCTTGCATCAACACTAGCACTATCTCCAAACGGAAAGAAGAGAGATTCCACATGACCCACGTCACCTAGGAGTTCCATCGAGTGCGTCCAAAATGATTTCT
235	Chr08	54675043	54677355	137	16.9	AGCCTATGGTACGTTCGACGCAAACCATGCACCTATCTTGCATCAAGATTAGCACTATCTCCAAAGGAAGAAACGAGATTCCACTTGAGCCTCGTCACCTAGGGTACCATCGGGTGCGTCCAAAATGATTTCTG
236	Chr08	54693748	54720243	137	194	AAAATGATTTCTGAGCCTATGGTACGTCTAGCGCAAACCATGCACCTATCTTGCACCAACACTAACACTATCTCCAAACGGAAAGAAGTGAGCTTCCACATGACCACGTCACCTAGGAGTTCCATCAGGTGCGTCC
237	Chr08	54745545	54756335	137	79.2	TCCAAAATGATTTCTGAGCCTATGGTACGTTCAACGCAAACCATGCACCTATCTTGCATCAACACTAGCACTATCTCCAAACGGAAAGAAGAGAGATTCCACATGACCCACGTCACCTAAGAGTTCCATCGGGTGCG
238	Chr08	54756344	54758364	137	14.9	CAAACGGAAAGAAGCGAGATTCCACATGACCCACGTCACCTAGGAGTTCCATCGGTGCGTCCAAAATGATTTCTGAGCCTATGGTACGTTCGACGCAAACCATGCACCTATCTTGCACCAACACTAGCACTGTCTC
239	Chr08	54758677	54768156	137	69.4	CCAAAATGATTTCTGAGCCTATGGTACGTCTAGCGCAAACCATGCACCTATCTTGCACCAACACTAACACTATCTCCAAACGGAAAGAAGCGAGATTCCACATGAGCCACGTCACCTAGGAGTACCATCGGGTGCGT
240	Chr08	54775368	54785591	137	75.1	ACCATGCACCTATCTTGCAGCAACACTAACACTATCTCCAAACGGAAAGAAGAGAGATTCCACATGACCCACGTCACCTAGGAGTTACATCGGGTGCGTCCAAAATGATTTCTGAGCCTATGGTACGTTAGCGCAA
241	Chr08	54800692	54809002	137	61.1	CGCAAACCGTGCACCTATCTTGCATCAAGATTAGCACTATCTCCAAACGGAAAGAAACGAGCTTCCACTTGAGCCTCGTCACCTAGGAGTACCATCGGGTGCGTCCAAAATGATTTCTGAGCCTATGGTACGTTCGA
242	Chr08	54820878	54824142	137	24.1	ACCGTGCACCTATCTTGCATCAACACTAACACTATCTCCAAAGGAAAGAAGCGAGATTCCACATGACCCACGTCACCTAGGAGTACCATCGGGTGCGTCCAAAATGATTTCTGAGCCTATGGTACGTTCGACGCAA
243	Chr08	54896944	54900693	137	27.7	GTTTGGAGATAGTGTTAGTGTTGATGCAAGATAGGTGCATGGTTTGCGCTCGACGTACCATAGGCTCAGAAATCATTTTGGACGCACCCGATGGAACTCCTAGGTGACGTGGGTCAAGTGGAATCTCGCTTCTTTCT
244	Chr08	56186290	56187833	137	11.4	TTTGGAGATAGTGCTAATGTTGATGCAAGATAGGTGCACGGTTTGCGCTAGACGTACCATAGGCTCAGAAATCATTTTGGACACACTCGATGGTACTCCTAGGTGACGAGGCTCAAGTGGAAGCTCGTTTTGCTC
245	Chr09	51573634	51576612	137	21.5	TGAGCCTATGGTACGTTTGGCGCAAACCGTGCACCTATCTTGCGTCAAGATTAGCACTATCTCCAAATAGACCGAAACGAGCTTCCACTTGACCCATGTCACCTAGGAGTTCCATCGGGTGCGACCAAAATAATTTC
246	Chr09	51576686	51578230	137	11.3	TAGCACTATCTCCAAACGACCGAAACGAGCTTCCACATGAGCCTCGTCACCTAGGAGTTCCATCAGGTGCGTCCAAAACGATTTCTGAGCCTATGGTACGTTTGGCGCAAAACATGCACCTATCTTGCGTCAAGAT
247	Chr09	51579880	51581673	137	13.1	TAGCACTATCTCCAAACAGACCAAAACGAGATTCCACTTGAGCCTCGTCACCTAGGAGTTCCATCGGGTGCGTCCAAAATGATTTCTGAGCCTATGGTACGTTTGGCGCAAACCGTGCACCTATCTTGCGTCAAGAT
248	Chr09	51596317	51598031	137	12.5	CAAACCGTGCACCTATCTTGCATCAAGATTAGCACTATCTCCAAACGGACCGAAACGAGCTTCCACTTGAGCCTCATCACCTAGGAGTACCATTGGGTGCGTCCAAAATGATTTCTGAGCCTATGGTACGTTCGGCA
249	Chr09	51818711	51820123	137	10.3	CGCAAACCGTGCACCTATCTTGCGTCAAGATTAGCACTATCTCCAAATGAACCGAAACGAGATTCCACATGACCCACGTCACCTAGGAGATCCATCGGGTGAGTCCAAAATGATTTCTGAGCCTATGGTACGTTCGG
250	Chr09	58798534	58800609	137	15.2	GGAGTTCCATCGGGTGCGTCCAAAACAATTTCTGAGCCTATGGTACGTTCAGCGCAAACCATGCACCTATCTTGCGTCAAGATTAGCACTATCTCCAAATGGACCGAAACGAGCTTCCACTTGAGCCACGTCACCTA
251	Chr09	58803603	58804991	137	10.4	AAATGATTTCTGAGCCTATGGTACGTTTGGCGCAAACCATGCACCTATCTTGCATCAAGATTAGCACTATCTCCAAACAGACCGAAACGAGATTCCACTTGAGCCTCATCACCTAGGAGTTCCATCGGGTGCGTCCA
252	Chr09	58805054	58807358	137	17	CGGCGCAAACCATGCACCTATCTTGCGTCAAGATTAGCACTATCTCCAACCGAACCAAAACGAGCTTCCACTTGAGCCTCGTCACCTAGGAGTTCCATCGGTGCATCCAAAATGATTTCTGAGCCTATGGTATGTT
253	Chr09	58819956	58937811	137	860.3	CACTATCTCCAAACGGACCAAAACGACTTCCACTTGAGCCACGTCACCTAGGAGTTCCATCGGGTGCGTCCAAAATGATTTCTGAGCCTATGGTACGTTCGGCGCAAACCGTGCACCTATCTTGCACCAAGATTAG
254	Chr09	58946291	58947678	137	10.1	AGGAGTTCCATCGGGTGCGTCCAAAATGATTTCTGAGCCTAAGGTACGTTTAACGCAAACCGTGCACCTATCTTGCGTCAAGATTAGCACTACCTCCAAATGGACCGAAACGAGCTTCCACTTGAGCCTTGTCACCT
255	Chr09	58949441	58955137	137	41.6	AGGAGTTCCATCGGGTGCGTCCAAAATGATTTCTGAGCCTATGGTACGTTCGGCGCAAACCGTGCACCTATCTTGCGTCAAGATTAGCACTATCTCCAAACGGACCGAAACGAGATTCCACTTGAGCCTCATGACCT
256	Chr09	58981857	58990085	137	60.3	ACACTATCTCCAAACGGACCGAAACGAGATTCCACTTGACCCATGTCACCTAGGAGTTCCATCGGGTGCGTCCAAAATGTTTTCAGAGCCTATGGTACGTTCGGCGCAAACCGTGCACCTATCTTGCATCAAGATT
257	Chr09	58990288	58992560	137	16.5	GACCAAAACGAGCTTCCACTTGAGCCTCGTCACCTAGGAGTTCCATCGGTGCGTCCAAAACAATTTCAAGCCAACGGTACGATCGGCACAAACAGCACCTATCTAGCATCAAGAATAGCACTATCTCCAAACC
258	Chr09	58991227	58992597	137	10	CTATCTTGCATCAAGATTAGCACTATCTCCAAATGGACCAAAACGAGATTCCACTTGAGCATCGTCACCTAGGAGTACCATCGGGTGCGTCCAAAATGATTTCTGAGCCTATGGTACGTTCGGCGCAAACCATG
259	Chr09	58992858	58995801	137	21.5	AGCTTCCACATGACCCATGTCACCTAGGAGTTCCATCGGGTGCGTCCAAAATGTTTTCTGAGCCTATGGTACGTTCGGCGCAAACCGTGCACCTATCTTGCATCAAGATTAACACTATCTCCAAACGGACCGAAACA
260	Chr09	59011063	59012724	137	12.1	GGCGCAAACCATGCACCTATCTTGCACCAAGATTAGCACTATCTCCAATGGACCGAAACGAGATTCCAATTGACGCACGTCACCTAGGAGTACCATCGGGTGCGTCCAAAATGATTTCTGAGCCTATGGTACGTTC
261	Chr09	59012959	59019677	137	48.7	TTCCACATGACCCATGTCACCTAGGAGTACCATCGGGTGCGTCCAAAATGTTTTCTGAGCCTATGGTACGTTCGGCGCAAACCGTGCACCTATCTTGCATCAAGATTAGCACTATCTCCAAACGGACCAAAACGAGA
262	Chr09	59024838	59035011	137	74	AAACGGACCGAAACGAGATTCCACTTGACCCATGTCACCTAGGAGTTCCATCGGGTGCGTCCAAAATGATTTCTGAGCCTATGGTACGTTTGGCGCAAACCGTGCACCTATCTTGCATCAAGATTAACACTATCTCC
263	Chr09	59035083	59040275	137	38	TTCGGCGCAAACCGTGCACCTATCTTGCATCAAGATTAGCATATCTCCAAACGGACCGAAACGAGATTCCACTTGAGCCTCGTCACCTAGGAGTTCCATCGGGTGCGTCCAAAATGATTTCTGAGCCTATGGTACG
264	Chr09	59056456	59059959	137	25.7	AGCCAATGGTACGTTCAGCGCAAACCATGCACCTATCTTGCGTCAACATTAGCACTATCTCCAAACGGACCAAAACGAGCTTCCACTTGAGCCTCGTCACCTAGGAGTACCATCGGGTGCGTCCAAAATGATTTTACG
265	Chr09	59064965	59078941	137	102.2	GATTCCACATGAGCCTTGTCACCTAGGAGTTCCATCGGGTGCGTCCAAAATGATTTCTGAGCCTATGGTACGTTTGGCGCAAACCATGCACCTATCTTGCATCAAGATTAGCACTATCTCCAAACGGACTGAAACGA
266	Chr09	59080294	59087194	137	50.5	GCGTCGGTGCAAGATAGGTGCACGGTTTGCGCCGAACGTACCATAGGCTCGGAGATCGTTTTGGACGCACCGATGGAACTCCTAGGTGACGTGGGTCATGTGGAATCTCATTTCGGTCCGTTTGGAGATAGTGCTA
267	Chr09	59087194	59088884	137	12.4	GGTGACGTGGGTCATGTGGAATCTCATTTCGGTCCGTTTGGAGATAGTGTTCGCGTCGGTGCAAGATAGGTGCACGGTTTGCGCCGAACGTACCATAGGCTTGGAAATCGTTTTGGACGCACCGATGGAACTCCTA
268	Chr09	59096333	59101310	137	36.4	GTACCATAGGCTTGGAAATCGGTTTGGACGCACCGATGGAACTCCTAGGTGACGTGGGTCATGTGGAAACTCATTTCGGTCCGTTTGGAGATAGTGCTAGTGTCGGTCCAAGATAGGTGCACGGTTTGCGCCGAAC
269	Chr09	59101427	59130911	137	214.1	CACTATCTCCAAACGGACCAAAATGAGATTCCACATGACCCACGTCACCTAGGAGTTCCATCGGTGCGTCCAAAACGATCTCCGAGCCTATGGTACGTTCGCGCAAACCGTGCACCTATCTTGCGCCAAGACTAG
270	Chr09	59130961	59132349	137	10.2	GACCCACGTCACCTAGGAGTTCCATCGGTGCGTCCAAAACGATCTCCGAGCCTATGGTACGTTCGGCGCAAACCGTGCACCTATCTTGCGCAAAGACTAGCACTATCTCCAAACGGACCGAAATGAGATTCCACT
271	Chr10	60969865	60971902	137	14.9	TCCGTTTGGAGATAGTGCTAATCTTGACGCAAGATAGGTGCACGGTTTGCGCCAAACATACCATAGGCTCAGAAATCATTTTGGACGCACCCGATGGAACTCCTAGGTGACGAGGCTCAAGTGGAAGCTCATTTCGG
272	Chr10	60973282	60975240	137	14.4	ATAGGTGCACGGTTTGTGCCAAACGTACAATAGGCTCAAAAATCATTTTGGATGCACCGATGGTACTCCTAGGTGATGAGGCTCAAGTGGAAGCACATTTTGGTCCTTTTGGAGATAGTGCTAATCTTGACAAG
273	Chr10	60976062	60982380	137	45.8	AGTGTTAGTGTTAGTGCAAGATAGGTGCACGGTATGCGCCGAACGTACCATAGGCTCAAAAATCATTTTGGACACACCCGATGGAACTCCTAGGTGACGTGGGTCATGTGGAATCTTGTTTTGTCCATTTGGAGAC
274	Chr10	60978690	60982453	137	27.5	TTTCGGTCCGTTTGGAGATAGTGTTAATGTCTGTGCAAGATAGGTGCATGGTTTGCGCCAAACGTACCATAGGCTCAGAAATCATTTTGGACGCACCCGATGGTACTCCTAGGTGACGAGGCTCAAGTGGAAGCTCA
275	Chr10	60985381	60988249	137	21	GGTCCGTTTGGAGATAGTGCTAATCTTGATGCAAGATAGGTGCAAGGTTTGCGCCAAACGTACCATAGGCTCAGAAATCATTTTGGACGCACCCGATGGAACTCCTAGGTGACGTAGGTCATGTGGAAGCTCGTTTT
276	Chr10	61003761	61005906	137	15.7	GTTTCGGTCCGTTTGGAGATAGTGCTAATCTTGATGCAAGATAGGTGCATGGTTTGCGCCAAACGTACCATAGGCTCAGAAATCATTTTGGACGCACCCATGGTACTCCTAGGTGATGAGGCTCAAGTGGAAGCTC
277	Chr10	61159549	61176850	137	127.3	GTCACCTAGGAGTTCCATCGGGTGCGTCCAAAATGATTTCTGAGCCTATGGTACGTTCGGCGCAAACCGTGCACCTATCTTGCACCGACACTAACACTGTCTCCAAATGGACCGAAACGAGATTCCACATGACCCAT
278	Chr10	68388182	68395677	137	55.5	CTATCTTGCACTAATACTAACACTATCTCCAAACGGACCGAAACGAGCTTCCACTTGAGCCTCGTCACCTAGGATTCCATCGGGTGCGTCCAAAATGATTTCTGAGCCTATGGTACGTTCGGCACAAACCGTGCAC
279	Chr10	68407861	68440170	137	236.4	CCTATGGTACATCGGCGCAAACCGTGCACCTATCTTGCACTAATACTAACACTATCTCCAAACGGACCGAAACGAGCTTCCACTTGAGCCTCGTCACCTAGGAGTACCATCGGGTGCGTCCAAAATGATTTCTGAG
280	Chr10	68609246	68612626	137	24.7	GTACTCCTAGGTGACGAGGCTCAAGTGGAAGCTCGTTTCGGTCCGTTTGGAGATAGTGCTAATCTTGATGCAAGATAGGTGCACGGTTTGCGCCGAACGTACCATAGGCTCAGAAATCGTTTTGGACGCACCCGATG
281	Chr10	68620240	68634641	137	104.7	TACCATAGGCTCAGAAATCGTTTTGGACGCACCCGATGGTACTCCTGGTGACATGGCTCAAGTGGAAGCTCATTTCGGTCCGTTTGGAGATAGTGCTAATCTTGACGCAAGATAGGTGCACGGTTTGCGCCGAACG
282	Chr10	68635864	68638715	137	20.8	TTTGGAGATAGTGTTAGTCTTGGTGCAAGATAGGTGCACGGTTTGCGCCGAACGTACCATAGGCTCAGAAATCATTTTGGACGCACCCGATGGAACTCCTAGGTGACGAGGCTCAAGTGGAAGCTCGTTTTGGTCCG
283	Chr10	68638713	68640365	137	12.1	GAGATAGTGCTAATCTTGATGCAAGATAGGTGCACGGTTTGCGCCGAACGTACCATAGGCTCAGAAATCATTTTGGACGCACCCGATGGTACTCCTAGGTGACGAGGCTCAAGTGGAAGCTCGTTTCGGTCCATTTG
284	Chr10	68642558	68653332	137	78.6	GCAAGTTAGGTGCACGGTTTGCGCGAACGTACCATAGGCTCAGAAATCGTTTTGGACGCACCCGATGGAACTCCTAGGTGACGAGGCTCAAGTGGAATCTCATTTCGGTCAGTTGGAGATAGTGTTAGTATTGGT
285	Chr11	54544432	54547394	137	21.6	AAAATGATTTCTGAGCCTATGGTACGTTCGACGCAAACCGTGCACCTATCTTGCATCAACATTAGCACTATGTTCCAAACGGAGAAAACGAGATTCCACTTGACCCTCGTCACCTAGGAGTTCCATCGGGTGCGTCC
286	Chr11	54557965	54570306	137	90.1	GCACCTATCTTGCATCAACACTAGCACTATCTCCAAACGGACCAAAACGAGCTTCCACATGAGCCTCGTCACCTAGTGAGTTCCATCGGGTGCGTCCAAAATGATTTCTGAGCCTATGGTACGTTCGACGCAAACCGT
287	Chr11	54660878	54662890	137	14.7	CTATGGTACGTTCGGCGCAAACCGTGCACCTATCTTGCGCCGAGATTAACACTATCTCCAAACGGACCGAAACGAGCTTCCACTTGACCCACATCACCTAGGAGTTCCATCGGGTGCGCCCAAAATGATTTCCGAGC
288	Chr11	54664253	54667735	137	25.5	TCACCTAGGAGTTCCATCGGGTGCGCCCAAAATGATTTCTGAGCCTATGGTACGTTCGGCGCAAACCGTGCACCTATCTTGCGTCGAGATTAACACTGTCTCCAAACGAACCAAAACGAGCTTCCACTTGACCCACG
289	Chr11	54686344	54689631	137	24.2	GGTGTGCCCAAAATGATTTTTGAGCCTATGGTACGTTCGGCGCAAACCATGCACCTATCTTGCATCGAGATTAACACTATCTCCAAACGGACCGAAACGAGCTTCCACTTGACCCACGTCACCTAGGAGTTCCATC
290	Chr11	54969417	54974235	137	35.7	CAAGATAGGTGCACGGTTTGCGCTAGACGTACCATAGGCTCAGAAATCGTTTTGGACGCACCCGATGGAACTCCTAGGTGACAGGGTCATGTGGAATCTCGCTTCTTTCCTTTGGAGATAGTGCTAGTCTCGATG
291	Chr11	54978787	54998240	137	144.7	TACCATAGGCTCAGAAATCATTTTGGACGCACCCAATGGAACCACTAGGTGACGAGGGTCATGTGGAAGCTCGTTTCGGTCCGTTTGGAGATAGTGCTAATCTTGACGCAAGATAGGTGCACGGTTTGCGTCGAACA
292	Chr11	55012925	55014466	137	11.5	GACAGTGTTAGTGTCAGTGCAAGATAGGTGCATGGTTTGCTCTAGACGTACCATAGGCTCAGAAATCGTTTAGGACGCACCCGATGGTACCACTAGGTGACGAGGCTCTAGTGGAAGCTCTTTCAGTCCTTTCGGA
293	Chr11	55014659	55041568	137	196.3	GGTGCAAGATAGGTGCACGGTTTGCGCTAGACGTACCATAGGCTCAGAAATCGTTTTGGACGCACCCGATGGAACCACTAGGTGACGAGGCTCAAGTGGAAGCTCGCTTCTGTCCGTTTGGAGATAGTGCTAATGTT
294	Chr11	55049194	55052959	137	27.5	TTTTGGACGCACCCGATGGTACCCTAGGTGACGAGGGTCAAGTGGAAGCTCATTTCGGTCCGTTTGGAGATAGTGCTAATCTTGATGCAAGATAGGTGCACGGTTTGCGTCGAACGTACCATAGGCTCAGAAATCG
295	Chr11	55070612	55099662	137	211.7	TACCATAGGCTCAGAAATCATTTTGGACGCACCCGATGGAACCCTAGGTGACGTGGCTCATGTGGAATCTCGCTTCTTTCGTTTGGAGATAGTGTTAATGTTGATGCAAGATAGGTGCACGGTTTGCTCGAGACG
296	Chr11	55114934	55138194	137	169.1	GTTAGTGTTGCTGCAAGATAGGTGCACGGTTTGCGTCGAACGTACCATAGGCTCAGAAATCATTTTGGACGCACCCGATGGAACTCATAGGTGACGTGGGTCATGTGGAATCTCACTTCTTTCCGTTTGGAGATAGT
297	Chr11	55145950	55154470	137	62.2	ACGTACCATAGGCTCAGAAATCATTTTGGACGCACTCGATGGTAACACTAGGTGACGAGGCTCAAGTGGAATCTCATTTCTGTCCGTTTGGAGATAGTGCTAATCTTGATGCAAGATAGGTGCACGGTTTGCCTAG
298	Chr11	55161551	55164208	137	19.4	TGCAAGATAGGTGCACGGTTTGCGTCGAACGTACCATAGGCTCAGAAATCATTTTGGACGCACCCGATGGTACCACTAGGTGACGAGGCTCAAGTGGAAGCTCATTTCGTTCCGTTTGGAGATAGTGCTAATCTTGA
299	Chr11	55164805	55167017	137	16.2	GTTTGGAGATAGTGCTAATCTTGACGCAAGATAGGTGCACGGTTTGCGCCAAACGTACCATAGGCTCAGAAATCATTTTGGACGCACCCGATGGTACCACTAGGTGACGAGGCTCAAGTGGAAGCTCATTTCGGTCC
300	Chr11	55167045	55171524	137	32.7	TGGAAGCTCTTTTCTTTCCGTTTGGAGATAGTGCTAATGTTGATGCAAGATAGGTGCACGGTTTGCGTCGAACGTACCATAGGCTCGAAATCATTTTGGACGCACCCGATGGTACCACTAGGTGACGAGGCTCAAG
301	Chr11	55171525	55191417	137	145	CTAGGTGACGAGGCTCAAGTGGAAGCTCGTTTCGTTCCTTTGGAGATAGTGCTAATCTTGATGCAAGATAGGTGCACGGTTTGCGTCGAACGTACCATAGGCTCAGAAATCATTTTGGACGCACCCGATGGTACCA
302	Chr11	55199060	55214404	137	112	CACTAGGTGACGAGGCTCAAGTGGAAGCTCGTTTCGTTCCTTTGGAGATAGTGCTAATGTTGATGCAAGATAGGTGCACGGTTTGCGTCGAACGTACCATAGGCTCAGAAATCATTTTGGACGCACCCGATGGTAC
303	Chr11	55237510	55266896	137	214.7	GTTTGGAGATAGTGCTAGTGTCGGTGCAAGATAGGTGCACGGTTTGCGCTAGACGTACCATAGGCTCAGAAATCGTTTTGGACGCACCCGATGGAACACCTAGGTGACGTGGGTCATGTGGAAGCTCGCTTCTTTCT
304	Chr11	55281185	55291695	137	76.7	GCAAGATAGGTGCACGGTTTGCGTCAAACGTACCATAGGCTCAGAAATCATTTTGGACGCACCCGATGGAACCCTAGGTGACGTGGCTCATGTGGAAGCTCTCTTCTTTCTGTTTGGAGATAGTGCTAATCTTGAT
305	Chr11	55305410	55321352	137	116.5	GTACCATAGGCTCAGAAATCGTTTTGGACGCACCTGATGGAACTCCTAGGTGACGTGGGTCATGTGGAATCTCGCTTCTTTCCTTTGGAGATAGTGCTAATCTTGTGCAAGATAGGTGCACGGTTTGCGTCAAAC
306	Chr11	55348218	55362660	137	105.1	TACCATAGGCTCAGAAATCGTTTTGGACGCACTCGATGGAACTCCTAGGTGACGTGGGTCATGTGGAAGCTCGCTTCTTTCCGTTTGGAGATAGTGTTAATGTCGGTGCAAGATAGGTGCACGGTTTGCGTCGAACG
307	Chr11	55378207	55389502	137	82.5	GCAAGATAGGTGCACGGTTTGCGTCGAACGTACCATAGGCTCAGAAATCGTTTTGGACGCACCTGATGGTACCACTAGGTGACGAGGCTCATGTGGAAGCTCGTTTTGTCCGTTTGGAGATAGTGCTAATCTTGAC
308	Chr11	55400627	55417084	137	120.6	GTGACGAGGCTCATGTGGAAGCTCGTTTTGTCCGTTTGGAGATAGTGCTAATCTTGATGCAAGATAGGTGCACGGTTTGCGTCAAACGTACCATAGGCTCAGAAATCGTTTTGGACGCACCCGATGGTACCACCTAG
309	Chr12	57919498	57924287	137	34.9	AAAATGATTTCCGAGCCTATGGTACGTTCGACGCAAACCGTGCACCTATCTTGCATCAAGATTAGCACTATCTCCAAACGGAAAGAAGTGAGATTCCACATGACCCACGTCACCTAGGAGTTCCATCGGGTGCGTCC
310	Chr12	57956540	58039935	137	607.7	GGGTGCGTCCAAAATGATTTCTGAGCCTATGGTACGTTTAGCGCAAACCATGCACCTATCTTGCATCAAGATTAGCACTATCTCCAAACGGAAAGAAGAGAGATTCCACATGACCCATGTCACCTAGGAGTTCCATC
311	Chr12	58040091	58042008	137	14	GTTCCATCGGGTGCGTCCAAAATGATTTCTGAGCCTATGGTACGTTCGACGCAAACCGTGCACCTATCTTGCATCAAGATTAGCACTATCTCCAAACGGACCGAAATGAGCTTCCACTTGAGCCTCGTCACCTAGGA
312	Chr12	58068564	58075719	137	52.3	CGTCAAGATTAGCACTATCTCCAAACGGACAGAAACGAGATTCCACTTGACCCACGTCACCTAGGAGTTCCATCGGGTGCGTCCAAAATGATTTCTGAGCCTATGGTACGTTCGACGCAAACCGTGCACCTATCTTG
313	Chr12	58075741	58079506	137	27.5	TCCAAAATGATTTCTGAGCCTATGGTACGTTCGACGCAAACCGTGCACCTATCTTGCGTCAAGATTAGCACTATCTCCAAACGAACGAAACGAGATTCCACTTGACCCTCGTCACCTAGGAGTACCATCGGGTGTG
314	Chr12	58079535	58081801	137	16.6	CTAGTGGTACCATCGGGTGCGTCCAAAATGATTTCTGAGCCTATGGTACGTTTGACGCAAACCGTGCACCTATCTTGCGTCAAGATTAGCACTATCTCCAAACGGACCGAAACGAGATTCCACTTGAGCCTCGTAAC
315	Chr12	58086302	58091208	137	35.8	TATCTTGCACTAACGCTTACACTGTCTCCAAACGGAAAGAAGCGAGATTCCACATGACCCATGTCACCTAGGAGTACCATCGGGTGCGTCCAAAATGATTTCTGAGCCTATGGTACGTTCGACGCAAACCGTGCACC
316	Chr12	58103024	58106755	137	27.2	CGCAAACCGTGCACCTATCTTGCGTCAAGATTAGCACTGTCTCCAAACGGACAGAAACGAGATTCCACTTGACCCTCGTCACCTAGGAGTACCATCGGGTGCGTCCAAAATGATTTCTGAGCCTATGGTACGTTCGA
317	Chr12	58106784	58112623	137	42.6	CTAGTGGTACCATCGGGTGCGTCCAAAATGATTTCTGAGCCTATGGTACGTTCGACGCAAACCGTGCACCTATCTTGCCTCAAGATTAGCACTATCTCCAAACGGAAAGAAACGAGCTTCCACTTGAGCCTCGTAAC
318	Chr12	58112714	58145915	137	242.9	CACTGTCTCCAAAGGAAAGAATAGAGATTCCACTTGAGCCTCGTCACCTAGGAGTTCCATCGGGTGCGTCCAAAATGATTTCTGAGCCTATGGTACGTCTAGCGCAAACCATGCACCTATCTTGCATCAAGATTAG
319	Chr12	58145911	58148068	137	15.7	CTATCTCCAAACAGACAGAAACGAGCTTCCACTTGAGCCTCGTCACCTAGGAGTACCATCGGGTGCGTCCAAAACGATTTCTGAGCCTATGGTACGTTCGACGCAAACCGTGCACCTATCCTACGTCAAGATTAGCA
320	Chr12	58163350	58179994	137	121.1	CGCAAACCGTGCACCTATCTTGCGTCAAGATTAGCACTATCTCCAAAGGACCGAAACGAGCTTCCACTTGAGCCTCGTCACCTAGGAGTACCATCGGGTGCGTCCAAAATGATTTCTGAGCCTATGGTACGTCTCG
321	Chr12	58180269	58184940	137	34	TCTCCAAACGGAACGAAGTGAGATTCCACATGACCCACGTCACCTAGGAGTTCCATCGGGTGCGTCCAAAATGATTTCTGAGCCTATGGTACGTTCGACGCAAACCGTGCACCTATCTTGCGTCAAGATTAGCACTA
322	Chr12	58191839	58198668	137	50	TCCAAAGGAACGAAGTGAGATTCCACATGACCCACGTCACCTAGGAGTTCCATCGGGTGCGTCCAAAATGATTTCTGAGCCTATGGTACATTCGACGCAAACCGTGCACCTATCTTGCGTCAAGATTAGCACTATGT
323	Chr12	58198743	58200836	137	15.3	GTCACCTAGGAGTACCATCGAGTGCGTCCAAAATGATTTCTGAGCCTATGGTACGTTCGACGCAAACCGTGCACCTATCTTGCGTCAAGATTAGCATATGTCTCCAAAGGACCGAAACGAGCTTCCACTTGAGCCTC
324	Chr12	58207909	58210024	137	15.5	CACCCGATGGAACTCCTAGGTGACGAGGGTCATGTGGAATCTCGCTTTTTCCCTTTGGAGACAGTGTTAGTGTCGGTGCAAGATAGGTGCACGGTTTGCGCTAGACGTACCATAGGCTCGAGAAATCATTTTGGACG
325	Chr12	58214693	58217250	137	18.7	AGATTCCACATGAGCCTCGTCACCTAGGAGTACCATCGGGTGCGTCCAAAATGATTTCTGAGCCTATGGTACGTTCGACGCAAACCGTGCACCTATCTTGCGTCAAGATTAGCACTATCTCCAAATGGACCGAAATG
326	Chr12	58217315	58220049	137	20	GGTGCGTCCAAAGATTTCTGAGCCTATGGTACGTCTAGCGCAAACCATGCACCTATCTTGCACCAACACTAACAATGTCTCCAAAGGAAAGAAGTGAGATTCCACATGACCCACGTCACCTAGGAGTTCCATCG
327	Chr12	58220305	58229403	137	66.6	GGGTGCGTCCAAAACGATTTCTGAGCCTATGGTACGTTCGACGCAAACCGTGCACCTATCTTGCGTCAAGACTAGCACTATCTTCAAAAGGAAAGAAGTGAGATTCCACTTGAGCCACGTCACCTAGGAGTTCCATC
328	Chr12	58229695	58233524	137	28.3	CATCGGGTGCGTCCAAAATGATTTCTGAGCCTATGGTACGTTCGGCGCAAACCGTGCACCTATCTTGCGTCAACATTAGCACTATCTCCAAACGGACAAAACGAGCTTCCACTTGAGCCTCGTCACCTAGGAGTTC
329	Chr12	58270081	58271919	137	13.4	GTCCAAAATGATTTCTGAGCCTATGGTACGTTCGACGCAAACCGTGCACCTATCTTGCACCGACACTAACACTATCTCCAAACGGAAAGAAGTGAGATTCCACATGACCTACGTCACCTAGGAGTTCCATAGGGTGC
330	Chr12	58272639	58274193	137	11.4	GTCCAAAATGATTTCTGAGCCTATGGTACGTTCGACGCAAACCATGCACCTATCTTGCGTCAAGATTAGCACTATCTCCAAACAGAACAAAACGAGCTTCCACTTGACCCTCGTCACCTAGTGGTACCATCAGGTGC
331	Chr12	58281893	58283737	137	13.5	GTGCGTCCAAAATGATTTCTGAGCCTATGGTACGTTCGACGCAAACCATGCACCTATCTTGCGTCAAGATTAGCACTATCTCCAAATGGAACGAAACGAGCTTCCACTTGAGCCTCGTCACCTAGGAGTACCATCGG
332	Chr12	58284334	58285869	137	11.2	ATGGTACTTTAGCGCAAACCATGCACCTATCTTGCACCGACACTAACACTATCTCCAAATGAAAACAAGTGAGATTCCACATGACCCATGTCACCTAGGAGTTCCATCGGGCGTCCAAAATGATTTCTGAGCCT
333	Chr12	58285970	58312273	137	193.1	ACCTATCTTGCACCAACACTAACACTGTCTCCAAACAGAAAGAAGTGAGATTCCACTTGACCCACGTCACCTAGGAGTTCCATCGGGTGCGTCCAAAACAATTTCTGAGCCTATGGTACGTTCGACGCAAACCATGC
334	Chr12	58327448	58334401	137	50.9	CCACATGACCCACGTCACCTAGTGAGTACCATCGGGTGCGTCCAAAATGATTTCTGAGCCTATGGTACGTCTAGCGCAAACCATGCACCTATCTTGCACCAACACTAACACTATCTCCAAACAGAAACAAGAGACATT
335	Chr12	58340370	58341799	137	10.5	CCATCGGGTGCGTCCAAAATGATTTCTGAGCCTATGGTACGTTCGGCGCAAACCATGCACCTATCTTGCACCAACACTAACACTGTCTCCAAACGGAAAGAAGAGAGATTCCACATGACCCACGTCACCTAGGAGTT
336	Chr12	58343631	58346367	137	19.9	CCATCAGGTGCGTCCAAAATGATTTCTGAGCCTATGGTACGTTTGACGCAAACCATGCACCTATCTTGCACCGACACTAACACTATCTCCAAACAGAAAGAAGCGAGATTCCACTTGACCCACGTCACCTAGGAGTT
337	Chr12	58346379	58349631	137	23.8	GATTTCTGAGCCTATGGTACGTTGACGCAAACCATGCACCTATCTTGCGTCGACACTAACACTGTCTCCAAACAGAAAGAAGCGAGATTCCACATGACCCACGTCACCTAGGAGTTCCATCGGGTGCGTCCAAAAT
338	Chr12	58349643	58361414	137	86	GATTTCTGAGCCTATGGTACGTTGACGCAAACCATGCACCTATCTTGCTCCGACACTAACACTATCTCCAAACGGAAAGAAGCGAGATTCCACTTGACCCACGTCACCTAGGAGTTCCATCGGGTGCGTCCAAAAT
339	Chr12	58379356	58382498	137	23	TCCAAAATGATTTCTGAGCCTATGGTATGTTTGGCGCAAACCGTGCACCTATCTTGCACAACATTAGCACTACGTCCAAACGGACCAAAACGAGATTCCACATGACCCTCGTCACCTAGGAGTTCCATCAGGTGCA
340	Chr12	58382501	58388185	137	41.6	GTGCACCTATCTTGCACCAACACTAGCACTATCTCCAAACGGACCGAAACGAGATTCCACATGACCCATGTCACCTAGGAGTTCCATCGGGTGCGTCCAAAATGATTTCTGAGCCTATGGTACGTTTGGCGCAAACC
341	Chr12	58395188	58396658	137	10.7	CATCGGGTGCGTCCAAAATGATTTCTGAGCCTATGGTACGTTTGGCGCAAACCGTGCACCTATCTTGCACTAACACTAACACTATCTCCAAACGGACCGAAACAAGATTCCACATGACCCACATCACCTAGGAGTTC
342	Chr12	58406907	58409157	137	16.5	GGGTGGTCCAAAATGATTTCTGAGCCTATGGTACATTTGGTGCAAACCGTGCACCTATCTTGCGCTAAGATTAGCACTATCTCCAAACGACCAAACTGAGCTTCCACTTGAGCCTCGTCACCAAGGAGTACCATA
343	Chr12	58418121	58419858	137	12.7	ACCTAGGAGTTCCATCGGGTGCGTCCAAAATGATTTCTGAGCCTATGGTACGTTTGGCGCAAACCATGCACCTATCTTGCCTGAACACTAACACTATCTCCAAATAGACCAAAACGAGATTCCATTGACCCACGTC
344	Chr12	58419974	58421696	137	12.6	ACCTAGGAGTTCCATCGGGTGCGTCCAAAATGATTTCTGAGCCTATGGTACGTTTGGCGCAAACCATGCACCTATCTTGCACAGCACTAACACTATCTCCAAACAGACCAAAGCGAGATTCCACATGACCCACGTC
345	Chr12	58421746	58423560	137	13.3	GCAAACCATGCACCTATCTTGCACAGACACTAACACTATCTCCAAACGGACCGAAACGAGATTCCACTTGACCCAGTCACCTAGGAGTTCCATCGGGTGCGTCCAAAATGATTTCTGAGCCTATGGTACGTTTGGC
346	Chr12	58427363	58429177	137	13.3	GCAAACCGTGCACCTATCTTGCACTAACACTAACACTATCTCCAAATGGACCAAAACGAGATTCCACTTGAGCCTCGTCACCTAGGAGTTCCATCGGGTGCGTCCAAAATGATTTCTGAGCCTATGGTACGTTTGGC
347	Chr12	58429208	58432749	137	25.9	TTTGGCGCAAACCGTGCACCTATCTTGCACTCAACACTAACACTATCTCCAAATGGACCAAAACAAGATTCCACTTGACCCTCGTCACCTAGGAGTTCCATCGGGTGCGTCCAAAATGATTTCTGAGCCTATGGTATG
348	Chr12	58458453	58464632	137	45.2	CACCTAGGAGTTCCATCGGGTGTGTCCAAAATGATTTCTGAGCCTATGGTACGTTTGGCGCAAACCGTGCACCTATCTTGCACCGACACTAACACTATCTCCAAATGGACCAAACGAGATTCCACATGAGCCTCGT
349	Chr13	39266917	39268741	137	13.3	CATTTGGAGATAGTGTTAATCTCGACGCAAGATAGGTGCATGGTTTGCGCCGAACGTACCATAGGCTCGGAAATCATTTTGGGCACACCCGATGGAACTCCTAGGTGACGTGGGTCAAGTGGAAGCTCGTTTCGGTC
350	Chr13	39268900	39270711	137	13.2	TGTTAATCTCGACGCAAGATAGGTGCACGGTTTGCGCCGAACGTACCATAGGCTCGGAAATCATTTTGGGCGCACCCGATGGAACTCCTAGGTGACGTGGGTCAAGTGGAAGCTCGTTTCGGTCCATTTGGAGATAG
351	Chr13	39270781	39272608	137	13.3	CATTTGGAGATAGTGTTAATCTCGACGCAAGATAGGTGCACGGTTTGCGCGAACGTACCATAGGCTCGGAAATCATTTTGGGCGCACCCGATGGAACTCCTAGGTGACGTGGGTCAAGTGGAAGCTTATTTCTGTC
352	Chr13	39274622	39276380	137	12.8	AAATCATTTTGGACGCACCCGATGGAACTCCTAGGTGACGTGGGTCAAGTGGAAGCTCGTTTCGGTCCATTTGGAGATAGTGTTAATCTCGACGCAAGATAGGTGCACGGTTTGCGCCGAACGTACAATAGGCTTGG
353	Chr13	39277860	39279887	137	14.8	CATTTGGAGATAGTGTTAATCTCGACGCAAGATAGGTGCACGGTTTGCGCCGAACGTACAATAGGCTTGGAAATCATTTGGACGCACCCGATGGAACTCCTAGGTGACGTGGGTCAAGTGGAAGCTCGTTTCGGTC
354	Chr13	39294132	39295795	137	12.2	ACCATAGGCTCGAAAATCATTTTGGACACACCCGATGGAACTCCTAGGTGACATGGGTCAAGTGGAAGCTCGTTTCGGTCTATTTGGAGATAGTGTTAATCTCGACGCAAGATAGGTGCACTGTTTGCGCCGAACAT
355	Chr13	39296490	39298218	137	12.6	GGTCAAGTGGAAGCTCGTTTCGGTCCATTTGGAGATAGTGTTAATCTTGACGCAAGATAGGTGCATGGTTTGCGCCGAACGTACCATAGGCTCGGAAATCATTTTGGACACACCCGATGATACTCCTACGTGACGTG
356	Chr13	39314613	39316758	137	15.8	AAATCTTTTGGGCACACCCGATGGAACTCGTAGGTGATGTGGGTCAAGTGGAAGCTTGTTTTGGCCTGTTTGGAGATAGTGTTAATCTCGACGCAAGATAGGTGCACGGTTTGCACCGAACTGTAATAGGCTTAC
357	Chr13	39428015	39447387	137	141.7	GTGTTAATCTCGACGCAAGATAGGTGCACGGTTTGCGCCGAACATGCAATACACTAGGAAATCATTTTGGGCACACCCGATGGAACTCCTAGGTGACGTGGGTCAAATGGAAGCCTGTTTCGGTCCGTTTGGAGATA
358	Chr13	39457634	39465018	137	54	ACGTGGGTCAAGTAGAAGCTCGTTTCGGTCTGTTTGGAGATAGTGTTAATCTCGACGCAAGATAGGTGCACAGTTTGCGCGAATATACCATAGGCATGGAAATCTTTTTGGGCACACCCGATGGAACTCCTAGGTG
359	Chr13	39466222	39475323	137	66.8	AAATGTTTTAGGCGCACCCGATGGAACTCCTAGGTGACGTGGGTCAAGTGAAGCTCGTTTTGGTTGTTTGGAGATAGTGTTAATCTCGGCGCAAGATAGGTGCACAATTTACACCGAATATACCACGAGCAGGG
360	Chr13	39471685	39475578	137	28.5	CACCCGATGGAACTCCTAGGTGACGTGGGTCAAGTGGAAGCTCGTTTTGGTCTGTTTGGAGATAGTGTTAATCTCGACGCAAGATAGGTGCACGGTTTGCGCAGAATGTACCATAGGCATGGAAATCTTTTTAGGCG
361	Chr13	39476643	39498455	137	159.8	TGGAACTCCTAGGTGACGTGGGTCAAGTGGAAGCTCGTTTCGTTCGTTTGGAGATAGTGTTAATCTCGACGCAAGATAGGTGCACAATTTGCGCCGAATGTACCAATAGGCATGGAAATCATTTTAGGCGCACCCGA
362	Chr13	39498581	39501540	137	21.7	GGCGCACCCGATGGAACTCCTAGGTGACGTGGGTCAAGTGGAAGCTCGTTTTGGTCCGTTTGGAGATAGTGTTAATCTCGACGCAAGATAGGTGCACAATTTACACCGAATATACCACGAGCAGGGAAATCTTTTA
363	Chr13	39503545	39504973	137	10.5	GGAAGCTCGTTTCGGTCCGTTTGGAGATAGTGTTAATCCGACGCAAGATAGGTGCATGGTTTGCGCCGAACGTACCATAGGCTCAGAAATCATTTTGGACGCACCCGATGGAACTCCTACGTGACGTGGGTCGAAA
364	Chr13	39556892	39565529	137	63.2	TAGTGTTAATCTCGATGCAAGATAGGTGCATGGTTTGCGCCGAACGTACCATAGGCTCAGAAATCATTTTGGACGCACCCGATGGTACTCCTAGGTGACGTGGGTCAAATGGAAGCTCGTTTCGGTCTGTTTGAGA
365	Chr13	39643766	39647014	137	23.9	GAGATAGTTTTAATCTTGATGCCAAATAGGTGCATGGTTTGCGCCGAACGTACCATAGGCTAGAAATCATTTTGGACACACCTGATGGTACTCCTACGTGACGTGGGTGAAGTGGAAGCTCATTTGGGTCCGTCTA
366	Chr13	39647041	39652044	137	36.8	GAAATCATTTTGGACGCACCCGATGGAACTCCTACGTGACGTGGGTCAAATGGAAGCTCGTTTCGGTCCGTTTGGAGATAGTGTTAATCTCGACGCAAGATAGGTGCATGGTTTGCGCCGAACATACCATAGGCTCA
367	Chr13	39653928	39656039	137	15.5	TGGGTCAAGTGGAAGCTCATTTCGGTCCGTTTAAGATAGTGTTAATCTCGATGCAAGATAGGTGCATGGTTTGCGCCGAACATACCATAGGCTATGAAATCATTTTGGACGCACCCGATGGAACTCCAACGTGACG
368	Chr13	39657332	39661502	137	30.5	GATTTCTGAGCCTATGGTACGTTTGGCGCAAACCGTGCACCTATCTTGCGTCAAGATTAGCACTATCTCCAAACGGACCGAAACGAACTTCCACTTGAGCCTCGTCACCTAGGAGTTCCATCGGGTGCGTCCAAAAT
369	Chr13	39661813	39675920	137	102.4	GCCTATGGTACGTTTGGCGCAAACCGTGCACCTATCTTGCGTCAAGATTAGCACTATCTCCAAACGGACCGAAACGAGCATCCACTTGAGCCTCATCACCTAGGAGTTCCATCGGGTGCGTCCAAAATGATTTCTGA
370	Chr13	39698430	39708780	137	75.5	CCTATGGTACGCTTGGCACAAACCGTGCACCTATCTTGCACCGACACTAACACCATCTCCAAACGGACCAAACAAGATTCCACATGACCCACGTCACCTAGGAGTTCCATCGGTGCCTCCAAAATGATTCCTGAG
371	Chr13	39709208	39714000	137	35.1	CACCTATCTTCCGTCAAGATTAGCACTATCTCCAAACGGACCCAAACAAGCTTCCACATGAGCCTCGTCACCTAGGAGTACCATCAGGTGTGTCCAAAATGATTTCTCGAGCCTATGGTACATTTGGCACAAACCGTG
372	Chr13	39714462	39723481	137	65.8	AGCCTATGGTACGTTTGCGCACAAACCATGCACCTATCTTGCATCGACACTAACACCATCTCCAAACGGACCAAAACAAGATTCCACATGACCCACGTCACCTAGGAGTTCCATCGGTGCATCCAAAATGATTTCCA
373	Chr13	39719324	39723828	137	32.9	ATCTCCAAACGGACCAAAACAAGATTCCACATGAGCCACGTCACCTAGGAGTTCCATCGGGTGCATCCAAAATGATTTCTGAGCCTATGGTACGTTCGCGCAAACCGTGCACCTATCTTGCACCAACACTAACAC
374	Chr13	39723937	39728148	137	30.7	CTCCAAACGGACCAAAACGAGATTCCACATGAGCCATGTCACCTAGGAGTTCCATCGGTGCGTCCAAAATGATTTCCGAGCCTATGGTACGTTCGCACAAACCGTGCACCTATCTTGCACCAAGATTAGCACTAT
375	Chr13	39741169	39785310	137	322.5	CTAACACTATCTCCAAACGGATCGAAACGAGATTCCACATGACCCTCGTCACCTAGGAGTTCCATCGGGTGCGTCCAAAACGATTTCTGAGCCTATGGTACGTTTGGCGCAAACCGTGCACCTATCTTGCATCAACA
376	Chr13	39832200	39834635	137	17.9	GTGCACCTATCTTGCGTCAAGATTAGCACTATCTCCAAACGGACCAAAACGAGCTTCCACATGACCCTCGTCACCTAGGAGTTCCATCGGGTGCATCCAAAATGATTTCTGAGCCTATGGTACGTTTGGCACAAACC
377	Chr13	39857438	39859036	137	11.7	CAAACCATGCACCTATCTTGAGTCAAGACTAACACTATCTCCAAACGGATCGAAACGAGCTTCGACTTGAACCTCGTCACCTAGGAGTTCCATCGGGTGCGTCCAAAACGATTTCTGAGCCTATGGTACGTTCGGCG
378	Chr13	39875681	39877295	137	11.8	CAAACCGTGCACCTATCTTGAGTCAAGACTAACACTATCTCCAAACGGACCGAAACATGATTTGACATGACCCTGTCACCTAGGAGTACCATCGGGTGCGTCCAAAACGATTTCTGAGCCTATGGTACGTTCGGCG
379	Chr13	39880199	39882004	137	13.2	CAAACCGTGCACCTATCTTGCATCAAGACTAACACTATCTCCAAATGGATCGAAACGAGCTTCGACTTGAGCCTGGTCACCTAGGAGTACCATCGGGTGCGTCCAAAACGATTTCTGAGCCTATGGTACGTTCGGCG
380	Chr13	39882085	39883541	137	10.6	CAAACCGTGCACCTATCTTGAGTCAAGACTAACACTATCTCCAAACGGACCGAAACGAGCTTCCACTTGAGCCTCGTCACCTAGGAGTACCATCGGGTGCGTCCAAAACGATTTCTGAGCCTATGGTACGTTCGGCG
381	Chr13	39893551	39895952	137	17.5	ATCTCCAAACGGACCGAAACGTGATTCGACATGACCCGTGTCACCTAGGAGTTCCATCGGGTGCGTCCAAAACGATTTCTGAGCCTATGGTACGTTTGGCGCAAACCGTGCACCTATCTTGCACCAACACTAACACC
382	Chr13	39897535	39899422	137	13.8	CAAACCGTGCACCTATCTTGAGTCAAGACTAACACTATCTCCAAACGGACCGAAACGAGATTCGACATGAGCCTCGTCACCTAGGAGTACCATCGGGTGCGTCCAAAACGATTTCTGAGCCTATGGTACGTTTGGCG
383	Chr13	39899416	39901217	137	13.1	CAAACCGTGCACCTATCTTGAGTCAAGACTAACACTATCTCCAAAAGGACCGAAATGAGCTTCGACTTGAGCCTCGTCACCTAGGAGTACCATCGGGTGCGTCCAAAATGATTTCTGAGCCTATGGTACGTTTGGCG
384	Chr13	39901300	39909693	137	60.8	CAAACCGTGCACCTATCTTGCATCAACACTAACACTATCTCCAAAATGACCGAAATGAGCTTCGACTTGACCCTCGTCACCTAGGAGTACCATCGGTGCGTCCAAAATGATTTCTGAGCCTATGGTACGTTTGGCG
385	Chr13	39910822	39912274	137	10.6	TCACCTAGGAGTTCCATCGGGTGCGTCCAAAACGATTTCTGAGCCTATGGTACGTTCGGCGCAAACCGTGCACCTATCTTGCACCGACACTAACACTATCTCCAAACGGACCGAAACGAGATTTGACATGACCCGTG
386	Chr13	39928698	39943606	137	109.1	TCACCTAGGAGTTCCATCGGGTGAGTCCAAAACGATTTCTGAGCCTATGGTACGTTCGGCGCAAACCGTGCACCTATCTTGAGTCAAGACTAGAACTATCTCCAAACGGACCGAAACATGATTCGACATTACCCGTG
387	Chr13	39959404	39962137	137	20	CTGAGCCTATGGTACGTTCGGCGCAAACCGTGCACCTATCTTGACTCAACACTAGCACTATCTCCAAACAGACCGAAATGAGCTTCGACTTGAGCCTGGTCACCTAGGAGTACCATCGGGTGCGTCCAAAACGATTT
388	Chr13	39962839	39964335	137	11	CTGAGCCTATGGTACGTTTGGCGCAAACCGTGCACCTATCTTGCATCAACACTAACACTATCTCCAAACGACCGAAACGAGATTCCACTTGACCCGTGTCACCTAGGAGTACCATCGGGTGCGTCCAAAATGATTT
389	Chr13	39964365	39969480	137	37.5	ATCTCCAAACGAACCGAAACGAGATTCGACTTGAGCCTCGTCACCTAGGAGTACCATCGGGTGCGTCCAAAACGATTTCTGAGCCTATGGTACGTTTGGCGCAAACCGTGCACCTATCTTGCATCAACACTAACACC
390	Chr13	39969510	39971636	137	15.5	ATCTCCAAACGGACAGAAACGAGATTCGACATGGCCCGTGTCACCTAGGAGTACCATCGGGTGCGTCCAAAACGATTTCTGAGCCTATGGTACGTTTGGCGCAAACCGTGCACCTATCTTGCATCGAAACTAACAAC
391	Chr13	39974080	39980804	137	49.2	CCTAGGAGTTCCATCCGGTGCGTCCAAAACGATTTCTGAGCCTATGGTACGTTCGGCGCAAACCGTGCACCTATCTTGCACCGAGACTAACACATCTCCAAACGGACCAAACATGATTCGACTTGACCCGTGTCA
392	Chr13	39981620	39983202	137	11.6	CACTATCTCCAAACGGACCGAAATGAGCTTCCACTTGAGCCTCGTCACCTAGGAGTACCATCGGGTGCGTCCAAAATGATTTCTGAGCCTATGGTACGTTTGGCGCAAACCGTGCACCTATCTTGCATCGACACTAA
393	Chr13	39989270	39990781	137	11.1	CCTAGGAGTACCATCGGGTGCGTCCAAAACGATTTTTGAGCCTATGGTATGTTTGGCGCAAACCGTGCACCTATCTTGCACCGACACTAACACTATCTCCAAACGGACCGAAACGAGATTCGACATGACCCGTGTCA
394	Chr13	39999071	40000494	137	10.4	ATCTCCAAACGGACCAAAACGAGACTTCCACATGAGCCTCGTCACCTAGGAGTTCCATCGGGTGCGTCCAAAATGATTTTTGAGCCTATGGTATGTTTGGCGCAAACCATGCACCTATCTTGCACCAACACTAACACT
395	Chr13	40020340	40021966	137	11.9	GTCACCTAGGAGTACCATCGGGTGCGTCCAAAATGATTTTTGAGCCTATGGTATGTTTCGCGCAAACCGTGCACCTATCTTGACCGACACTAACACTATCTCCAAACGGACCAAAACGTGATTCGACATGACCCGT
396	Chr13	40026178	40028324	137	15.7	CAAACCGTGCACCTATCTTGCATCAAGACTAGCACTATCTCCAAACGGACCGAAACGAGCTTCCACTTGAGCCTCGTCACCTAGGAGTACCATCGGGTGCGTCCAAAATGATTTCTGAGCCTATGGTATGTTTGGCG
397	Chr13	40037202	40039652	137	17.9	AGCACTATCTCCAAACGGACCGAAACGAGCTTCGACTTGAGCCTCGTCACCTAGGAGTTCCATCGGGTGCGTCCAAAATGATTTTCTGAGCCTATGGTACGTTCGGCGCAAACCGTGCACCTATCTTGAGCCAAGACT
398	Chr13	40041103	40043936	137	20.6	CACTATCTCCAAACGGACCGAAACATGATTCGACATGACCCTGTCACCTAGGAGTTCCATCGGGTGCGTCCAAAATGATTTTCTGAGCCTATGGTACGTTTGCGCAAACCGTGCACCTATCTTGCACCAACACTAA
399	Chr13	40043964	40054122	137	74.4	CACTATCTCCAAACGGACCGAAACATGATTCGACATGAGCCGTGTCACCTAGGAGTACCATCGGGTGCGTCCAAAATGATTTTTGAGCCTATGGTACGTTTGGCGCAAACCGTGCACCTATCTTGCATCAACACTAA
400	Chr14	41831481	41834412	137	21.4	AAACCGTGCACCTATCTTGCATCAACACTAGCACTATCTCCAAACGGACCGAAACGAGATTCCACATGACCCACGTCACCTAGGAGTTCCATCGGGTGCGTCCAAAATGATTTCTGAGCCTATGGTACGTTTGGCGC
401	Chr14	45709810	45713305	137	25.7	AGTGTCGGTGCAAGATAGGTGCACGGTTTGCGCCAAACATACCATAGGCTCAGAAATCATTTTGGACGCACCCGATGGAACTCCTAGGTGACGTGGGTCATGTGGAATCTCGTTTCGGTCCGTTTGGAGACAGTGTT
402	Chr14	45754510	45756178	137	12.2	TGGCGCAAACCATGCACCTATCTTGCATCAACATTAACACTATCTCAAACAGACCGAAACGAGATTCCACATGACCCACGTCACCTAGGAGTTCCATCGGGTGCGTCCAAAATGATTTCTGAGCCTATGGTACATT
403	Chr14	45758641	45760413	137	13	CCTATCTTGCACTGACACTAACACTATCTCCAAATGGACCGAAACATGATTCCACATGACCCACGTCACCTAGGAGTTACATCGGGTGCGTCCAAAACGATTTCTGAGCCTATGGTATGTTTGGCGCAAACCATGCA
404	Chr14	45760412	45763385	137	21.8	TCCAAATGGACCAAAACGAGATTCCACATGACCCATGTCACCTAGGAGTTCCATCGGGTGCGTCCAAAATGATTTCTGAGCCTATGGTACGTTCGGCGCAAACCGTGCACCTATCTTGCATCGACATTAACACTATC
405	Chr14	45763405	45767315	137	28.7	TTCCACTTGAGCCACGTCACCTAGGAGTACCATCGGGTGCGTCCAAAATGATTTCTGAGCCTATGGTACATTTGGCGCAAACCGTGCACCTATCTTATATCAAGATTAGCAATGTCTCCAAATGGACTAGAAACGAGC
406	Chr14	45768269	45770402	137	15.6	CACCTAGGAGTACCATCGGGTGCGTCCAAAATGATTTCTGAGCCTATGGTACGTTTGGCGCAAACCGAGCACCTATCTTGCATCAAATTAGCACTATCTCCAAACGGACCAAAATGAGCTTCCACTTGAGCCTCAT
407	Chr14	46171386	46175828	137	32.5	CACTATCTCCAAACGGACCGAAACGAGCTTCCACATGACCCTCGTCACCTAGGAGTTCCATCGGGTGCGTCCAAAATGATTTCTGAGCCTATGGTACGTTTGGCGCAAACCGTGCACCTATCTTGCATCGACACTAA
408	Chr14	46175826	46180637	137	35.1	GGTACGTTCGGCGCAAACCGTGCACCTATCTTGCATCAACATTAACACTATCTCCAAACGGACCGAAACGAGATTCCACTAGACCCTCGTCACCTAGGAGTTCCATCGGGTGCGTCCAAAATGATTTCTGAGCCTAT
409	Chr14	46180668	46182647	137	14.5	AAACAAGATTCCACTTGAGCCTCGTCACCTAGGAGTTCCATCGGGTGCGTCCAAAATGATTTCTGAGCCTATGGTACGTTTGGCGCAAACCGTGCACCTATCTTGCATCAAGATTACGACAATCTCAAAATAGACCG
410	Chr14	46187413	46188788	137	10	TGCACCTATCTTGCACCAACACTAACACTGTCTCCAAAAGACCGAAACGAGATTCCACATGACCCACGTCACCTAGGAGTTCCATCGGGTGCGTCCAAAATGATTTCTGAGCCTATGGTACGTTTGGCGCAAACCG
411	Chr14	46193324	46195511	137	16	TGCACCTATCTTGCATCGACACTAACACTGTCTCCAAACGGACCGAAACGAGCTTCCACATGAGCCTCGTCACCTAGGAGTTCCATCGGGTGCGTCCAAAATGATTTCTGAGCCTATGGTACGTTTGGCGCAAACCG
412	Chr14	46196604	46198390	137	13.1	CGCAAACCGTGCACCTATCTTGCGTCAACACTAACACTATCTCCAAACGGACCGAAACGAGCTTCCACATGAGCCTCGTCACCTAGGAGTTCCATCGGGTGCGTCCAAAATGATTTCTGAGCCTATGGTACGTTTGG
413	Chr14	46204619	46207367	137	20.1	GACCGAAACGAGATTCCACATGACCCACGTCACCTAGGAGTTCCATCGGGTGCGTCCAAAATGATTTCTGAGCCTATGGTACGTTTGGCGCAAACCGTGCACCTATCTTGCACCAACACTAACACTATCTCCAAACG
414	Chr14	46208340	46210100	137	12.9	CAAACGGACCGAAACGAGCTTCCACATGACCCTCGTCACCTAGGAGTACCATCGGGTGCGTCCAAAATGATTTCTGAGCCTATGGTACGTTTGGCGCAAACCGTGCACCTATCTTGCGTCAACACTAACACTATCTC
415	Chr14	46210533	46242656	137	233.1	CAAATGGACCGAAACGAGCTTCCACATGACCCACGTCACCTAGGAGTTCCATCGGGTGCGTCCAAAATGATTTCTGAGCCTATGGTACGTTTGGCGCAAACCGTGCACCTATCTTGCATCAACACTAACACTATCTC
416	Chr14	46255482	46310677	137	402.3	GACCGAAACAAGCTTCCACATGACCCTCGTCACCTAGGAGTTCCATCGGGTGCGTCCAAAACGATTTCCGAGCCTATGGTACGTTCGGCGCAAACCTTGCACCTATCTTGCATCAAGACTAACACTATCTCCAAATG
417	Chr14	46340192	46342011	137	13.4	AAACCGTGCACCTATCTTGCATCAACACTAGCACTATCTCAAAACGGACCAAAACGAGATTCCACATGACCCACGTCACCTAGGAGTTCCATCGGGTGCGTCCAAAATGATTTCTGAGCCTATGGTACGTTTGGCGC
418	Chr14	46343525	46345050	137	11.2	AAACCGTGCACCTATCTTGCATCAACACTAACACTGTCCCAAAACGGACCGAAATGAGATTCCACATGACCCACGTCACCTAGGAGTTCCATCGGGTGCGTCCAAAATGATTTCTGAGCCTATGGTACGTTCGGCGC
419	Chr14	46345080	46348429	137	24.5	AAACCGTGCACCTATCTTGCATCAAGATTAGCACTATCTCCAAACGGACCGAAACGAGGTTCCACATGACCCACGTCACCTAGGAGTTCCATCGGGTGCGTCCAAAATGATTTCTGAGCCTATGGTACGTTTGGCGC
420	Chr14	46348448	46350723	137	16.6	TAACACTATCTCCAAACGGACCAAACGAGCTTCCACATGACCCACGTCACCTAGGAGTTCCATCGGGTGCATCCAAAATGATTTCGAGCCTATGGTACGTTTGGCGCAAACCGTGCACCTATCTTGCACTAACAC
421	Chr14	46358673	46375440	137	122.1	AGCCTATGGTACGTTTGGCGCAAACCGTGCACCTATCTTGCATCGACACTAGCACTGTCTCCAAACGGACCGAAACGAGCTTCCACATGACCCTCGTCACCTAGGAGTTCCATCGGGTGCGTCCAAAATGATTTCTG
422	Chr14	46375441	46379549	137	30	TCAACATTAGCACTATCTCCAAACGGACCGAAACGAGCTTCCACATGACCCACGTCACCTAGGAGTTCCATCGGTGCGTCCAAAATGATTTCTGAGCCTATGGTACGTTTGGCGCAAACCGTGCACCTATCTTGCA
423	Chr14	46379576	46381033	137	10.6	GTGCGTCCAAAATGATTTCTGAGCCTATGGTACATTTGGCGCAAACCGTGCACCTATCTTGCACTGACACTAACACTGTCTCCAAACGGACCAAAACGAGATTCCACATGACCCTCGTCACCTAGGAGTACCATCGG
424	Chr14	46388414	46391668	137	23.8	ACGTCACCTAGGAGTTCCATCGGGTGCGTCCAAAAGCGATATCCGAGCCTATGGTGCGTTTGGCGCAAACCGTGCACCTATCTTGCACTAACACTAACACCATCTCCAAGCGGACGAGCGAGATTCCACATGACCC
425	Chr14	46392079	46417557	136	185.3	ACCGTGCACCTATCTTGCACTAACACTAACACCATCTCCAAGCGGACGAGCGAGATTCCACATGACCCACGTCACCTAGGAGTTCCATCGGGTGCGTCCAAAAGCGATATCTGAGCCTATGGTGCGTTTGGCGCAA
426	Chr14	46398587	46417557	137	138.3	CCGTGCACCTATCTTGCACTAACACTAACACCATCTCCAAGCGGACGAGCGAGATTCCACATGACCCCGTCACCTAGGAGTTCCATCGGGTGCGTCCAAAAGCGATATCTGAGCCTATGGTGCGTTTGGCGCAAA
427	Chr14	46417915	46423379	137	40	GGTGACGAGGCTCAAGTGGTAGCTCGTTTCGGTCCATTTGGAGATAGTGCTAATCTTGGTGCAAGATAGGTGCTGCGGTTTGCACCAAACGCACCATAGGCTCGAAATCATTTTGGACGCACCCGATGGTACTCCTA
428	Chr14	46423949	46440676	137	123.3	AGATAGTGCTAATCTTGATGCAAGATAGGTGCACGGTTTGCGCCAAACGTACCATAGGCTCAGAAATCATTTTGGACGCACCCGATGGTACTCCTAGGTGACGAGGCTCAAGTGGTAGCTCGTTTCGGTCCATTTGG
429	Chr14	46456475	46462800	137	46.2	TGCAAGATAGGTGCACGGTTTGCGCCAAACGTACCATAGGCTCAGAAATCATTTTGGACGCACCCGATGGTATGCCTAGGTGACGAGGCTCAAGTGGAAGCTCGTTTCGGTCTGTTTGGAGATAGTGCTAATCTTGA
430	Chr14	46463528	46465358	137	13.4	ATTTTGGTCTGTTGGAAGATAGTGTCTAATCTTGATGCAAGATAGGTGCATGGTTTGCACCGAACGTACCATAGGCTCAGAAATCATTTTGGACGCACCCGATGGAACTCCTAGGTGACGAGGCTCAAGTGGAATCTC
431	Chr14	46466068	46469376	137	24.2	TGCAAGATAGGTGCACGGTTTGCGCCGAACGTACCATAGGCTCAGAAATCATTTTGGACGCACCCGATGGAACTCCTAGGTGACGAGGCTCAAGTGGAAGCTCATTTCGGTCCATTTGGAGATAGTGCTAATCTTGA
432	Chr14	46595506	46599184	137	26.8	CACCTATCTTGCATCAAGACTAACACTATCTCCAAATGGACCGAAACGAGATTCCACTTGAGCCACGTCACCTAGGAGTTCCATCGGGTGCATCCAAAATGATTTCTGAGCCTATGGTACGTTTGGCGCAAACCGTG
433	Chr14	47433795	47442966	137	67.5	TGCAAGATAGGTGCACGGTTTGCGCCAAACGTACCATAGGCTCAGAAATCATTTTGGACGCACCCGATGGTACTCCTAGGTGACGAGGCTTAATTGGAAGCTCGTTTCGGTCCGTTTGGAGATAGTGCTAATCTTGA
434	Chr14	47470436	47472109	137	12.2	GAGATAGTGTTAGTCTCGGTGCAAGATAGGTGCACGGTTTGCGCCAAACATACCATAGGCTCAGAAATCATTTTGGACGCACCCGATGGAACTCCAAGGTGACGAGGCTCAAGTGGAAGCTCGTTTCGGTCCATTTG
435	Chr14	47472997	47475819	137	20.7	GATAGGTGCACGGTTTGCGCCAAACGTACCATAGGCTCAGAAATCATTTTGGACGCACCCGATGGAACTCCTAGGTGACGTGGGTCATGTGGAAGCTCATTTCGGTCCATTTGGAGATAGTGCTAATGTCATGCAA
436	Chr14	47476756	47478591	137	13.5	GATAGGTGCATGGTTTGCGCCAAACGTACCATAGGCTCAGAAATCATTTTGGACGCACCCGATGGAACTCCTAGGTGACGTGGGTCATGTGGAAGCTCATTTCGGTCCATTTGGAGATAGTGTTAATGTCATGCAA
437	Chr14	47478625	47480766	137	15.7	GCAAGATAGGTGCATGGTTTGCGCCAAACATACCATAGGCTCAGAAATCATTTTGGACGCACCCGATGGAACTCCTAGGTGACGAGGCTCATGTGGAATCTTCATTTGGTCCGTTTGGAGATAGTGTTGTGTCAGT
438	Chr15	27631199	27635548	137	31.8	ATCGGGTGCGTCCAAAATGATTTCTGAGCCTATGGTACGTTTGGCGCAAACCGTGCACCTATCTTGCACTAACACTAACACTATCTCCAATCGGACCGAAACAAGATTCCACTTGAGCCTCGTCACCTAGGAGTATCC
439	Chr15	31927394	31932137	137	35.1	TGCAAGATAGGTGCACGGTTTGCGCCAAACATACCATAGGCTCAGAAATCATTTTGGATACACCTGATGGACTCCTAGGTGACGTGGGTCATGTGGAATCTCGTTTCGGTCCATTTGGAGATAGTGTTAGTGTCAG
440	Chr15	31936223	31946740	137	77.3	TACCATAGGCTCAGAAATCATTTTGGACGCACCCGATGGAACTCCTAGGTGACGTGGGTCAAGTGGAAGCTCGTTTCGGTCCATTTGGAGATAGTGTAATCTTGATGCAAGATAGGTGCACGGTTTGCGCCAAACG
441	Chr15	31946752	31959390	137	93.2	GGTCCATTTGGAGATAGTGGTAATCTTGACGCAAGATAGGTGCAGGGTTTGCACCGAACGTTACATAGGCTCAGAAATCATTTTGGACACACCCAATGGAACTCCTAGGTGACGAAGCTCAAGTGGAAGCTCATTTC
442	Chr15	31975285	31980243	137	36.5	AATCATTTTGGACGCACCCGATGGAACTCCTAGGTGACGAGGGTCAAGTGGAAGCTCGTTTCGGTCCATTTGGAGATAGTGTTAGTGTTGGTGCAAGATAGGTGCACGGTTTGCGCCAAACGTACCATAGGCTCAGA
443	Chr15	31980251	31982384	137	15.7	CCATAGGCTCAGAAATCATTTTGGACGCACCCGATGGAACTCCTAGGTGACATGGGTCATGTGGAATCTCATTTCGGTCCATTTGGAGACAGTGTTAGTGTCGGCGCAAGATAGGTGCACGGTTTGCACCAAACATA
444	Chr15	35156770	35159902	137	23	CCACGTCACCTAGGAGTACCATCGGGTGCGTCCAAAATGATTTCTGAGCCTATGGTACGTTCGGCGCAAACCATGCACCTATCTTGCATCAAGATTACACTATCTCCAAATGGACCAAAATGAGCTTCCACTTGAG
445	Chr15	35176396	35187837	137	83.1	CAAACCGTGCACCTATCTTGCACCAACACTAACACTATCTCCAAACGGACCGAAACGAGATTCCACATGACCCACGTCACCTAGGAGTTCCATCGGGTGCGTCCAAAATGATTTCTGAGCCTATGGTACGTTTGGCG
446	Chr15	35181745	35193269	137	83.7	CTTCCACTTGACCCACGTCACCTAGGAGTACCATCGGGTGCGTCCAAAATGATTTCTGAGCCTATGGTACGTTTGGCGCAAACCATGCACCTATCTTGCATCAAGATTACACTATCTCCAAATGGACCAAAACGAG
447	Chr15	35187859	35198153	137	74.7	TCCACTTGACCCACGTCACCTAGGAGTACCATTGGGTGCGTCCAAAATGATTTCTGAGCCTATGGTACGTTTGGTGCAAACCATGCACCTATCTTGCACTAACACTAACACTATCTCCAAATGGACCAAAACGAGAC
448	Chr15	35198209	35201368	137	23.2	GGTGCGTCCAAAATGATTTCTGAGCCTATGGTACGTTTGGTGCAAACCATGCACCTATCTTGCATCAAGATTACACTATCTCCAAATGGACCAAAACGAGCTTCCACTTGACCCATGTCACCTAGGAGTACCATTG
449	Chr15	35224312	35227705	137	24.9	ACACTATCTCCAAATGGACCAAACGAGCTTCCACTTGAGCCACGTCACCTAGGAGTACCATCGGGTGCGTCCAAAATGATTTCTGAGCCTATGGTACGTTTGGCGCAAACCGTGCACCTATCTTGCATCAAGATT
450	Chr15	35243373	35244897	136	11.2	TTTGGCGCAAACCATGCACCTATCTTGCATCAAGATTACACTATCTCCAAATGGACCAAATGAGCTTCCACTTGACCACGTCACCTAGGAGTACCATCGGGTGCGTCCAAAATGATTTCTGAGCCTATGGTACG
451	Chr15	35245051	35248496	137	25.3	CTTCCACTTGACCCACGTCACCTAGGAGTACCATCGGGTGCGTCCAAAATGATTTCTGAGCCTATGGTACGTTCGGTGCAAACCGTGCACCTATCTTGCATCAAGATTACACTATCTCCAAATGGACCAAACGAG
452	Chr15	35248614	35251590	137	21.8	GGTGCGTCCAAAATGATTTCTGAGCCTATGGTACGTTTGGTGCAAACCATGCACCTATCTTGCACTAACACTAACACTATCTCCAAATGGACCAAAACGAGACTCCACTTGACCCACGTCACCTAGGAGTTCCATTG
453	Chr15	35265869	35269596	137	27.4	GTGCGTCCAAAATGATTTCTGAGCCTATGGTACGTTCGGTGCAAACCATGCACCTATCTTGCATCAAGATTACACTATCTCCAAATGGACCGAAACGAGCTTCCACTTGACCCACGTCACCTAGGAGTACCATTGG
454	Chr15	35269632	35271239	136	11.8	GTCACCTAGGAGTACCATCGGGTGCGTCCAAAATGATTTCTGAGCCTATGGTATGTTCGGTGCAAACCGTGCACCTATCTTGCATCAAGATTACACTATCTCCAAATGGACCAAAACGAGATTCCACTTGACCCAC
455	Chr16	38103434	38104957	137	11.2	GCACCTATCTTGCACCGACACTAACACTATCTCCAAATGGACCGAAACAAGATTCCATATGACCCACGTCACCTAGGAGTTCCATCGGGTGCGTCCAAAATGATTTCTGAGCCTATGGTATGTTTGGCGCAAACCGT
456	Chr16	38156036	38159152	136	22.9	CAAGATAGGTGCACGGTTTGCGCCAAACGTACCATAGGCTCAGATATCGTTTTGGACGCACCCGATGGAACTCCTAGGTGACATGGGTCATGTGGAATCTCGTTCGGTCCGTTTGGAGATGGTGTTAGTGTTGATG
457	Chr16	38159170	38186143	136	196.4	AAGCGTACCATAGGCTCGAGATATCGTTTTGGGCGCACCCGATGGAACTCCTAGGTGACGTGGGTCATGTGGAATCTCGTTCGGTCCGTTTGGAGATGGTGTTAGTGTTGATGCAAGATAGGTGCACGGTTTGCGCT
458	Chr16	38186376	38197878	136	84.4	AAACGATATCTGAGCCTATGGTACGTTGGCGCAAACCGTGCACCTATCTTGCATCAACACTAACACCATCTCCAAACGGACCAAACGAGATTCCACATGACCCACGTCACCTAGGAGTTCCATCGGGTGCGTCCA
459	Chr16	38197883	38201054	136	23.3	CGTCACCTAGGAGTTCCATCGGGTGCGTCCAAAACGATATCTGAGCCTATGGTACGTTTGGCGCAAACCGTGCACCGATCTTACGTCAACATTAACACCATCTCCAAACGGACCGAACGAGATTCCACATGACCCA
460	Chr16	38201060	38202924	137	13.7	CTTGAGCTTCGTCACCTAGGAGTACCATCGGGTGCATCCAAAACGATATCTGAGCCTATGGTACGTTCGGCGCAAACCGTGCACCTATCTTGCGTCAAGATTACGACATTCTCCAAACGGACCAAAACGAGCTTCCA
461	Chr16	38202928	38207990	137	37.1	CGTCACCTAGGAGTACCATCGGGTGCGTCCTAAACGATATCTGAGCCTATGGTACGTTTGGCGCAAACCGTGCACCTATCTTGCACAACATTAGCACTATCTCCAAACGGACCAAAAGAGCTTCCACTTGAGCCA
462	Chr16	38207989	38209389	137	10.3	CACCTATCTTGCGTCAACACTAACACTATCTCCAAACAGACCAAAACGAGCTTCCACTGAGCTACGTCACCTAGGAGTTCCATCGGGTGCGTCCAAAATGATTTCTGAGCCTATGGTACGTTCGGCGCAAACCGTG
463	Chr16	38216970	38225645	137	63.6	TCACCTAGGAGTTCCATCGGGTGCGTCCAAAACGATATCTGAGCCTATGGTACGTTTGGCGCAAACCGTGCACCTATCTTGCACTAACACTAACACCATCTCCAAACGGACCGAACGAGATTCCACATGACCCACG
464	Chr16	38225763	38230451	137	34.4	TAACACTATCTCCAAACGGACCGAAACGAGATTCCACTTGACCCACGTCACCTAGGAGTTCCATCGGGTGCGTCCAAAATGATTTCTGAGCCTATGGTACGTTTGGCGCAAACCGTGCACCTATCTTGCGTCAAGAT
465	Chr16	38230453	38231822	137	10.1	GCGCAAACCGTGCACCTATCTTGCACTAACACTAACACCATCTCCAAACGGACCGAACGAGATTCCACATGACCCACGTCACCTAGGAGTTCCATCGGGTGCGTCCAAAATGATATCTGAGCCTATGGTACGTTTA
466	Chr16	38244885	38357246	136	821.4	TCACCTAGGAGTTCCATCGGGTGCGTCCTAAATGATATCTGAGCCTATGGTACGTTTGGCGCAAACCGTGCACCTATCTTGCACTCAAGACTAACACTATCTCCAAACGGACCGAACGAGATTCCACATGACCCACG
467	Chr17	44674089	44691148	137	123.9	ATCTTGTTTCGGTCCGTTTGGAGATAGTGTTAGTGTCGGTGCAAGATAGGTGCACGGTTTGCGCCAAACGTACCATAGGCTCAGGAATCATTTTGGACGCATCCGATGGTACTCCTAGGTGACGTGGGTCATGTGGA
468	Chr17	44706076	44714243	137	59.7	GTGGAATCTCGTTTCGGTCCGTTTGGAGATAGTGCTAATCTTGGTGCAAGATAGGTGCACGGTTTGCGCCAAACGTACCATAGGCTCAGGAATCATTTTGGACGCACCCGATGATACTCCTAGGTGACGTGGGTCAT
469	Chr17	44722613	44730765	137	59.6	GTTTTGGACGCACCCGATGGTACTCCTAGGTGACGTGGCTCATGTGGAATCTCGTTTCGGTCCATTTGGAGATAGTGTTAATGTTGGTGCAAGATAGGTGCACGGTTTGCGCCAAACGTACCATAGGCTCAGGAATC
470	Chr17	44735716	44740083	137	31.9	TGCAAGATAGGTGCACGGTTTGCGCCAAACGTACCATAGGCTCAGAAATCGTTTTGGACGCACCCGATGGTACTCCTAGGTGACGAGGCTCATGTGGAATCTTGTTTCTGTCCATTTGGAGATAGTGCTAATCTTGA
471	Chr17	45626669	45629185	137	18.4	GTCACCTAGGAGTACCATCGGGTGCGTCCAAAATGATTTCTGAGCCTATGGTACGTTTGGCGCAAACCGTGCACCTATCTTGCATCAAGATTAGCACTATCTCCAAACGGACCAAAACGAGCTTCACTTGAGCCTC
472	Chr17	45630392	45632279	137	13.8	AACGAGATTCCACATGACCCACGTCACCTAGGAGTTCCATCGGGTGCGTCCAAAATGATTTCTGAGCCTATGGTACGTTTGGCGCAAACCGTGCACCTATCTTGCATCAACACTAACACTGTCTCCAAACGGACCAA
473	Chr17	45633537	45635408	137	13.8	AACGAGATTCCACTTGACCCACGTCACCTAGGAGTTCCATCGGGTGCGTCCAAAATGATTTCTGAGCCTATGGTACATTTGGCGCAAACCATGCACCTATCTTGCACCGACACTAACACTGTCTCCAAACGGACCA
474	Chr17	45635406	45638823	137	24.7	CACATGAGCCACGTCACCTAGGAGTACCATCGGGTGCGTCCAAAATGATTTCTGAGCCTATGGTACGTTCGGCGCAAACCGTGCACCTATCTTGCATCAACACTAACACTATCTCCAAACAGACGAAAACGAGATTC
475	Chr17	45644021	45646060	137	14.9	ACTATCTTCAAACGGACCAAAATGAGCTTCCACTTGACCCTCGTCACCTAGGAGTACCATCGGGTGCGTCCAAAATGATTTCTGAGCCTATGGTACGTTTGGCACAAACCGTGCACCTATCTTGTATCAAGATTAGC
476	Chr17	45646776	45715633	137	501.1	CGAGATTCCACTTGAGCCTCGTCACCTAGGAGTTCCATCGGGTGCGTCCAAAATGATTTCTGAGCCTATGGTACGTTTGGCGCAAACCGTGCACCTATCTTGCTCCGACATTAACACTATCTCCAAACGGACCGAAA
477	Chr17	45715747	45717319	136	11.5	CTAGGAGTACCATCGGGTGCGTCCAAAATGATTTCTGAGCCTATGGTACGTTTGGCGCAAACCGTGCACCTATCTTACGTCAAGATTAGCACTATCTCCAAACGGACCGAAACGAGCTTCCACTTGAGCCTCGTCAC
478	Chr17	45718058	45726122	137	59	TAGGTGCACGGTTTGCGCCGAACGTACCATAGGCTCAGAAATCCTTTTGGACGCACCTGATGGTACTCCTAGGTGACGAGGCTCAAGTGCAAGCTCTTTTTCGGTCCATTTAGAGATAGTGCTAATCTTGAGCAAGA
479	Chr17	45728559	45731242	137	19.6	ATAGGTGCACGGTTTGCGCCGAACGTACCATAGGCTCAGAAATCATTTCGGACGCACCTGATGGTACTCCTAGGTGACGAGGCTCAAGTGCAAGCTCGTTTCGGTCTATTTAGAGATAGTGCTAATCTTGACGCAAG
480	Chr17	45731267	45750082	137	136.9	CATTTTGGACGCACCTGATGGTACTCCTAGGTGACGAGGCTCAAGTGCAAGCTCGTTTCGGTCTATTTGGAGATAGTGCTAATCTTGACGCAAGATAGGTGCACGGTTTGCGCCGAACGTACCATAGGCTCAGAAAT
481	Chr18	45599654	45601354	137	12.5	CACTATCTCCAAACGGACCGAACGAGATTCCACATGACCCACGTCACCTAGAAGTTCCATCGGGTGTATCCAAAATGATTTCTGAGCCTATGGTATGTTTGGGGCAAACCATGCACCTATCTTGCATCAACACTAA
482	Chr18	45602745	45605702	137	21.7	ACCATGCACATATCTTGCACCGACACTAACACTCCCTCCAAATGGACCAAAACAAGATTCCACATGACCCACGTCACATAGGAGTTCCATCGGGTGCATCCAAAATGATTTCTGAAACTACGGTACATTCAGTGCAA
483	Chr18	45681199	45687545	137	46.4	CACTATCTCCAAATGGACCAAAACGAGATTCCACATGACCCACGTCACCTAGGAGTTCCATCAGGTTCGTCCAAAATGATTTCTGAGCCTATGGTACGTTTGGCGCAAACGTGCACCTATCTTGCACTGACACTAA
484	Chr18	45691597	45693846	137	16.5	TAGGAGTACCATCGGGTGCGTCCAAAATGATTTCTGAGCCTATGGTACGTTTGGCGCAAACCATGCACCTATCTTGCACTGACACTAACACTATCTCCAAACGGACCGAAACGAGATTCCACATGAGCCTCATCACC
485	Chr18	45707720	45709094	137	10.1	CACATGACCCTCGTCACCTAGGAGTTCCATCGGGTGCATCCAAAATAATTTCTGAGCCTATGGTACGTTTGGCGCAAACCGTGCACCTATCTTGCACCGACACTAACACTATCTCCAAATGGACCGAAACGAGATTC
486	Chr18	45723353	45725230	137	13.7	CATCGGGTGCGTCCAAAATGATTTTTGAGCCTATGGTACGTTCGGCGCATACCGTGCACCTATCTTGCACCGACACTAACACTATCTCCAAATGGACCGAATCGAGCTTCCACTTGAGCCTCGTCACCTAGGAGTAT
487	Chr18	45725333	45726874	137	11.3	AGATTCCACATGACCCACGTCACCTAGGAGTTCCATCGGGTGCGTCCAAAATGATTTCTGAACCTATGGTACGTTCGGCGCAAACCGTGCACCTATCTTGCACCGACACTAACACTATCTCCAAACGGACCGAAATG
488	Chr18	45727395	45729634	137	16.4	GGACCAAAACGAGATTCCACATGACCCACGTCACCTAGGAGTTCCATCGGGTGCGTCCAAAATGATTTCTGAGCCTATGGTACGTTTCGGCGCATACCGTGCACCTATCTTGCGTCAAGATTAACACTATCTCCAAAT
489	Chr18	45730765	45733002	137	16.4	AGATTCCACATTACCCACGTCACCTAGGAGTTCCATCGGGTGCGTCCAAAATGATTTCTGAACCTATGGTACGTTTGGCGCAAACCGTGCACCTATCTTGCACCGACACTAACACTATCTCCAAATGGACCGAAATG
490	Chr18	45736234	45738562	137	16.7	CACTATCTCCAAATGGACCAAAACGTGCTTCCACTTGAGCCTCGACACCTAGGAGTTCCATCGGGTGTGTCCAAAATGATTTTTGAGCCTATGGTATGTTCGGCGCATACGTTGCACCTATCTTGCGTAAAGATTAG
491	Chr18	45740547	45742258	137	12.5	GGACCAAAACGAGCTTCCACATGACCCTCGTCACCTAGGAGTTCCATCGGGTGCGTCCAAAATGATTTCTAAGCCTATGGTACGTTCGGCGCAAACCGTGCACCTATCTTGCACCAAGACTAGCACTATCTCCAAAT
492	Chr18	45744021	45746394	137	17.4	GGACCAAAACGAGATTCCACATGACCCACGTCACCTAGGAGTTCCATCGGGTGTGTCCAAAATGATTTCTGAACCTATGGTACGTTTGGCGCATACCGTGCACCTATCTTGCGTCAAGATTAACACTATCTCCAAAT
493	Chr18	45750410	45752169	137	12.8	GTCACCTAGGAGTATCACCGGGTGCGTCCAAAATGATTTTTGAGCCTATGGTACGTTTGGGGCATACCGTGCACCTATCTTGCATCGACACTAACACTGTCTCCAAACGGACCAAAACGAGATTCCACATGACCCAA
494	Chr18	45774859	45779983	137	37.6	AGGAGTTCCATCGGGTGCGTCCAAAATGATTTCTGAGCCTATGGTACGTTCGGCGCAAACCGTGCACCTATCTTGCACTAACACTAACACTATCTCCAAATGGACCAAAACGAGATTCCACATGACCCACGTCACCT
495	Chr18	45944450	45946771	137	16.9	AAACGAGCTTCCACATGACCCACGTCACCTAGGAGTACCATCGGGTGCGTCCAAAATGATTTCTGAGCCTATGGTACGTTCGGCGCAAACCGTGCACCTATCTTGCGTCAACACTAACACTATCTCCAAATGGACCA
496	Chr18	45947099	45957116	137	73.7	ACACTAACACTATCCCAAATGGACCAAAACGAGACTCCACATGACCCACGTCACCTAGGAGTTCCATCGGGTGCGTCCAAAATGATTTCGAGCCTATGGTATGTTCGGCGCATACCGTGCACCTATCTTGCATCA
497	Chr18	45970178	45998828	136	208	TATCGCTTTTGGACGCACCCGATGGAACTCCTAGGTGACGTGGGTCATGTGGAATCTCGCTCGTCCGCTTGGAGATGGTGTTAGTGTTAGTGCAAGATAGGTGCACGGTTTGCGCCAAACGCACCATAGGCTCAGA
498	Chr18	46031837	46048086	136	118.6	CCTAGGTGACGTGGGTCATGTGGAATCTCGTTCGGTCCGTTTGGAGATGGTGTTAGTGTTAGTGCAAGATAGGTGCACGGTTTGCGCCAAACGTACCATAGGCTCAGATATCATTTTGGACGCACCCGATGGAACT
499	Chr18	46052785	46058624	136	42.9	ACCATAGGCTCAGATATCATTTTGGACGCACCCGATGGAACTCCTAGGTGACGTGGGTCATGTGGAATCTCGTTTGGTCCGTTTGGAGATGGTGTTAGTGTTTGTGCAAGATAGGTGCACGGTTTGCGCCAAACGT
500	Chr18	46065693	46082910	136	127.3	ATCATTTTGGACGCACCCGATGGAACTCCTAGGTGACATGGGTCATGTGGAATCTCGTTCGGTCCGTTTGGAGATAGTGTTAGTGTTAGTGCAAGATAGGTGCACGGTTTGCGCCGAACGTACCATAGGCTCAAAA
501	Chr18	46083242	46085527	136	16.9	ATATCGTTTTGGACGCACCCGATGGAACTCCTAGGTGACGTGGGTCAAGTGGAAGCTCGTTTCGGTCCGTTTGGAGATAGTGTTAGTCTTGATGCAAGATAGGTGCACGGTTTGCGCCAAACGTACCATAGGCTCAG
502	Chr18	46085618	46087114	136	11.2	TGCAAGATAGGTGCACGGTTTGCGCCAAATGTACCATAGGCTCAGATATCATTTTGGACGCACCCGATGGAACTCCTAGGTGACATGGGTCATGTGGACGTTCGGTCCATTTGGAGATGGTGTTAGTGTTAG
503	Chr18	46091359	46094655	137	24.4	TGGACGCACCCGATGGAACTCCTAGGTGACGTGGGTCATGTGGAAGCTCGTTTGGTCCATTTGGAGATGGTGTTAGTGTTGATGCAAGATAGGTGCACGGTTTGCGCCAAACGTACCATAGGCTCAGAAATCGTTT
504	Chr18	46096165	46108519	136	90.9	GATAGGTGCACGGTTTGCGCCAAACGTACCATAGGCTCAGATATCATTTTGGACGCACCCGATGGAACTCCTAGGTGACGTGGGTCATGTGGAAGCTCGTTCGGTCAGTTTGGAGATGGTGTTAGTGTTGATGCAA
505	Chr18	46111936	46115757	136	28.2	ATGCAAGATAGGTGCACGGTTTGCGCCAAACGTACCATAGGCTCAGATATCATTTTGGACGCACCCGATGGAACTCCTAGGTGACGTGGGTCATGTGGAAGCTCGTTCGGTCCGTTTGGAGATGGTGTTAGTGTTG
506	Chr18	46128468	46130313	136	13.5	TGGGTCATGTGGAAGCTCGTTTGGTCCGTTTGGAGATGGTGTTAGTGTTAGTGCAAGATAGGTGCACGGTTTGCGCCAAACGTACCATAGGCTCAGATATCGTTTTGGACGCACCCGATGGAACTCCTAGGTGACG
507	Chr18	46134937	46137697	136	20.2	TGCAAGATAGGTGCACGGTTTGCGCCAAACGTACCATAGGCTCAGATATCATTTTGGACGCACCCGATGGAACTCCTAGGTGACGAGGGTCATGTGGAATCTCGTTCGGTCCGTTTGGAGATGGTGTTAGTGTTAG
508	Chr18	46137699	46139541	136	13.6	ATATCATTTTGGACGCACCCGATGGAACTCCTAGGTGACGTGGGTCATGTGGAATCTCATTCGGTCCGTTTGGAGATGGTGTTAGTGTTAGTGCAAGATAGGTGCACGGTTTGCGCCAAACGTACCATAGGCTCAG
509	Chr18	46140036	46142914	137	21	ACCCGATGGTACTCCTAGGTGACTAGGCTCAAGTGGAAGCTCGTTTCTGTCCGTTTGGAGATAGTGTTAATCTTGATGCAAGATAGGTGCATGGTTTGCGCCGAACGTACCATAGGCTCAGAAATCATTTTGGACGC
510	Chr18	46142943	46144531	137	11.6	TTTGGAGATAGTGTTAATCTTGATGCAAGATAGGTGCATGGTTTGCGCCGAACGTACCATAGGCTCAGAAATCATTTTGGACGCACCCGATGGAACTCCTAGGTGACGAGGCTCAAGTGGAAGCTCATTTTGGTCCA
511	Chr18	46144559	46146148	137	11.6	GTTTGGAGATAGTGTTAATCTTGATGCAAGATAGGTGCATGGTTTGCGCCGAACGTACCATAGGCTCAGAAATCATTTTGGACGCACCCGATGGTACTCCTAGGTGACGAGGCTCAAGTGGAAGCTCATTTTGGTCC
512	Chr18	46146177	46147628	137	10.6	TTTGGAGATAGTGTTAATCTTGATGCAAGATAGGTGCATGGTTTGCGCCGAACGTACCATAGGCTCAGAAATCATTTTGGACGCACCCGATGGAACTCCTAGGTGACGAGGCTCAAGTGGAAGCTCGTTTCGGTCCA
513	Chr18	46147637	46163195	137	113.8	TGGAATCTCGTTTCGGTCCGTTTGGAGATAGTGCTAATCTTGATGCAAGATAGGTGCACGGTTTGCGCCAAACGTACCATAGGCTCAGAAATCATTTTGGACGCACCCGATGGAACTCCTAGGTGACGAGGCTCAAG
514	Chr18	46191174	46192743	137	11.5	CTCCTAGGTGACGTGGGTCAAGTGGAATCTCGTTTCGGTCCGTTTGGAGATAGTGTTAGTGTCGATGCAAGATAGGTGCACGGTTTGCGCCAACGTACCATAGGCTCAGAAATCATTTTGGACGCACCCGATGGAA
515	Chr19	38912793	38920493	137	56.3	ATCATTTTGGATGCACCCGATGGAACTCCTAGGTGACATGGGTCATGTGGAATCTCTCTTCTTTCAGTTTGGAGATAGTGTTAGTGTCGGTGCAAGATAGGTGCATGGTTTGCTCGAACGTACCATAGGCTCAGAA
516	Chr19	38920530	38926479	137	43.6	GCAAGATAGGTGCATGGTTTGCGTCTAACGTACCATAGGCTCAGAAATCATTTTGGATGCACCCGATGGAACTCCTAGGTGACGTGGGTCATGTGGAATCTCCTTCTTTCCGTTTGGAGACAGTGTTAGTGTCGGT
517	Chr19	38926489	38942144	137	114.3	TGGAGATAGTGCTAATCTTGATGCAAGATAGGTGCATGGTTTGCTCGAACGTACCATAGGCTCAGAAATCATTTTGGATGCACCCGATGGTACCACTAGGTGACGTGGCTCAAGTGGAAGCTCGTTTCGTTCCGTT
518	Chr19	38942252	38944202	137	14.2	GTACCATAGGCTCAGAAATCATTTTGGATGCACCTGATGGTACCACTAGGTGACGAGGCTCAAGTGGAAGCTCTTTTGGTCCGTTTGGAGATAGTGCTAGTGTCGGTACAAGATAGGTGCATGGTTTGCGTTAGAC
519	Chr19	38960900	38989003	137	204.9	GAGATAGTGTAAGTCTCGATGCAAGATAGGTGCATGGTTTGCGCTAGACGTACCATAGGCTCAGAAATCATTTTGGATGCACCCGATGGTACCACTAGGTGACGTGGCTCAAGTGGAATCTCTCTTCTTTCCATTTG
520	Chr19	38990361	38992067	137	12.5	TGCAAGATAGGTGCACGGTTTGCGTCGAACGTACCATAGGCTCAGAAATCGTTTTGGATGCACCCGATGGAACTCCTAGGTGACGTGGGTCATGTGGAAGCTATCTTCTTCCCATTTGGAGATAGTGCTAATCTTGA
521	Chr19	38993812	38995382	137	11.5	ACGTACCATAGGCTCAGAAATCGTTTTGGATGCACCCGATGGAACTCCTAGGTGACGTGGGTCAAGTGGAAGCTCATCTTCTTCCCATTTGGAGATAGTGCTAATCTTGATGCAAGATAGGTGCACGGTTTGCGTCGA
522	Chr19	38995437	38997185	137	12.8	ACGTACCATAGGCTCAGAAATCGTTTTGGATGCACCCGATGGAACTCCTAGGTGACGTGGGTCATGTGGAAGCTCATCTTCTTCCCATTTGGAGATAGTGCTAATCTTGATGCAAGATAGGTGCACGGTTTGCGTCGA
523	Chr19	38998849	39000556	137	12.5	TCCATTTGGAGATAGTGCTAGTCTTGACGCAAGATAGGTGCATGGTTTGCGTCAAACGTACCATAGGCTCAGAAATCATTTTGGATGCACCCGATGGTACCACTAGGTGACGAGGCTCAAGTGGAAGCTCGTTTTGG
524	Chr19	39000599	39017552	137	123.9	TCCGTTTGGAGATAGTGTTAGTCTTGATGCAAGATAGGTGCATGGTTTGCGTCAAACGTACCATAGGCTCAGAAATCATTTTGGACGCACCGATGGTACCCTAGGTGACGAGGCTCAAGTGGAATCTCGTTTTG
525	Chr19	39018228	39019645	137	10.4	ACGGTTTGCGCCAAACGTACCATAGGCTCAGAAATCATTTTGGACGCACCCGATGGAACTCCTAGGTGACATGGGTCATGTGGAATCTCGTTTCGGTCCGTTTGGAGATAGTGTTATATCTGGTCCAAGATAGGTGC

## Sheet: Fig. 2c, d
Chr	Seq	Type	Number
Chr01	1	II	41.8
Chr01	2	II	131.5
Chr01	3	II	14
Chr01	4	II	47.1
Chr01	5	II	59.6
Chr01	6	II	21.7
Chr01	7	II	50
Chr01	8	II	199
Chr01	9	II	49.7
Chr01	10	II	40.7
Chr01	11	II	55.9
Chr01	12	II	23.3
Chr01	13	II	100.5
Chr01	14	II	15.8
Chr01	15	II	12.1
Chr01	16	II	11.6
Chr01	17	II	21.9
Chr01	18	I	23.5
Chr01	19	I	23.7
Chr01	20	I	192.6
Chr01	21	I	440.2
Chr01	22	I	494.8
Chr01	23	I	32.4
Chr01	24	I	24.2
Chr01	25	I	19.7
Chr01	26	I	22.2
Chr01	27	I	12.1
Chr02	28	II	148.4
Chr02	29	II	304.3
Chr02	30	II	258.5
Chr02	31	II	105.6
Chr02	32	II	231.6
Chr02	33	II	117.5
Chr02	34	II	263.2
Chr02	35	II	178.6
Chr02	36	II	250.1
Chr02	37	II	302.7
Chr02	38	II	158.9
Chr02	39	II	236.3
Chr02	40	I	180.7
Chr02	41	I	173.5
Chr02	42	II	105.8
Chr02	43	II	259.7
Chr02	44	II	137
Chr02	45	II	132.6
Chr02	46	II	143.2
Chr02	47	II	119.6
Chr02	48	II	127.3
Chr02	49	II	151.8
Chr02	50	II	144.5
Chr02	51	II	145.9
Chr02	52	II	165.6
Chr02	53	II	400.9
Chr02	54	II	259
Chr02	55	II	335.4
Chr02	56	II	211.9
Chr02	57	II	192.9
Chr02	58	II	108.8
Chr02	59	II	131.9
Chr02	60	II	127.9
Chr02	61	II	206.3
Chr02	62	II	110.9
Chr02	63	II	117.9
Chr02	64	II	289.5
Chr02	65	II	127.8
Chr02	66	II	146.1
Chr03	67	II	108.4
Chr03	68	II	30.8
Chr03	69	II	99.8
Chr03	70	II	10.7
Chr03	71	I	23.8
Chr03	72	I	16.3
Chr03	73	I	12.9
Chr03	74	I	15.9
Chr03	75	I	16.2
Chr03	76	I	13.2
Chr03	77	I	11.1
Chr03	78	I	15.9
Chr03	79	I	15.9
Chr03	80	I	12.9
Chr03	81	I	15.9
Chr03	82	I	41.6
Chr03	83	I	17.5
Chr03	84	I	277.9
Chr03	85	I	18.6
Chr03	86	I	39.2
Chr03	87	I	287.4
Chr03	88	I	24.2
Chr03	89	I	14.2
Chr03	90	II	56.3
Chr03	91	II	11.3
Chr03	92	II	13.5
Chr03	93	II	13.3
Chr03	94	II	13.5
Chr03	95	II	13.7
Chr03	96	II	13.6
Chr03	97	II	13
Chr03	98	II	125.5
Chr03	99	II	10.5
Chr03	100	II	12.2
Chr03	101	II	12.5
Chr03	102	II	70
Chr03	103	I	363.5
Chr03	104	I	177.8
Chr03	105	I	28.1
Chr03	106	I	13.5
Chr04	107	I	25.6
Chr04	108	I	15.6
Chr04	109	I	15.1
Chr04	110	I	13.6
Chr04	111	I	38.2
Chr04	112	I	37.7
Chr04	113	I	14.9
Chr04	114	I	21.6
Chr04	115	I	16.3
Chr04	116	I	17.3
Chr04	117	II	16.9
Chr04	118	II	14.7
Chr04	119	II	21.6
Chr04	120	II	17.4
Chr04	121	II	43.9
Chr04	122	II	78.9
Chr04	123	II	27.1
Chr05	124	II	79.7
Chr05	125	II	60.1
Chr05	126	I	39.2
Chr05	127	I	48.8
Chr05	128	I	58.7
Chr05	129	I	150.9
Chr05	130	I	56.3
Chr05	131	I	60.1
Chr05	132	II	213.3
Chr05	133	II	49
Chr05	134	II	83.1
Chr05	135	II	46.5
Chr05	136	I	201.7
Chr05	137	I	405.3
Chr06	138	II	21.2
Chr06	139	II	14.2
Chr06	140	II	54.2
Chr06	141	II	45.9
Chr06	142	II	75.8
Chr06	143	II	17.6
Chr06	144	II	33.2
Chr06	145	II	10.6
Chr06	146	II	86.9
Chr06	147	II	33.8
Chr06	148	II	26.5
Chr06	149	II	39.9
Chr06	150	II	48
Chr06	151	II	30.8
Chr06	152	II	361.5
Chr06	153	I	20.6
Chr06	154	I	17.9
Chr06	155	I	12.2
Chr06	156	I	23.6
Chr06	157	I	11.6
Chr06	158	I	12
Chr06	159	I	11.5
Chr06	160	I	11.7
Chr06	161	I	11.2
Chr06	162	I	18
Chr06	163	I	12.1
Chr06	164	I	69.2
Chr06	165	I	13.8
Chr06	166	I	12.7
Chr07	167	I	143.2
Chr07	168	I	42.6
Chr07	169	I	24.7
Chr07	170	I	56.7
Chr07	171	I	31.6
Chr07	172	I	122.4
Chr07	173	I	144.5
Chr07	174	I	59.4
Chr07	175	I	36.7
Chr07	176	I	12.9
Chr07	177	I	33.5
Chr07	178	I	252.7
Chr07	179	I	146.9
Chr07	180	I	78.9
Chr07	181	I	18.6
Chr07	182	I	10.3
Chr07	183	I	50.7
Chr07	184	I	18.5
Chr07	185	I	9.1
Chr07	186	I	30.7
Chr07	187	I	8.9
Chr07	188	I	27.9
Chr07	189	I	22.4
Chr07	190	I	39.2
Chr07	191	I	19.9
Chr07	192	I	9.5
Chr07	193	I	25.9
Chr07	194	I	66.5
Chr07	195	I	25.1
Chr07	196	I	8.7
Chr07	197	I	133.4
Chr07	198	I	88.5
Chr07	199	I	31.7
Chr07	200	I	183.2
Chr07	201	I	39.5
Chr07	202	I	188.2
Chr07	203	I	19.1
Chr07	204	I	14.4
Chr07	205	II	65.7
Chr07	206	II	36.5
Chr07	207	II	11.5
Chr07	208	II	46.3
Chr07	209	II	14.3
Chr07	210	II	21.5
Chr07	211	II	117.2
Chr07	212	II	69.3
Chr07	213	I	55.4
Chr07	214	I	10.4
Chr07	215	I	24.3
Chr07	216	I	10.1
Chr07	217	I	19.9
Chr07	218	I	18.3
Chr07	219	I	43.1
Chr08	220	I	35.1
Chr08	221	I	120.8
Chr08	222	II	27.4
Chr08	223	II	19.5
Chr08	224	II	13
Chr08	225	II	17.5
Chr08	226	II	12.1
Chr08	227	II	17.5
Chr08	228	II	18.4
Chr08	229	II	12.1
Chr08	230	I	135.7
Chr08	231	I	76.9
Chr08	232	I	15.1
Chr08	233	I	13.7
Chr08	234	I	28.9
Chr08	235	I	16.9
Chr08	236	I	194
Chr08	237	I	79.2
Chr08	238	I	14.9
Chr08	239	I	69.4
Chr08	240	I	75.1
Chr08	241	I	61.1
Chr08	242	I	24.1
Chr08	243	II	27.7
Chr08	244	II	11.4
Chr09	245	I	21.5
Chr09	246	I	11.3
Chr09	247	I	13.1
Chr09	248	I	12.5
Chr09	249	I	10.3
Chr09	250	I	15.2
Chr09	251	I	10.4
Chr09	252	I	17
Chr09	253	I	860.3
Chr09	254	I	10.1
Chr09	255	I	41.6
Chr09	256	I	60.3
Chr09	257	I	16.5
Chr09	258	I	10
Chr09	259	I	21.5
Chr09	260	I	12.1
Chr09	261	I	48.7
Chr09	262	I	74
Chr09	263	I	38
Chr09	264	I	25.7
Chr09	265	I	102.2
Chr09	266	II	50.5
Chr09	267	II	12.4
Chr09	268	II	36.4
Chr09	269	I	214.1
Chr09	270	I	10.2
Chr10	271	II	14.9
Chr10	272	II	14.4
Chr10	273	II	45.8
Chr10	274	II	27.5
Chr10	275	II	21
Chr10	276	II	15.7
Chr10	277	I	127.3
Chr10	278	I	55.5
Chr10	279	I	236.4
Chr10	280	II	24.7
Chr10	281	II	104.7
Chr10	282	II	20.8
Chr10	283	II	12.1
Chr10	284	II	78.6
Chr11	285	I	21.6
Chr11	286	I	90.1
Chr11	287	I	14.7
Chr11	288	I	25.5
Chr11	289	I	24.2
Chr11	290	II	35.7
Chr11	291	II	144.7
Chr11	292	II	11.5
Chr11	293	II	196.3
Chr11	294	II	27.5
Chr11	295	II	211.7
Chr11	296	II	169.1
Chr11	297	II	62.2
Chr11	298	II	19.4
Chr11	299	II	16.2
Chr11	300	II	32.7
Chr11	301	II	145
Chr11	302	II	112
Chr11	303	II	214.7
Chr11	304	II	76.7
Chr11	305	II	116.5
Chr11	306	II	105.1
Chr11	307	II	82.5
Chr11	308	II	120.6
Chr12	309	I	34.9
Chr12	310	I	607.7
Chr12	311	I	14
Chr12	312	I	52.3
Chr12	313	I	27.5
Chr12	314	I	16.6
Chr12	315	I	35.8
Chr12	316	I	27.2
Chr12	317	I	42.6
Chr12	318	I	242.9
Chr12	319	I	15.7
Chr12	320	I	121.1
Chr12	321	I	34
Chr12	322	I	50
Chr12	323	I	15.3
Chr12	324	II	15.5
Chr12	325	I	18.7
Chr12	326	I	20
Chr12	327	I	66.6
Chr12	328	I	28.3
Chr12	329	I	13.4
Chr12	330	I	11.4
Chr12	331	I	13.5
Chr12	332	I	11.2
Chr12	333	I	193.1
Chr12	334	I	50.9
Chr12	335	I	10.5
Chr12	336	I	19.9
Chr12	337	I	23.8
Chr12	338	I	86
Chr12	339	I	23
Chr12	340	I	41.6
Chr12	341	I	10.7
Chr12	342	I	16.5
Chr12	343	I	12.7
Chr12	344	I	12.6
Chr12	345	I	13.3
Chr12	346	I	13.3
Chr12	347	I	25.9
Chr12	348	I	45.2
Chr13	349	II	13.3
Chr13	350	II	13.2
Chr13	351	II	13.3
Chr13	352	II	12.8
Chr13	353	II	14.8
Chr13	354	II	12.2
Chr13	355	II	12.6
Chr13	356	II	15.8
Chr13	357	II	141.7
Chr13	358	II	54
Chr13	359	II	66.8
Chr13	360	II	28.5
Chr13	361	II	159.8
Chr13	362	II	21.7
Chr13	363	II	10.5
Chr13	364	II	63.2
Chr13	365	II	23.9
Chr13	366	II	36.8
Chr13	367	II	15.5
Chr13	368	I	30.5
Chr13	369	I	102.4
Chr13	370	I	75.5
Chr13	371	I	35.1
Chr13	372	I	65.8
Chr13	373	I	32.9
Chr13	374	I	30.7
Chr13	375	I	322.5
Chr13	376	I	17.9
Chr13	377	I	11.7
Chr13	378	I	11.8
Chr13	379	I	13.2
Chr13	380	I	10.6
Chr13	381	I	17.5
Chr13	382	I	13.8
Chr13	383	I	13.1
Chr13	384	I	60.8
Chr13	385	I	10.6
Chr13	386	I	109.1
Chr13	387	I	20
Chr13	388	I	11
Chr13	389	I	37.5
Chr13	390	I	15.5
Chr13	391	I	49.2
Chr13	392	I	11.6
Chr13	393	I	11.1
Chr13	394	I	10.4
Chr13	395	I	11.9
Chr13	396	I	15.7
Chr13	397	I	17.9
Chr13	398	I	20.6
Chr13	399	I	74.4
Chr14	400	I	21.4
Chr14	401	II	25.7
Chr14	402	I	12.2
Chr14	403	I	13
Chr14	404	I	21.8
Chr14	405	I	28.7
Chr14	406	I	15.6
Chr14	407	I	32.5
Chr14	408	I	35.1
Chr14	409	I	14.5
Chr14	410	I	10
Chr14	411	I	16
Chr14	412	I	13.1
Chr14	413	I	20.1
Chr14	414	I	12.9
Chr14	415	I	233.1
Chr14	416	I	402.3
Chr14	417	I	13.4
Chr14	418	I	11.2
Chr14	419	I	24.5
Chr14	420	I	16.6
Chr14	421	I	122.1
Chr14	422	I	30
Chr14	423	I	10.6
Chr14	424	I	23.8
Chr14	425	I	185.3
Chr14	426	I	138.3
Chr14	427	II	40
Chr14	428	II	123.3
Chr14	429	II	46.2
Chr14	430	II	13.4
Chr14	431	II	24.2
Chr14	432	I	26.8
Chr14	433	II	67.5
Chr14	434	II	12.2
Chr14	435	II	20.7
Chr14	436	II	13.5
Chr14	437	II	15.7
Chr15	438	I	31.8
Chr15	439	II	35.1
Chr15	440	II	77.3
Chr15	441	II	93.2
Chr15	442	II	36.5
Chr15	443	II	15.7
Chr15	444	I	23
Chr15	445	I	83.1
Chr15	446	I	83.7
Chr15	447	I	74.7
Chr15	448	I	23.2
Chr15	449	I	24.9
Chr15	450	I	11.2
Chr15	451	I	25.3
Chr15	452	I	21.8
Chr15	453	I	27.4
Chr15	454	I	11.8
Chr16	455	I	11.2
Chr16	456	II	22.9
Chr16	457	II	196.4
Chr16	458	I	84.4
Chr16	459	I	23.3
Chr16	460	I	13.7
Chr16	461	I	37.1
Chr16	462	I	10.3
Chr16	463	I	63.6
Chr16	464	I	34.4
Chr16	465	I	10.1
Chr16	466	I	821.4
Chr17	467	II	123.9
Chr17	468	II	59.7
Chr17	469	II	59.6
Chr17	470	II	31.9
Chr17	471	I	18.4
Chr17	472	I	13.8
Chr17	473	I	13.8
Chr17	474	I	24.7
Chr17	475	I	14.9
Chr17	476	I	501.1
Chr17	477	I	11.5
Chr17	478	II	59
Chr17	479	II	19.6
Chr17	480	II	136.9
Chr18	481	I	12.5
Chr18	482	I	21.7
Chr18	483	I	46.4
Chr18	484	I	16.5
Chr18	485	I	10.1
Chr18	486	I	13.7
Chr18	487	I	11.3
Chr18	488	I	16.4
Chr18	489	I	16.4
Chr18	490	I	16.7
Chr18	491	I	12.5
Chr18	492	I	17.4
Chr18	493	I	12.8
Chr18	494	I	37.6
Chr18	495	I	16.9
Chr18	496	I	73.7
Chr18	497	II	208
Chr18	498	II	118.6
Chr18	499	II	42.9
Chr18	500	II	127.3
Chr18	501	II	16.9
Chr18	502	II	11.2
Chr18	503	II	24.4
Chr18	504	II	90.9
Chr18	505	II	28.2
Chr18	506	II	13.5
Chr18	507	II	20.2
Chr18	508	II	13.6
Chr18	509	II	21
Chr18	510	II	11.6
Chr18	511	II	11.6
Chr18	512	II	10.6
Chr18	513	II	113.8
Chr18	514	II	11.5
Chr19	515	II	56.3
Chr19	516	II	43.6
Chr19	517	II	114.3
Chr19	518	II	14.2
Chr19	519	II	204.9
Chr19	520	II	12.5
Chr19	521	II	11.5
Chr19	522	II	12.8
Chr19	523	II	12.5
Chr19	524	II	123.9
Chr19	525	II	10.4

## Sheet: Fig. 3a
Seed synteny blocks (high quality) between M. lutarioriparius and S. bicolor
###
Ml01G007150	Sobic.001G494500	1810
Ml01G007160	Sobic.001G494400	2980
Ml01G007180	Sobic.001G494350	365
Ml01G007210	Sobic.001G494200	1880
Ml01G007220	Sobic.001G494150	664
Ml01G007270	Sobic.001G493900	3530
Ml01G007300	Sobic.001G493700	4320
Ml01G007310	Sobic.001G493600	957
Ml01G007320	Sobic.001G493500	1230
Ml01G007330	Sobic.001G493400	1350
Ml01G007350	Sobic.001G493200	2870
Ml01G007360	Sobic.001G493100	587
Ml01G007370	Sobic.001G493001	299
Ml01G007380	Sobic.001G492900	563
Ml01G007390	Sobic.001G492800	1650
Ml01G007400	Sobic.001G492600	626
Ml01G007430	Sobic.001G492200	1900
Ml01G007450	Sobic.001G492100	2010
Ml01G007460	Sobic.001G492000	822
Ml01G007470	Sobic.001G491900	1080
Ml01G007480	Sobic.001G491800	1050
Ml01G007490	Sobic.001G491700	5460
Ml01G007500	Sobic.001G491600	810
Ml01G007520	Sobic.001G491400	2350
Ml01G007530	Sobic.001G491300	1800
Ml01G007550	Sobic.001G491100	506
Ml01G007560	Sobic.001G491000	1020
Ml01G007570	Sobic.001G490900	2090
Ml01G007590	Sobic.001G490600	791
Ml01G007600	Sobic.001G490500	3460
Ml01G007640	Sobic.001G490000	2360
Ml01G007670	Sobic.001G489800	576
Ml01G007680	Sobic.001G489700	1770
Ml01G007690	Sobic.001G489600	495
Ml01G007700	Sobic.001G489500	473
Ml01G007720	Sobic.001G489400	1730
Ml01G007800	Sobic.001G489000	764
Ml01G007830	Sobic.001G488900	1300
Ml01G007840	Sobic.001G488800	1360
Ml01G007850	Sobic.001G488700	2290
Ml01G007860	Sobic.001G488600	440
Ml01G007890	Sobic.001G488500	1520
Ml01G007910	Sobic.001G488400	389
Ml01G007930	Sobic.001G488200	2140
Ml01G007940	Sobic.001G488100	4560
Ml01G007950	Sobic.001G488000	297
Ml01G007960	Sobic.001G487900	1570
Ml01G008030	Sobic.001G487600	791
Ml01G008040	Sobic.001G487500	506
Ml01G008050	Sobic.001G487400	435
Ml01G008060	Sobic.001G487300	462
Ml01G008080	Sobic.001G487200	1100
Ml01G008100	Sobic.001G487100	1780
Ml01G008110	Sobic.001G487000	1670
Ml01G008120	Sobic.001G486900	3330
Ml01G008130	Sobic.001G486800	1210
Ml01G008140	Sobic.001G486700	2210
Ml01G008160	Sobic.001G486600	1570
Ml01G008180	Sobic.001G486500	2830
Ml01G008190	Sobic.001G486100	304
Ml01G008200	Sobic.001G486000	1010
Ml01G008220	Sobic.001G485901	897
Ml01G008230	Sobic.001G485800	1310
Ml01G008250	Sobic.001G485600	1650
Ml01G008280	Sobic.001G485400	1210
Ml01G008310	Sobic.001G485300	1250
Ml01G008330	Sobic.001G485200	1360
Ml01G008340	Sobic.001G485100	1050
Ml01G008350	Sobic.001G485000	1320
Ml01G008360	Sobic.001G484900	465
Ml01G008370	Sobic.001G484800	1330
Ml01G008390	Sobic.001G484500	952
Ml01G008420	Sobic.001G484400	3980
Ml01G008430	Sobic.001G484300	1070
Ml01G008440	Sobic.001G484200	1540
Ml01G008450	Sobic.001G484000	1380
Ml01G008480	Sobic.001G483800	3940
Ml01G008490	Sobic.001G483600	1690
Ml01G008510	Sobic.001G483500	895
Ml01G008520	Sobic.001G483400	3940
Ml01G008530	Sobic.001G483300	590
Ml01G008540	Sobic.001G483200	2240
Ml01G008550	Sobic.001G483100	1140
Ml01G008570	Sobic.001G482900	2110
Ml01G008600	Sobic.001G482800	696
Ml01G008610	Sobic.001G482700	794
Ml01G008640	Sobic.001G482600	629
Ml01G008650	Sobic.001G482500	1950
Ml01G008670	Sobic.001G482300	2230
Ml01G008680	Sobic.001G482200	2520
Ml01G008690	Sobic.001G482000	1650
Ml01G008700	Sobic.001G481900	3550
Ml01G008720	Sobic.001G481800	2250
Ml01G008730	Sobic.001G481700	1030
Ml01G008760	Sobic.001G481400	1210
Ml01G008780	Sobic.001G481300	536
Ml01G008790	Sobic.001G481201	631
Ml01G008800	Sobic.001G481000	397
Ml01G008810	Sobic.001G480800	3310
Ml01G008840	Sobic.001G480700	2440
Ml01G008860	Sobic.001G480400	757
Ml01G008880	Sobic.001G480200	302
Ml01G008890	Sobic.001G479900	4560
Ml01G008910	Sobic.001G479800	2500
Ml01G008920	Sobic.001G479700	2260
Ml01G008930	Sobic.001G479600	1010
Ml01G008940	Sobic.001G479500	1460
Ml01G008950	Sobic.001G479200	1500
Ml01G008960	Sobic.001G479100	1650
Ml01G008970	Sobic.001G478900	2000
Ml01G008980	Sobic.001G478800	4750
Ml01G008990	Sobic.001G478700	577
Ml01G009060	Sobic.001G478600	1310
Ml01G009080	Sobic.001G478500	5520
Ml01G009140	Sobic.001G478100	1920
Ml01G009190	Sobic.001G478000	817
Ml01G009200	Sobic.001G477900	1030
Ml01G009220	Sobic.001G477800	5320
Ml01G009250	Sobic.001G477700	3270
Ml01G009260	Sobic.001G477600	640
Ml01G009280	Sobic.001G477400	2600
Ml01G009310	Sobic.001G477300	1020
Ml01G009330	Sobic.001G477100	1450
Ml01G009340	Sobic.001G476600	1360
Ml01G009360	Sobic.001G476500	1220
Ml01G009370	Sobic.001G476400	391
Ml01G009390	Sobic.001G476100	583
Ml01G009400	Sobic.001G475900	1680
Ml01G009410	Sobic.001G475800	1660
Ml01G009430	Sobic.001G475701	887
Ml01G009440	Sobic.001G475600	1540
Ml01G009470	Sobic.001G475500	998
Ml01G009480	Sobic.001G475400	2620
Ml01G009490	Sobic.001G475200	1680
Ml01G009510	Sobic.001G474700	2100
Ml01G009520	Sobic.001G474600	4380
Ml01G009530	Sobic.001G474500	1870
Ml01G009540	Sobic.001G474400	2680
Ml01G009550	Sobic.001G474300	816
Ml01G009560	Sobic.001G474200	985
Ml01G009590	Sobic.001G474001	836
Ml01G009600	Sobic.001G473900	1190
Ml01G009610	Sobic.001G473800	1670
Ml01G009630	Sobic.001G473700	1750
Ml01G009660	Sobic.001G475600	1540
Ml01G009690	Sobic.001G475500	1000
Ml01G009700	Sobic.001G475400	2650
Ml01G009710	Sobic.001G475200	1690
Ml01G009720	Sobic.001G474700	2110
Ml01G009730	Sobic.001G474600	4370
Ml01G009740	Sobic.001G474500	1870
Ml01G009750	Sobic.001G474400	2740
Ml01G009760	Sobic.001G474300	816
Ml01G009770	Sobic.001G474200	985
Ml01G009780	Sobic.001G474100	2710
Ml01G009790	Sobic.001G474001	1120
Ml01G009800	Sobic.001G473900	1130
Ml01G009820	Sobic.001G473800	1830
Ml01G009840	Sobic.001G473700	1990
Ml01G009850	Sobic.001G473600	3370
Ml01G009860	Sobic.001G473500	1570
Ml01G009880	Sobic.001G473400	650
Ml01G009900	Sobic.001G473300	2430
Ml01G009910	Sobic.001G473200	797
Ml01G009920	Sobic.001G473100	400
Ml01G009940	Sobic.001G472800	2350
Ml01G009960	Sobic.001G472600	2430
Ml01G009970	Sobic.001G472500	500
Ml01G009990	Sobic.001G472200	2290
Ml01G010030	Sobic.001G472000	2190
Ml01G010040	Sobic.001G471900	1100
Ml01G010080	Sobic.001G471800	1820
Ml01G010110	Sobic.001G471500	904
Ml01G010150	Sobic.001G471400	972
Ml01G010160	Sobic.001G471300	811
Ml01G010190	Sobic.001G471200	1580
Ml01G010250	Sobic.001G471000	991
Ml01G010260	Sobic.001G470800	2860
Ml01G010300	Sobic.001G470600	2920
Ml01G010320	Sobic.001G470400	599
Ml01G010330	Sobic.001G470200	893
Ml01G010340	Sobic.001G470100	724
Ml01G010360	Sobic.001G470000	1350
Ml01G010370	Sobic.001G469900	764
Ml01G010380	Sobic.001G469800	2340
Ml01G010400	Sobic.001G469600	2300
Ml01G010410	Sobic.001G469500	2080
Ml01G010420	Sobic.001G469300	2080
Ml01G010430	Sobic.001G469200	1790
Ml01G010450	Sobic.001G469100	1230
Ml01G010500	Sobic.001G468900	1100
Ml01G010520	Sobic.001G468700	2460
Ml01G010540	Sobic.001G468600	1990
Ml01G010560	Sobic.001G468500	1110
Ml01G010580	Sobic.001G468200	1200
Ml01G010590	Sobic.001G468200	1550
Ml01G010630	Sobic.001G468000	1630
Ml01G010660	Sobic.001G467800	851
Ml01G010680	Sobic.001G467600	1480
Ml01G010690	Sobic.001G467500	797
Ml01G010720	Sobic.001G467300	1190
Ml01G010730	Sobic.001G467200	3270
Ml01G010740	Sobic.001G467100	1470
Ml01G010750	Sobic.001G467000	873
Ml01G010780	Sobic.001G466700	2700
Ml01G010790	Sobic.001G466600	1060
Ml01G010800	Sobic.001G466500	3580
Ml01G010820	Sobic.001G466400	2570
Ml01G010850	Sobic.001G466200	1670
Ml01G010880	Sobic.001G466000	2570
Ml01G010910	Sobic.001G466100	2500
Ml01G010940	Sobic.001G465900	1090
Ml01G010950	Sobic.001G465800	1290
Ml01G010960	Sobic.001G465700	2410
Ml01G010970	Sobic.001G465500	1650
Ml01G010980	Sobic.001G465300	1510
Ml01G011010	Sobic.001G465100	1260
Ml01G011030	Sobic.001G464900	4450
Ml01G011040	Sobic.001G464800	1280
Ml01G011050	Sobic.001G464600	3850
Ml01G011060	Sobic.001G464500	2990
Ml01G011090	Sobic.001G464300	1000
Ml01G011110	Sobic.001G464200	6570
Ml01G011130	Sobic.001G464000	2450
Ml01G011140	Sobic.001G463900	1670
Ml01G011150	Sobic.001G463800	2250
Ml01G011190	Sobic.001G463500	682
Ml01G011220	Sobic.001G463400	391
Ml01G011240	Sobic.001G463200	2670
Ml01G011250	Sobic.001G463100	1200
Ml01G011260	Sobic.001G463000	1570
Ml01G011270	Sobic.001G462900	536
Ml01G011280	Sobic.001G462800	1700
Ml01G011290	Sobic.001G462700	2060
Ml01G011300	Sobic.001G462600	2670
Ml01G011320	Sobic.001G462500	2370
Ml01G011330	Sobic.001G462401	1370
Ml01G011350	Sobic.001G462200	1910
Ml01G011360	Sobic.001G462100	568
Ml01G011390	Sobic.001G461900	648
Ml01G011400	Sobic.001G461800	2730
Ml01G011430	Sobic.001G461700	2260
Ml01G011460	Sobic.001G461400	3470
Ml01G011470	Sobic.001G461300	2870
Ml01G011480	Sobic.001G461200	772
Ml01G011500	Sobic.001G460900	593
Ml01G011520	Sobic.001G461000	1190
Ml01G011550	Sobic.001G460800	6070
Ml01G011560	Sobic.001G460700	481
Ml01G011570	Sobic.001G460600	1160
Ml01G011580	Sobic.001G460500	2530
Ml01G011610	Sobic.001G460400	2910
Ml01G011620	Sobic.001G460300	1390
Ml01G011630	Sobic.001G460200	2500
Ml01G011650	Sobic.001G460000	2530
Ml01G011660	Sobic.001G459900	1510
Ml01G011670	Sobic.001G459800	2180
Ml01G011680	Sobic.001G459700	2140
Ml01G011690	Sobic.001G459600	955
Ml01G011710	Sobic.001G459500	1200
Ml01G011720	Sobic.001G459200	2240
Ml01G011750	Sobic.001G459100	1060
Ml01G011760	Sobic.001G459000	389
Ml01G011790	Sobic.001G458800	2390
Ml01G011800	Sobic.001G458700	1900
Ml01G011850	Sobic.001G458400	2190
Ml01G011890	Sobic.001G458200	2160
Ml01G011900	Sobic.001G458100	2400
Ml01G011910	Sobic.001G458000	1170
Ml01G011920	Sobic.001G457900	6570
Ml01G011960	Sobic.001G457700	337
Ml01G011970	Sobic.001G457400	2110
Ml01G011980	Sobic.001G457300	1530
Ml01G011990	Sobic.001G457200	1630
Ml01G012010	Sobic.001G457000	1480
Ml01G012020	Sobic.001G456900	2470
Ml01G012030	Sobic.001G456500	2720
Ml01G012040	Sobic.001G456400	1630
Ml01G012050	Sobic.001G456300	2140
Ml01G012060	Sobic.001G456100	1690
Ml01G012090	Sobic.001G456000	903
Ml01G012100	Sobic.001G455900	1120
Ml01G012110	Sobic.001G455800	3620
Ml01G012120	Sobic.001G455700	2220
Ml01G012180	Sobic.001G455300	1250
Ml01G012210	Sobic.001G455000	4080
Ml01G012220	Sobic.001G454900	2400
Ml01G012230	Sobic.001G454800	1640
Ml01G012240	Sobic.001G454700	2320
Ml01G012250	Sobic.001G454600	528
Ml01G012260	Sobic.001G454500	6020
Ml01G012270	Sobic.001G454301	2080
Ml01G012280	Sobic.001G454100	2330
Ml01G012290	Sobic.001G454000	2570
Ml01G012300	Sobic.001G453900	1890
Ml01G012310	Sobic.001G453800	697
Ml01G012320	Sobic.001G453700	2020
Ml01G012330	Sobic.001G453600	2520
Ml01G012340	Sobic.001G453500	1980
Ml01G012350	Sobic.001G453400	2850
Ml01G012370	Sobic.001G453300	1180
Ml01G012380	Sobic.001G453200	2260
Ml01G012400	Sobic.001G453100	1440
Ml01G012420	Sobic.001G453000	1890
Ml01G012430	Sobic.001G452900	2180
Ml01G012440	Sobic.001G452700	2030
Ml01G012450	Sobic.001G452600	4990
Ml01G012460	Sobic.001G452500	2790
Ml01G012500	Sobic.001G452400	748
Ml01G012510	Sobic.001G452200	761
Ml01G012520	Sobic.001G452100	1150
Ml01G012570	Sobic.001G451800	3030
Ml01G012600	Sobic.001G451500	1500
Ml01G012610	Sobic.001G451400	3100
Ml01G012620	Sobic.001G451300	6720
Ml01G012630	Sobic.001G451200	3320
Ml01G012640	Sobic.001G451100	957
Ml01G012650	Sobic.001G451000	3090
Ml01G012660	Sobic.001G450900	2050
Ml01G012670	Sobic.001G450800	3880
Ml01G012700	Sobic.001G450700	1850
Ml01G012710	Sobic.001G450600	1580
Ml01G012760	Sobic.001G450500	1480
Ml01G012780	Sobic.001G450400	1950
Ml01G012790	Sobic.001G450300	2120
Ml01G012830	Sobic.001G450000	5560
Ml01G012840	Sobic.001G449900	3170
Ml01G012890	Sobic.001G449800	1120
Ml01G012900	Sobic.001G449700	2090
Ml01G012930	Sobic.001G449500	2650
Ml01G012940	Sobic.001G449400	2630
Ml01G012950	Sobic.001G449300	2710
Ml01G012970	Sobic.001G449100	1390
Ml01G012980	Sobic.001G449000	1780
Ml01G013010	Sobic.001G448800	1800
Ml01G013030	Sobic.001G448700	2010
Ml01G013040	Sobic.001G448600	1370
Ml01G013050	Sobic.001G448300	326
Ml01G013070	Sobic.001G448200	1440
Ml01G013110	Sobic.001G448000	1670
Ml01G013160	Sobic.001G447900	1920
Ml01G013170	Sobic.001G447800	1270
Ml01G013210	Sobic.001G447700	914
Ml01G013220	Sobic.001G447600	2330
Ml01G013230	Sobic.001G447500	1610
Ml01G013250	Sobic.001G447400	1070
Ml01G013260	Sobic.001G447300	2760
Ml01G013270	Sobic.001G447200	1540
Ml01G013280	Sobic.001G447100	1800
Ml01G013310	Sobic.001G446300	841
Ml01G013320	Sobic.001G446200	753
Ml01G013330	Sobic.001G446100	1250
Ml01G013340	Sobic.001G446000	2000
Ml01G013360	Sobic.001G445900	2290
Ml01G013450	Sobic.001G445200	1150
Ml01G013490	Sobic.001G445000	1790
Ml01G013500	Sobic.001G444900	689
Ml01G013510	Sobic.001G444800	590
Ml01G013520	Sobic.001G444700	172
Ml01G013540	Sobic.001G444500	251
Ml01G013550	Sobic.001G444300	1110
Ml01G013560	Sobic.001G444200	2800
Ml01G013570	Sobic.001G444100	2670
Ml01G013590	Sobic.001G444000	1160
Ml01G013640	Sobic.001G445700	1940
Ml01G013690	Sobic.001G445200	1150
Ml01G013700	Sobic.001G445100	4440
Ml01G013730	Sobic.001G444900	693
Ml01G013740	Sobic.001G444800	593
Ml01G013750	Sobic.001G444600	1250
Ml01G013820	Sobic.001G443700	612
Ml01G013850	Sobic.001G443300	2520
Ml01G013860	Sobic.001G443200	2690
Ml01G013870	Sobic.001G443100	1400
Ml01G013890	Sobic.001G443000	1670
Ml01G013900	Sobic.001G440900	501
Ml01G013910	Sobic.001G441000	599
Ml01G013950	Sobic.001G441100	1940
Ml01G013960	Sobic.001G441200	1500
Ml01G013970	Sobic.001G441300	3840
Ml01G013990	Sobic.001G441500	917
Ml01G014010	Sobic.001G441700	1380
Ml01G014020	Sobic.001G441800	2760
Ml01G014030	Sobic.001G441900	1710
Ml01G014040	Sobic.001G442200	1260
Ml01G014050	Sobic.001G442300	1210
Ml01G014090	Sobic.001G442600	946
Ml01G014130	Sobic.001G442900	819
Ml01G014140	Sobic.001G442800	2780
Ml01G014150	Sobic.001G442700	1140
Ml01G014170	Sobic.001G442500	1850
Ml01G014220	Sobic.001G442300	1210
Ml01G014230	Sobic.001G442200	1290
Ml01G014240	Sobic.001G441900	1770
Ml01G014250	Sobic.001G441800	2770
Ml01G014270	Sobic.001G441600	3230
Ml01G014280	Sobic.001G441500	920
Ml01G014300	Sobic.001G441400	1470
Ml01G014310	Sobic.001G441300	3700
Ml01G014320	Sobic.001G441200	1500
Ml01G014330	Sobic.001G441100	1920
Ml01G014360	Sobic.001G441000	599
Ml01G014370	Sobic.001G440900	501
Ml01G014400	Sobic.001G440700	583
Ml01G014410	Sobic.001G440600	1620
Ml01G014420	Sobic.001G440500	2960
Ml01G014460	Sobic.001G440100	2750
Ml01G014500	Sobic.001G439800	3450
Ml01G014510	Sobic.001G439700	666
Ml01G014520	Sobic.001G439600	1830
Ml01G014530	Sobic.001G439500	1560
Ml01G014540	Sobic.001G439400	2500
Ml01G014580	Sobic.001G440200	2870
Ml01G014600	Sobic.001G440000	1370
Ml01G014630	Sobic.001G439800	3010
Ml01G014640	Sobic.001G439700	669
Ml01G014650	Sobic.001G439600	1840
Ml01G014660	Sobic.001G439500	1600
Ml01G014670	Sobic.001G439400	2490
Ml01G014680	Sobic.001G439300	1220
Ml01G014690	Sobic.001G439200	1440
Ml01G014720	Sobic.001G439000	2320
Ml01G014740	Sobic.001G438800	2830
Ml01G014760	Sobic.001G438700	546
Ml01G014780	Sobic.001G438600	1390
Ml01G014830	Sobic.001G438400	942
Ml01G014860	Sobic.001G438200	1390
Ml01G014890	Sobic.001G438100	2400
Ml01G014900	Sobic.001G438000	946
Ml01G014910	Sobic.001G437801	2700
Ml01G014970	Sobic.001G437500	4590
Ml01G014980	Sobic.001G437400	8200
Ml01G014990	Sobic.001G437300	1070
Ml01G015020	Sobic.001G437200	731
Ml01G015030	Sobic.001G437100	2930
Ml01G015050	Sobic.001G437000	1950
Ml01G015060	Sobic.001G436900	3960
Ml01G015100	Sobic.001G436600	2790
Ml01G015110	Sobic.001G436500	1850
Ml01G015120	Sobic.001G436400	882
Ml01G015130	Sobic.001G436300	1000
Ml01G015170	Sobic.001G436200	566
Ml01G015180	Sobic.001G436100	2170
Ml01G015200	Sobic.001G436000	604
Ml01G015210	Sobic.001G435900	919
Ml01G015220	Sobic.001G435800	1580
Ml01G015250	Sobic.001G435700	1430
Ml01G015280	Sobic.001G435600	397
Ml01G015310	Sobic.001G435500	1050
Ml01G015320	Sobic.001G435400	3750
Ml01G015330	Sobic.001G435300	2050
Ml01G015340	Sobic.001G435201	2760
Ml01G015350	Sobic.001G435100	2320
Ml01G015370	Sobic.001G435000	1470
Ml01G015400	Sobic.001G434900	2220
Ml01G015410	Sobic.001G434800	402
Ml01G015440	Sobic.001G434500	1810
Ml01G015450	Sobic.001G434450	1250
Ml01G015500	Sobic.001G434400	824
Ml01G015510	Sobic.001G434300	1540
Ml01G015520	Sobic.001G434200	984
Ml01G015530	Sobic.001G434100	3980
Ml01G015540	Sobic.001G434000	1650
Ml01G015550	Sobic.001G433900	1980
Ml01G015580	Sobic.001G433800	4560
Ml01G015590	Sobic.001G433700	1460
Ml01G015620	Sobic.001G433200	3780
Ml01G015660	Sobic.001G433000	3040
Ml01G015670	Sobic.001G432800	2990
Ml01G015680	Sobic.001G432700	821
Ml01G015770	Sobic.001G432600	819
Ml01G015880	Sobic.001G432700	824
Ml01G015920	Sobic.001G432500	895
Ml01G015940	Sobic.001G432400	816
Ml01G015960	Sobic.001G432300	2560
Ml01G015970	Sobic.001G432200	1900
Ml01G016000	Sobic.001G432000	413
Ml01G016030	Sobic.001G431800	2210
Ml01G016040	Sobic.001G431700	236
Ml01G016050	Sobic.001G431500	1530
Ml01G016080	Sobic.001G431200	2510
Ml01G016090	Sobic.001G431100	539
Ml01G016100	Sobic.001G431000	3080
Ml01G016110	Sobic.001G430900	375
Ml01G016130	Sobic.001G430800	2540
Ml01G016140	Sobic.001G430700	3680
Ml01G016190	Sobic.001G430200	2390
Ml01G016200	Sobic.001G430100	304
Ml01G016210	Sobic.001G430000	1540
Ml01G016230	Sobic.001G429900	702
Ml01G016270	Sobic.001G429700	1600
Ml01G016290	Sobic.001G429800	923
Ml01G016300	Sobic.001G429300	2660
Ml01G016310	Sobic.001G429200	5700
Ml01G016320	Sobic.001G429100	1040
Ml01G016330	Sobic.001G429000	960
Ml01G016370	Sobic.001G428800	1510
Ml01G016380	Sobic.001G428700	1020
Ml01G016390	Sobic.001G428600	1840
Ml01G016410	Sobic.001G428500	1650
Ml01G016420	Sobic.001G428400	1400
Ml01G016430	Sobic.001G428300	1830
Ml01G016440	Sobic.001G428200	376
Ml01G016450	Sobic.001G428100	1530
Ml01G016460	Sobic.001G428000	3800
Ml01G016470	Sobic.001G427900	1320
Ml01G016480	Sobic.001G427800	1580
Ml01G016490	Sobic.001G427700	2790
Ml01G016520	Sobic.001G427500	1490
Ml01G016530	Sobic.001G427400	4100
Ml01G016550	Sobic.001G427300	1890
Ml01G016560	Sobic.001G427200	898
Ml01G016580	Sobic.001G427100	1470
Ml01G016590	Sobic.001G427000	1220
Ml01G016600	Sobic.001G426900	2670
Ml01G016610	Sobic.001G426800	729
Ml01G016620	Sobic.001G426600	4940
Ml01G016630	Sobic.001G426500	582
Ml01G016640	Sobic.001G426300	561
Ml01G016680	Sobic.001G426200	900
Ml01G016690	Sobic.001G426100	2170
Ml01G016730	Sobic.001G425900	392
Ml01G016740	Sobic.001G425800	1700
Ml01G016750	Sobic.001G425700	2730
Ml01G016770	Sobic.001G425500	735
Ml01G016780	Sobic.001G425400	1800
Ml01G016790	Sobic.001G425300	1950
Ml01G016800	Sobic.001G425200	3930
Ml01G016810	Sobic.001G425150	1530
Ml01G016820	Sobic.001G425100	2210
Ml01G016840	Sobic.001G425000	1460
Ml01G016850	Sobic.001G424800	1830
Ml01G016860	Sobic.001G424700	1790
Ml01G016870	Sobic.001G424600	2110
Ml01G016890	Sobic.001G424500	1620
Ml01G016920	Sobic.001G424400	1550
Ml01G016940	Sobic.001G424300	1170
Ml01G016960	Sobic.001G424132	939
Ml01G016970	Sobic.001G424000	1730
Ml01G017000	Sobic.001G423800	1160
Ml01G017010	Sobic.001G423700	2230
Ml01G017030	Sobic.001G423600	1950
Ml01G017050	Sobic.001G423500	645
Ml01G017060	Sobic.001G423400	1820
Ml01G017070	Sobic.001G423300	3720
Ml01G017090	Sobic.001G423100	1720
Ml01G017100	Sobic.001G423000	610
Ml01G017110	Sobic.001G422900	1250
Ml01G017120	Sobic.001G422800	1870
Ml01G017130	Sobic.001G422700	1040
Ml01G017160	Sobic.001G422600	1010
Ml01G017170	Sobic.001G422500	2760
Ml01G017180	Sobic.001G422366	447
Ml01G017190	Sobic.001G422300	2500
Ml01G017210	Sobic.001G422100	1280
Ml01G017220	Sobic.001G421900	3330
Ml01G017230	Sobic.001G421700	2020
Ml01G017240	Sobic.001G421500	3230
Ml01G017250	Sobic.001G421400	914
Ml01G017260	Sobic.001G421300	1680
Ml01G017290	Sobic.001G421000	2040
Ml01G017300	Sobic.001G420900	2010
Ml01G017310	Sobic.001G420800	1300
Ml01G017320	Sobic.001G420700	2670
Ml01G017360	Sobic.001G420500	3070
Ml01G017370	Sobic.001G420300	1260
Ml01G017380	Sobic.001G420200	2190
Ml01G017390	Sobic.001G418600	2310
Ml01G017390	Sobic.001G420100	2980
Ml01G017430	Sobic.001G419000	1920
Ml01G017470	Sobic.001G418800	1730
Ml01G017480	Sobic.001G418700	2390
Ml01G017520	Sobic.001G418500	596
Ml01G017550	Sobic.001G418200	1120
Ml01G017560	Sobic.001G416600	2790
Ml01G017560	Sobic.001G418000	2800
Ml01G017600	Sobic.001G417900	1080
Ml01G017610	Sobic.001G417800	2040
Ml01G017660	Sobic.001G417500	3380
Ml01G017700	Sobic.001G417200	889
Ml01G017710	Sobic.001G417000	637
Ml01G017750	Sobic.001G416800	678
Ml01G017760	Sobic.001G416700	2120
Ml01G017770	Sobic.001G416500	1070
Ml01G017780	Sobic.001G416300	1140
Ml01G017810	Sobic.001G416200	753
Ml01G017830	Sobic.001G416000	4500
Ml01G017840	Sobic.001G415600	810
Ml01G017870	Sobic.001G415400	1320
Ml01G017880	Sobic.001G415300	6500
Ml01G017890	Sobic.001G415200	362
Ml01G017920	Sobic.001G415100	538
Ml01G017930	Sobic.001G415000	830
Ml01G017940	Sobic.001G414900	3550
Ml01G017950	Sobic.001G414800	1390
Ml01G017960	Sobic.001G414650	1020
Ml01G017970	Sobic.001G414500	2940
Ml01G017980	Sobic.001G414400	2340
Ml01G018020	Sobic.001G414000	1850
Ml01G018030	Sobic.001G413900	4770
Ml01G018070	Sobic.001G413600	870
Ml01G018080	Sobic.001G413500	2870
Ml01G018100	Sobic.001G413300	1210
Ml01G018120	Sobic.001G413100	1030
Ml01G018130	Sobic.001G413000	3440
Ml01G018150	Sobic.001G412800	1040
Ml01G018170	Sobic.001G412700	1060
Ml01G018200	Sobic.001G412500	689
Ml01G018230	Sobic.001G412200	2590
Ml01G018240	Sobic.001G412100	1390
Ml01G018270	Sobic.001G411600	892
Ml01G018280	Sobic.001G411500	1080
Ml01G018290	Sobic.001G411400	3400
Ml01G018300	Sobic.001G411300	1010
Ml01G018330	Sobic.001G410800	1980
Ml01G018340	Sobic.001G410700	3510
Ml01G018360	Sobic.001G410450	240
Ml01G018370	Sobic.001G410200	1130
Ml01G018390	Sobic.001G410000	1510
Ml01G018400	Sobic.001G409900	1490
Ml01G018420	Sobic.001G409700	1280
Ml01G018440	Sobic.001G409600	3040
Ml01G018450	Sobic.001G409500	2120
Ml01G018460	Sobic.001G409400	250
Ml01G018470	Sobic.001G409300	1190
Ml01G018480	Sobic.001G409200	927
Ml01G018490	Sobic.001G409100	1400
Ml01G018500	Sobic.001G408900	677
Ml01G018520	Sobic.001G408700	534
Ml01G018530	Sobic.001G408600	1660
Ml01G018540	Sobic.001G408500	1860
Ml01G018550	Sobic.001G408400	1020
Ml01G018560	Sobic.001G408300	2750
Ml01G018570	Sobic.001G408200	2290
Ml01G018580	Sobic.001G408100	1170
Ml01G018590	Sobic.001G408001	1760
Ml01G018600	Sobic.001G407900	953
Ml01G018610	Sobic.001G407800	1570
Ml01G018630	Sobic.001G407600	1930
Ml01G018640	Sobic.001G407200	1480
Ml01G018650	Sobic.001G407100	5270
Ml01G018660	Sobic.001G406901	1840
Ml01G018710	Sobic.001G404100	1570
Ml01G018760	Sobic.001G404400	1270
Ml01G018770	Sobic.001G404500	1010
Ml01G018780	Sobic.001G404600	4050
Ml01G018790	Sobic.001G404700	2600
Ml01G018810	Sobic.001G404900	3340
Ml01G018830	Sobic.001G405000	2240
Ml01G018860	Sobic.001G406700	2350
Ml01G018880	Sobic.001G406300	1690
Ml01G018900	Sobic.001G406100	1430
Ml01G018920	Sobic.001G406000	1610
Ml01G018930	Sobic.001G405900	846
Ml01G018940	Sobic.001G405800	2490
Ml01G018960	Sobic.001G405500	2710
Ml01G018980	Sobic.001G405300	2670
Ml01G019000	Sobic.001G405150	1040
Ml01G019060	Sobic.001G405100	4330
Ml01G019070	Sobic.001G405000	2250
Ml01G019100	Sobic.001G404800	506
Ml01G019110	Sobic.001G404700	2620
Ml01G019120	Sobic.001G404600	4040
Ml01G019130	Sobic.001G404500	1020
Ml01G019140	Sobic.001G404400	1270
Ml01G019190	Sobic.001G404100	1570
Ml01G019200	Sobic.001G404000	1930
Ml01G019210	Sobic.001G403900	598
Ml01G019220	Sobic.001G403800	1170
Ml01G019240	Sobic.001G403700	1200
Ml01G019250	Sobic.001G403600	764
Ml01G019260	Sobic.001G403500	873
Ml01G019280	Sobic.001G403400	1670
Ml01G019300	Sobic.001G403300	919
Ml01G019320	Sobic.001G403200	3560
Ml01G019330	Sobic.001G403100	2600
Ml01G019340	Sobic.001G403000	674
Ml01G019360	Sobic.001G402701	474
Ml01G019380	Sobic.001G402600	602
Ml01G019390	Sobic.001G402500	2070
Ml01G019400	Sobic.001G402400	5510
Ml01G019410	Sobic.001G402300	1070
Ml01G019430	Sobic.001G402200	1410
Ml01G019460	Sobic.001G401900	852
Ml01G019470	Sobic.001G401800	2410
Ml01G019490	Sobic.001G401700	1940
Ml01G019500	Sobic.001G401600	2010
Ml01G019510	Sobic.001G401500	1590
Ml01G019520	Sobic.001G401400	2640
Ml01G019550	Sobic.001G401100	664
Ml01G019570	Sobic.001G400500	8970
Ml01G019590	Sobic.001G400400	2480
Ml01G019600	Sobic.001G400300	648
Ml01G019620	Sobic.001G400200	840
Ml01G019630	Sobic.001G400101	1160
Ml01G019670	Sobic.001G400000	1810
Ml01G019710	Sobic.001G399900	2940
Ml01G019720	Sobic.001G399800	2060
Ml01G019730	Sobic.001G399600	1880
Ml01G019740	Sobic.001G399400	2200
Ml01G019750	Sobic.001G399300	1940
Ml01G019770	Sobic.001G399200	4580
Ml01G019790	Sobic.001G399100	1080
Ml01G019800	Sobic.001G398950	3220
Ml01G019810	Sobic.001G398700	579
Ml01G019820	Sobic.001G398500	778
Ml01G019840	Sobic.001G398400	4150
Ml01G019850	Sobic.001G398300	1490
Ml01G019860	Sobic.001G397900	979
Ml01G019890	Sobic.001G398000	737
Ml01G019980	Sobic.001G397600	375
Ml01G019990	Sobic.001G397500	2530
Ml01G020000	Sobic.001G397400	2560
Ml01G020040	Sobic.001G397300	800
Ml01G020050	Sobic.001G397200	738
Ml01G020060	Sobic.001G397000	2350
Ml01G020070	Sobic.001G396900	792
Ml01G020100	Sobic.001G396600	1850
Ml01G020110	Sobic.001G396500	4640
Ml01G020140	Sobic.001G396400	737
Ml01G020150	Sobic.001G396300	582
Ml01G020160	Sobic.001G396200	1020
Ml01G020170	Sobic.001G396100	1070
Ml01G020180	Sobic.001G396000	3860
Ml01G020190	Sobic.001G395900	1360
Ml01G020220	Sobic.001G395800	1410
Ml01G020330	Sobic.001G395400	1370
Ml01G020340	Sobic.001G395300	1280
Ml01G020350	Sobic.001G395200	4400
Ml01G020360	Sobic.001G395100	3510
Ml01G020370	Sobic.001G395000	844
Ml01G020420	Sobic.001G394700	471
Ml01G020450	Sobic.001G394400	5260
Ml01G020460	Sobic.001G394250	598
Ml01G020470	Sobic.001G394100	830
Ml01G020500	Sobic.001G394000	1540
Ml01G020520	Sobic.001G393900	3150
Ml01G020530	Sobic.001G393800	1190
Ml01G020540	Sobic.001G393700	3720
Ml01G020550	Sobic.001G393600	1770
Ml01G020560	Sobic.001G393500	742
Ml01G020570	Sobic.001G393300	4910
Ml01G020580	Sobic.001G392400	436
Ml01G020600	Sobic.001G392300	3300
Ml01G020610	Sobic.001G392200	2530
Ml01G020630	Sobic.001G392000	2220
Ml01G020640	Sobic.001G391900	955
Ml01G020670	Sobic.001G391500	1310
Ml01G020700	Sobic.001G391400	1830
Ml01G020710	Sobic.001G391300	1410
Ml01G020730	Sobic.001G391200	1470
Ml01G020740	Sobic.001G391101	1580
Ml01G020780	Sobic.001G390800	1440
Ml01G020790	Sobic.001G390700	564
Ml01G020810	Sobic.001G390500	1030
Ml01G020820	Sobic.001G390400	1800
Ml01G020830	Sobic.001G390300	653
Ml01G020840	Sobic.001G390200	2050
Ml01G020850	Sobic.001G390000	607
Ml01G020860	Sobic.001G389900	1020
Ml01G020870	Sobic.001G389800	3030
Ml01G020880	Sobic.001G389700	768
Ml01G020910	Sobic.001G389600	3580
Ml01G020950	Sobic.001G389400	417
Ml01G020960	Sobic.001G389300	1440
Ml01G021080	Sobic.001G390000	607
Ml01G021090	Sobic.001G389900	1080
Ml01G021100	Sobic.001G389800	3040
Ml01G021110	Sobic.001G389700	768
Ml01G021140	Sobic.001G389600	4170
Ml01G021150	Sobic.001G389500	1120
Ml01G021170	Sobic.001G389400	417
Ml01G021200	Sobic.001G389300	1430
Ml01G021220	Sobic.001G389200	1770
Ml01G021230	Sobic.001G389100	3800
Ml01G021260	Sobic.001G389000	890
Ml01G021270	Sobic.001G388900	1090
Ml01G021290	Sobic.001G388600	577
Ml01G021300	Sobic.001G388400	1430
Ml01G021310	Sobic.001G388300	1010
Ml01G021340	Sobic.001G388200	1240
Ml01G021360	Sobic.001G388100	1480
Ml01G021380	Sobic.001G388000	2730
Ml01G021390	Sobic.001G387900	455
Ml01G021410	Sobic.001G387800	1470
Ml01G021420	Sobic.001G387700	606
Ml01G021450	Sobic.001G387600	2770
Ml01G021490	Sobic.001G387400	806
Ml01G021520	Sobic.001G387300	1970
Ml01G021540	Sobic.001G387200	849
Ml01G021550	Sobic.001G387000	1320
Ml01G021560	Sobic.001G386900	2370
Ml01G021570	Sobic.001G386700	1570
Ml01G021580	Sobic.001G386600	1240
Ml01G021610	Sobic.001G386500	688
Ml01G021620	Sobic.001G386400	2620
Ml01G021640	Sobic.001G386300	2010
Ml01G021650	Sobic.001G386200	893
Ml01G021660	Sobic.001G386100	2030
Ml01G021680	Sobic.001G386000	1490
Ml01G021690	Sobic.001G385900	1480
Ml01G021700	Sobic.001G385800	1340
Ml01G021710	Sobic.001G385400	8350
Ml01G021720	Sobic.001G385300	2200
Ml01G021730	Sobic.001G385200	713
Ml01G021760	Sobic.001G385000	2190
Ml01G021770	Sobic.001G384900	1130
Ml01G021780	Sobic.001G384800	1200
Ml01G021800	Sobic.001G384700	2880
Ml01G021840	Sobic.001G384600	2730
Ml01G021850	Sobic.001G384500	4400
Ml01G021860	Sobic.001G384400	2300
Ml01G021870	Sobic.001G384300	1930
Ml01G021880	Sobic.001G384200	2710
Ml01G021900	Sobic.001G384000	4690
Ml01G021910	Sobic.001G383900	920
Ml01G021920	Sobic.001G383700	814
Ml01G021930	Sobic.001G383400	2360
Ml01G021960	Sobic.001G383300	3380
Ml01G021970	Sobic.001G383200	1010
Ml01G021980	Sobic.001G383100	1100
Ml01G021990	Sobic.001G382900	1090
Ml01G022000	Sobic.001G382800	1350
Ml01G022010	Sobic.001G382700	2830
Ml01G022020	Sobic.001G382600	1920
Ml01G022030	Sobic.001G382500	3100
Ml01G022040	Sobic.001G382400	4010
Ml01G022050	Sobic.001G382200	1000
Ml01G022060	Sobic.001G382100	719
Ml01G022070	Sobic.001G382000	2170
Ml01G022090	Sobic.001G381900	835
Ml01G022100	Sobic.001G381800	2370
Ml01G022120	Sobic.001G381600	3310
Ml01G022130	Sobic.001G381500	2160
Ml01G022170	Sobic.001G381300	1230
Ml01G022180	Sobic.001G381200	2840
Ml01G022190	Sobic.001G381100	4340
Ml01G022210	Sobic.001G380900	2490
Ml01G022230	Sobic.001G380700	1580
Ml01G022240	Sobic.001G380600	4600
Ml01G022250	Sobic.001G380500	914
Ml01G022260	Sobic.001G380400	1010
Ml01G022290	Sobic.001G380000	278
Ml01G022300	Sobic.001G379900	3540
Ml01G022360	Sobic.001G379700	1590
Ml01G022370	Sobic.001G379600	1850
Ml01G022380	Sobic.001G379500	2370
Ml01G022400	Sobic.001G379400	849
Ml01G022430	Sobic.001G379200	1520
Ml01G022440	Sobic.001G379100	576
Ml01G022480	Sobic.001G378800	2310
Ml01G022490	Sobic.001G378700	751
Ml01G022500	Sobic.001G378600	726
Ml01G022530	Sobic.001G378400	558
Ml01G022540	Sobic.001G378300	3660
Ml01G022550	Sobic.001G378200	2210
Ml01G022560	Sobic.001G378100	2900
Ml01G022570	Sobic.001G377900	1800
Ml01G022580	Sobic.001G377700	3750
Ml01G022610	Sobic.001G377400	408
Ml01G022630	Sobic.001G377100	1260
Ml01G022650	Sobic.001G377000	440
Ml01G022660	Sobic.001G376900	3180
Ml01G022670	Sobic.001G376800	2740
Ml01G022690	Sobic.001G376700	2030
Ml01G022700	Sobic.001G376600	601
Ml01G022710	Sobic.001G376501	1020
Ml01G022730	Sobic.001G376400	1540
Ml01G022740	Sobic.001G375800	582
Ml01G022760	Sobic.001G375700	1270
Ml01G022770	Sobic.001G375600	2210
Ml01G022790	Sobic.001G375400	473
Ml01G022810	Sobic.001G375300	1520
Ml01G022870	Sobic.001G375200	833
Ml01G022880	Sobic.001G375100	4900
Ml01G022890	Sobic.001G375000	1540
Ml01G022900	Sobic.001G374900	580
Ml01G022920	Sobic.001G374700	451
Ml01G023000	Sobic.001G374200	664
Ml01G023050	Sobic.001G374100	3950
Ml01G023060	Sobic.001G374000	1900
Ml01G023080	Sobic.001G373900	3770
Ml01G023110	Sobic.001G373800	3870
Ml01G023130	Sobic.001G373700	2760
Ml01G023140	Sobic.001G373600	1350
Ml01G023150	Sobic.001G373500	2770
Ml01G023160	Sobic.001G373400	1100
Ml01G023190	Sobic.001G373300	2220
Ml01G023220	Sobic.001G369300	799
Ml01G023240	Sobic.001G373200	1520
Ml01G023250	Sobic.001G373100	1160
Ml01G023260	Sobic.001G373000	3950
Ml01G023270	Sobic.001G372900	2040
Ml01G023280	Sobic.001G372800	2570
Ml01G023290	Sobic.001G372700	1730
Ml01G023300	Sobic.001G372600	1700
Ml01G023320	Sobic.001G372500	1580
Ml01G023330	Sobic.001G372100	2040
Ml01G023340	Sobic.001G372000	1810
Ml01G023350	Sobic.001G371900	653
Ml01G023360	Sobic.001G371800	667
Ml01G023400	Sobic.001G371400	944
Ml01G023420	Sobic.001G371300	974
Ml01G023430	Sobic.001G371200	1750
Ml01G023440	Sobic.001G371100	2400
Ml01G023450	Sobic.001G371000	2420
Ml01G023460	Sobic.001G370900	6370
Ml01G023480	Sobic.001G370700	577
Ml01G023520	Sobic.001G370400	11600
Ml01G023570	Sobic.001G368800	922
Ml01G023590	Sobic.001G368600	1070
Ml01G023620	Sobic.001G368500	990
Ml01G023640	Sobic.001G368300	1370
Ml01G023660	Sobic.001G368100	2740
Ml01G023670	Sobic.001G368000	1580
Ml01G023680	Sobic.001G367900	410
Ml01G023690	Sobic.001G367800	737
Ml01G023700	Sobic.001G367700	1280
Ml01G023790	Sobic.001G367600	841
Ml01G023800	Sobic.001G367301	2380
Ml01G023810	Sobic.001G367100	3660
Ml01G023830	Sobic.001G367000	874
Ml01G023840	Sobic.001G366800	3650
Ml01G023850	Sobic.001G366700	3680
Ml01G023860	Sobic.001G366600	1640
Ml01G023890	Sobic.001G366500	2100
Ml01G023940	Sobic.001G366100	1450
###
Ml01G024150	Sobic.001G363400	1070
Ml01G024280	Sobic.001G363500	5060
Ml01G024290	Sobic.001G363600	74
Ml01G024370	Sobic.001G365800	740
Ml01G024390	Sobic.001G365600	2480
Ml01G024400	Sobic.001G365332	541
Ml01G024420	Sobic.001G365200	2570
Ml01G024450	Sobic.001G365000	501
Ml01G024460	Sobic.001G364900	462
Ml01G024470	Sobic.001G364800	1490
Ml01G024480	Sobic.001G364700	1500
Ml01G024490	Sobic.001G364500	601
Ml01G024520	Sobic.001G364400	2030
Ml01G024530	Sobic.001G364100	1260
Ml01G024570	Sobic.001G363600	77
Ml01G024770	Sobic.001G363400	1130
Ml01G024780	Sobic.001G363300	3600
Ml01G024790	Sobic.001G363200	3110
Ml01G024800	Sobic.001G363100	576
Ml01G024810	Sobic.001G363000	1120
Ml01G024820	Sobic.001G362900	2020
Ml01G024830	Sobic.001G362800	1030
Ml01G024850	Sobic.001G362601	1200
Ml01G024860	Sobic.001G362400	2090
Ml01G024870	Sobic.001G362300	931
Ml01G024880	Sobic.001G362100	1270
Ml01G024930	Sobic.001G361800	2250
Ml01G024940	Sobic.001G361700	1790
Ml01G024960	Sobic.001G361600	435
Ml01G024970	Sobic.001G361500	356
Ml01G024980	Sobic.001G361300	2370
Ml01G025000	Sobic.001G361200	1780
Ml01G025010	Sobic.001G361100	1200
Ml01G025030	Sobic.001G361000	705
Ml01G025040	Sobic.001G360900	2830
Ml01G025080	Sobic.001G360800	2270
Ml01G025090	Sobic.001G360600	950
Ml01G025120	Sobic.001G360400	311
Ml01G025150	Sobic.001G360300	601
Ml01G025160	Sobic.001G360200	1250
Ml01G025180	Sobic.001G360000	1640
Ml01G025220	Sobic.001G359800	1510
Ml01G025230	Sobic.001G359700	761
Ml01G025240	Sobic.001G359601	264
Ml01G025260	Sobic.001G359400	2260
Ml01G025330	Sobic.001G359100	2120
Ml01G025380	Sobic.001G359000	261
Ml01G025420	Sobic.001G358900	1340
Ml01G025600	Sobic.001G358800	3790
Ml01G025610	Sobic.001G358700	463
Ml01G025620	Sobic.001G358600	2110
Ml01G025630	Sobic.001G358500	1200
Ml01G025650	Sobic.001G358200	348
Ml01G025670	Sobic.001G358000	941
Ml01G025690	Sobic.001G357900	1570
Ml01G025750	Sobic.001G357800	1810
Ml01G025790	Sobic.001G357500	1990
Ml01G025800	Sobic.001G357400	655
Ml01G025810	Sobic.001G357300	1910
Ml01G025860	Sobic.001G357100	425
Ml01G025880	Sobic.001G357000	517
Ml01G025890	Sobic.001G356800	430
Ml01G025900	Sobic.001G356600	2480
Ml01G025920	Sobic.001G356500	2250
Ml01G025930	Sobic.001G356400	732
Ml01G025940	Sobic.001G356300	473
Ml01G025950	Sobic.001G356200	2200
Ml01G025970	Sobic.001G356100	2120
Ml01G025980	Sobic.001G356000	1030
Ml01G025990	Sobic.001G355900	372
Ml01G026000	Sobic.001G355800	2730
Ml01G026010	Sobic.001G355600	1070
Ml01G026020	Sobic.001G355500	1430
Ml01G026060	Sobic.001G355300	1590
Ml01G026070	Sobic.001G355200	2010
Ml01G026080	Sobic.001G355100	1150
Ml01G026090	Sobic.001G355000	726
Ml01G026120	Sobic.001G354700	1920
Ml01G026140	Sobic.001G354800	411
Ml01G026180	Sobic.001G354600	3200
Ml01G026230	Sobic.001G354200	1450
Ml01G026360	Sobic.001G353700	1870
Ml01G026370	Sobic.001G353600	381
Ml01G026380	Sobic.001G353501	694
Ml01G026420	Sobic.001G353300	1500
Ml01G026450	Sobic.001G353200	615
Ml01G026460	Sobic.001G353100	2280
Ml01G026470	Sobic.001G353000	2250
Ml01G026480	Sobic.001G352900	6830
Ml01G026490	Sobic.001G352800	1010
Ml01G026510	Sobic.001G352700	1030
Ml01G026520	Sobic.001G352600	1270
Ml01G026530	Sobic.001G352400	2510
Ml01G026550	Sobic.001G352300	459
Ml01G026610	Sobic.001G351700	4570
Ml01G026620	Sobic.001G351600	1540
Ml01G026640	Sobic.001G351400	1430
Ml01G026650	Sobic.001G351200	1480
Ml01G026670	Sobic.001G351000	2260
Ml01G026680	Sobic.001G350900	4280
Ml01G026710	Sobic.001G350800	357
Ml01G026720	Sobic.001G350700	1460
Ml01G026750	Sobic.001G350600	768
Ml01G026760	Sobic.001G350501	517
Ml01G026770	Sobic.001G350400	1470
Ml01G026780	Sobic.001G350300	612
Ml01G026800	Sobic.001G350100	1270
Ml01G026810	Sobic.001G350000	732
Ml01G026830	Sobic.001G349800	3430
Ml01G026850	Sobic.001G349700	1360
Ml01G026870	Sobic.001G349600	1430
Ml01G026880	Sobic.001G349500	908
Ml01G026890	Sobic.001G349400	1660
Ml01G026900	Sobic.001G349300	2130
Ml01G026910	Sobic.001G349200	1120
Ml01G026970	Sobic.001G349100	1550
Ml01G027030	Sobic.001G348400	198
Ml01G027050	Sobic.001G348300	403
Ml01G027080	Sobic.001G348000	1580
Ml01G027150	Sobic.001G347800	1280
Ml01G027160	Sobic.001G347700	1980
Ml01G027170	Sobic.001G347600	3380
Ml01G027190	Sobic.001G347300	1930
Ml01G027210	Sobic.001G347201	1580
Ml01G027220	Sobic.001G347100	2050
Ml01G027240	Sobic.001G346900	2960
Ml01G027250	Sobic.001G346700	1980
Ml01G027260	Sobic.001G346600	1110
Ml01G027320	Sobic.001G347800	1260
Ml01G027330	Sobic.001G347700	1690
Ml01G027380	Sobic.001G347300	1640
Ml01G027460	Sobic.001G346900	2960
Ml01G027480	Sobic.001G346600	977
Ml01G027500	Sobic.001G346500	1930
Ml01G027510	Sobic.001G346300	2520
Ml01G027520	Sobic.001G346200	2130
Ml01G027530	Sobic.001G346100	3080
Ml01G027550	Sobic.001G344500	3090
Ml01G027560	Sobic.001G344600	240
Ml01G027580	Sobic.001G344800	609
Ml01G027640	Sobic.001G345100	8240
Ml01G027670	Sobic.001G345300	2230
Ml01G027680	Sobic.001G345400	988
Ml01G027720	Sobic.001G344400	2220
Ml01G027730	Sobic.001G344300	1500
Ml01G027760	Sobic.001G344000	514
Ml01G027780	Sobic.001G343900	971
Ml01G027850	Sobic.001G343100	1020
Ml01G027870	Sobic.001G343000	2420
Ml01G027890	Sobic.001G342900	942
Ml01G027950	Sobic.001G342600	2570
Ml01G027960	Sobic.001G342500	2200
Ml01G027990	Sobic.001G342400	944
Ml01G028030	Sobic.001G342200	593
Ml01G028040	Sobic.001G342000	1030
Ml01G028060	Sobic.001G341900	1990
Ml01G028070	Sobic.001G341800	3300
Ml01G028090	Sobic.001G341600	791
Ml01G028110	Sobic.001G341500	704
Ml01G028130	Sobic.001G341400	2210
Ml01G028140	Sobic.001G341300	1110
Ml01G028180	Sobic.001G341200	901
Ml01G028200	Sobic.001G340900	1150
Ml01G028210	Sobic.001G340800	3580
Ml01G028220	Sobic.001G340700	484
Ml01G028230	Sobic.001G340600	1330
Ml01G028240	Sobic.001G340500	362
Ml01G028270	Sobic.001G340000	3120
Ml01G028280	Sobic.001G339801	716
Ml01G028300	Sobic.001G339600	1440
Ml01G028330	Sobic.001G339500	479
Ml01G028350	Sobic.001G339400	1050
Ml01G028370	Sobic.001G339300	296
Ml01G028400	Sobic.001G338700	871
Ml01G028410	Sobic.001G338600	947
Ml01G028450	Sobic.001G338500	2000
Ml01G028460	Sobic.001G338400	2460
Ml01G028550	Sobic.001G338000	1020
Ml01G028600	Sobic.001G337400	1550
Ml01G028620	Sobic.001G337200	751
Ml01G028630	Sobic.001G337100	930
Ml01G028640	Sobic.001G336900	547
Ml01G028660	Sobic.001G336700	1870
Ml01G028670	Sobic.001G336600	2000
Ml01G028680	Sobic.001G336500	1240
Ml01G028710	Sobic.001G336200	2130
Ml01G028720	Sobic.001G336050	397
Ml01G028730	Sobic.001G335900	3220
Ml01G028740	Sobic.001G335800	3430
Ml01G028760	Sobic.001G335600	667
Ml01G028770	Sobic.001G335500	1550
Ml01G028790	Sobic.001G335400	1120
Ml01G028800	Sobic.001G335300	3790
Ml01G028820	Sobic.001G335000	1650
Ml01G028850	Sobic.001G334900	821
Ml01G028870	Sobic.001G334600	1090
Ml01G028880	Sobic.001G334501	1290
Ml01G028920	Sobic.001G333800	1660
Ml01G028930	Sobic.001G333700	1240
Ml01G028940	Sobic.001G333600	509
Ml01G028950	Sobic.001G333500	4090
Ml01G028990	Sobic.001G333200	1160
Ml01G029010	Sobic.001G333100	4650
Ml01G029020	Sobic.001G333000	4620
Ml01G029040	Sobic.001G332700	3600
Ml01G029060	Sobic.001G332500	1210
Ml01G029070	Sobic.001G332400	2460
Ml01G029080	Sobic.001G332300	542
Ml01G029090	Sobic.001G332200	1310
Ml01G029100	Sobic.001G332000	259
Ml01G029120	Sobic.001G331900	802
Ml01G029130	Sobic.001G331800	4540
Ml01G029150	Sobic.001G331600	2190
Ml01G029160	Sobic.001G331500	2110
Ml01G029220	Sobic.001G331100	1990
Ml01G029260	Sobic.001G331000	2090
Ml01G029280	Sobic.001G330925	2040
Ml01G029350	Sobic.001G330850	436
Ml01G029400	Sobic.001G330700	1730
Ml01G029420	Sobic.001G330600	563
Ml01G029440	Sobic.001G330500	1200
Ml01G029450	Sobic.001G330400	740
Ml01G029470	Sobic.001G330300	1420
Ml01G029490	Sobic.001G330100	729
Ml01G029500	Sobic.001G330000	1210
Ml01G029510	Sobic.001G329800	991
Ml01G029520	Sobic.001G329600	968
Ml01G029550	Sobic.001G329300	174
Ml01G029560	Sobic.001G329200	1490
Ml01G029570	Sobic.001G329100	911
Ml01G029580	Sobic.001G329001	3890
Ml01G029640	Sobic.001G328800	572
Ml01G029670	Sobic.001G328500	824
Ml01G029680	Sobic.001G328200	1870
Ml01G029700	Sobic.001G328000	1340
Ml01G029710	Sobic.001G327900	1750
Ml01G029730	Sobic.001G327800	2930
Ml01G029760	Sobic.001G326900	3940
Ml01G029770	Sobic.001G326700	1010
Ml01G029790	Sobic.001G326400	2050
Ml01G029830	Sobic.001G326100	3100
Ml01G029850	Sobic.001G326000	425
Ml01G029860	Sobic.001G325700	2590
Ml01G029920	Sobic.001G325200	6260
Ml01G029960	Sobic.001G324900	2030
Ml01G029970	Sobic.001G324800	462
Ml01G029980	Sobic.001G324700	383
Ml01G030000	Sobic.001G324600	473
Ml01G030030	Sobic.001G324400	1140
Ml01G030040	Sobic.001G324300	1260
Ml01G030050	Sobic.001G323701	2400
Ml01G030090	Sobic.001G323600	2070
Ml01G030110	Sobic.001G323400	3710
Ml01G030180	Sobic.001G323000	2090
Ml01G030200	Sobic.001G322832	735
Ml01G030240	Sobic.001G322600	2380
Ml01G030250	Sobic.001G322500	1720
Ml01G030270	Sobic.001G322400	645
Ml01G030280	Sobic.001G322300	1830
Ml01G030290	Sobic.001G322200	1420
Ml01G030300	Sobic.001G322100	1600
Ml01G030310	Sobic.001G322000	2300
Ml01G030320	Sobic.001G321900	2160
Ml01G030360	Sobic.001G321700	413
Ml01G030370	Sobic.001G321500	1260
Ml01G030400	Sobic.001G321200	2440
Ml01G030450	Sobic.001G323400	3700
Ml01G030510	Sobic.001G322900	1880
Ml01G030580	Sobic.001G322500	1730
Ml01G030610	Sobic.001G322400	645
Ml01G030620	Sobic.001G322300	1380
Ml01G030640	Sobic.001G321700	416
Ml01G030650	Sobic.001G321500	1230
Ml01G030660	Sobic.001G321400	1240
Ml01G030670	Sobic.001G321200	2630
Ml01G030680	Sobic.001G321000	829
Ml01G030690	Sobic.001G320900	2450
Ml01G030730	Sobic.001G320700	1390
Ml01G030770	Sobic.001G320500	621
Ml01G030780	Sobic.001G320400	351
Ml01G030790	Sobic.001G320300	2450
Ml01G030800	Sobic.001G320200	4570
Ml01G030820	Sobic.001G320000	2670
Ml01G030840	Sobic.001G319900	2150
Ml01G030860	Sobic.001G319600	832
Ml01G030870	Sobic.001G319600	632
Ml01G030910	Sobic.001G319200	870
Ml01G030970	Sobic.001G318600	961
Ml01G031020	Sobic.001G318700	965
Ml01G031060	Sobic.001G317800	806
Ml01G031070	Sobic.001G317800	852
Ml01G031090	Sobic.001G317400	827
Ml01G031170	Sobic.001G317300	976
Ml01G031200	Sobic.001G316900	1170
Ml01G031210	Sobic.001G316800	621
Ml01G031240	Sobic.001G316500	1870
Ml01G031250	Sobic.001G316400	425
Ml01G031270	Sobic.001G316300	966
Ml01G031280	Sobic.001G316200	2000
Ml01G031290	Sobic.001G316100	825
Ml01G031300	Sobic.001G316000	658
Ml01G031320	Sobic.001G315700	1270
Ml01G031340	Sobic.001G315500	1090
Ml01G031350	Sobic.001G315400	2070
Ml01G031360	Sobic.001G315200	781
Ml01G031370	Sobic.001G315000	2240
Ml01G031380	Sobic.001G314900	1790
Ml01G031410	Sobic.001G314800	946
Ml01G031420	Sobic.001G314700	895
Ml01G031430	Sobic.001G314600	1050
Ml01G031440	Sobic.001G314500	740
Ml01G031470	Sobic.001G314400	991
Ml01G031480	Sobic.001G314300	1490
Ml01G031510	Sobic.001G313800	1200
Ml01G031520	Sobic.001G313700	2280
Ml01G031530	Sobic.001G313600	764
Ml01G031550	Sobic.001G313500	1300
Ml01G031560	Sobic.001G313400	6220
Ml01G031570	Sobic.001G313301	1570
Ml01G031610	Sobic.001G313000	3180
Ml01G031620	Sobic.001G312900	3350
Ml01G031640	Sobic.001G312700	2870
Ml01G031650	Sobic.001G312600	2440
Ml01G031660	Sobic.001G312500	1680
Ml01G031670	Sobic.001G311500	2830
Ml01G031680	Sobic.001G311400	158
Ml01G031710	Sobic.001G311100	2640
Ml01G031800	Sobic.001G311000	1130
Ml01G031830	Sobic.001G310900	1330
Ml01G031840	Sobic.001G310700	2180
Ml01G031880	Sobic.001G310600	2960
Ml01G032010	Sobic.001G310400	1010
Ml01G032020	Sobic.001G310300	1070
Ml01G032090	Sobic.001G310100	2150
Ml01G032100	Sobic.001G309900	1900
Ml01G032110	Sobic.001G309666	133
Ml01G032130	Sobic.001G309600	920
Ml01G032170	Sobic.001G309500	1800
Ml01G032180	Sobic.001G309400	2120
Ml01G032190	Sobic.001G309300	870
Ml01G032200	Sobic.001G309200	1360
Ml01G032210	Sobic.001G309100	1060
Ml01G032220	Sobic.001G309000	1310
Ml01G032230	Sobic.001G308900	2330
Ml01G032240	Sobic.001G308700	1130
Ml01G032280	Sobic.001G308600	557
Ml01G032310	Sobic.001G308500	4500
Ml01G032350	Sobic.001G309500	1800
Ml01G032360	Sobic.001G309400	2130
Ml01G032370	Sobic.001G309300	830
Ml01G032380	Sobic.001G309200	1330
Ml01G032390	Sobic.001G309100	1030
Ml01G032400	Sobic.001G309000	1330
Ml01G032410	Sobic.001G308900	2340
Ml01G032420	Sobic.001G308700	1140
Ml01G032460	Sobic.001G308600	563
Ml01G032510	Sobic.001G308400	4950
Ml01G032520	Sobic.001G308300	479
Ml01G032530	Sobic.001G308200	2090
Ml01G032540	Sobic.001G308100	859
Ml01G032550	Sobic.001G308000	4020
Ml01G032560	Sobic.001G307900	398
Ml01G032590	Sobic.001G307700	2120
Ml01G032620	Sobic.001G307200	1750
Ml01G032680	Sobic.001G307000	1200
Ml01G032690	Sobic.001G306900	2840
Ml01G032700	Sobic.001G306700	2100
Ml01G032740	Sobic.001G306500	1060
Ml01G032770	Sobic.001G306300	631
Ml01G032790	Sobic.001G305900	4240
Ml01G032850	Sobic.001G305800	1950
Ml01G032870	Sobic.001G305600	1910
Ml01G032950	Sobic.001G305500	3890
Ml01G032970	Sobic.001G305300	351
Ml01G033020	Sobic.001G305200	1710
Ml01G033030	Sobic.001G305100	1620
Ml01G033050	Sobic.001G304900	1040
Ml01G033060	Sobic.001G304800	3190
Ml01G033090	Sobic.001G304500	2760
Ml01G033130	Sobic.001G304400	569
Ml01G033140	Sobic.001G304300	588
Ml01G033190	Sobic.001G304201	403
Ml01G033300	Sobic.001G304000	1840
Ml01G033310	Sobic.001G303900	1650
Ml01G033320	Sobic.001G303750	1470
Ml01G033340	Sobic.001G303300	1950
Ml01G033350	Sobic.001G303750	1910
Ml01G033360	Sobic.001G303100	2060
Ml01G033370	Sobic.001G303000	1140
Ml01G033380	Sobic.001G302900	3280
Ml01G033430	Sobic.001G302600	669
Ml01G033480	Sobic.001G302300	1110
Ml01G033500	Sobic.001G302200	2090
Ml01G033510	Sobic.001G302100	1000
Ml01G033520	Sobic.001G302000	255
Ml01G033530	Sobic.001G301900	1350
Ml01G033550	Sobic.001G301800	596
Ml01G033560	Sobic.001G301700	2930
Ml01G033570	Sobic.001G301500	1190
Ml01G033590	Sobic.001G301400	1140
Ml01G033600	Sobic.001G301300	1140
Ml01G033610	Sobic.001G301200	6170
Ml01G033630	Sobic.001G301000	1130
Ml01G033650	Sobic.001G300900	1060
Ml01G033660	Sobic.001G300400	1180
Ml01G033710	Sobic.001G299600	1480
Ml01G033730	Sobic.001G299500	376
Ml01G033740	Sobic.001G299400	1500
Ml01G033760	Sobic.001G298900	7430
Ml01G033780	Sobic.001G298800	2740
Ml01G033820	Sobic.001G298600	802
Ml01G033840	Sobic.001G298500	1630
Ml01G033860	Sobic.001G298400	1050
Ml01G033890	Sobic.001G298300	1430
Ml01G033940	Sobic.001G298100	1010
Ml01G033950	Sobic.001G297900	1800
Ml01G033980	Sobic.001G297800	792
Ml01G033990	Sobic.001G297700	1100
Ml01G034030	Sobic.001G297500	1410
Ml01G034060	Sobic.001G297200	1240
Ml01G034100	Sobic.001G297000	1070
Ml01G034180	Sobic.001G296900	1560
Ml01G034220	Sobic.001G296700	555
Ml01G034230	Sobic.001G296500	4200
Ml01G034240	Sobic.001G296400	1400
Ml01G034260	Sobic.001G296300	757
Ml01G034270	Sobic.001G296100	3010
Ml01G034290	Sobic.001G296000	1050
Ml01G034300	Sobic.001G295900	2740
Ml01G034330	Sobic.001G295700	2070
Ml01G034380	Sobic.001G295600	1160
Ml01G034390	Sobic.001G295500	1290
Ml01G034400	Sobic.001G295400	4280
Ml01G034420	Sobic.001G295300	1070
Ml01G034430	Sobic.001G295200	697
Ml01G034440	Sobic.001G295100	949
Ml01G034450	Sobic.001G295000	814
Ml01G034460	Sobic.001G294900	1990
Ml01G034480	Sobic.001G294700	1400
Ml01G034530	Sobic.001G294500	2180
Ml01G034550	Sobic.001G294400	1530
Ml01G034560	Sobic.001G294300	889
Ml01G034570	Sobic.001G294200	1150
Ml01G034580	Sobic.001G294100	2040
Ml01G034590	Sobic.001G294000	1590
Ml01G034600	Sobic.001G293900	1160
Ml01G034610	Sobic.001G293800	2380
Ml01G034620	Sobic.001G293700	12300
Ml01G034640	Sobic.001G293600	1400
Ml01G034710	Sobic.001G293400	1610
Ml01G034720	Sobic.001G293300	576
Ml01G034760	Sobic.001G293000	345
Ml01G034780	Sobic.001G292800	2300
Ml01G034790	Sobic.001G292700	2170
Ml01G034810	Sobic.001G292400	1190
Ml01G034820	Sobic.001G292200	2870
Ml01G034860	Sobic.001G292000	1070
Ml01G034870	Sobic.001G291900	1050
Ml01G034880	Sobic.001G291800	3280
Ml01G034920	Sobic.001G291600	311
Ml01G034960	Sobic.001G291400	2670
Ml01G035000	Sobic.001G290766	188
Ml01G035010	Sobic.001G290700	778
Ml01G035020	Sobic.001G290600	2510
Ml01G035050	Sobic.001G290500	2310
Ml01G035070	Sobic.001G290400	846
Ml01G035100	Sobic.001G290200	2370
Ml01G035120	Sobic.001G290100	4880
Ml01G035130	Sobic.001G289900	1590
Ml01G035140	Sobic.001G289800	4060
Ml01G035340	Sobic.001G289500	1970
Ml01G035350	Sobic.001G289400	522
Ml01G035370	Sobic.001G289200	781
Ml01G035380	Sobic.001G289100	923
Ml01G035430	Sobic.001G288900	1060
Ml01G035440	Sobic.001G288800	2350
Ml01G035450	Sobic.001G288700	762
Ml01G035460	Sobic.001G288601	825
Ml01G035470	Sobic.001G288500	1850
Ml01G035490	Sobic.001G288400	879
Ml01G035500	Sobic.001G288200	1700
Ml01G035510	Sobic.001G288100	1090
Ml01G035540	Sobic.001G287900	1310
Ml01G035550	Sobic.001G287800	1790
Ml01G035570	Sobic.001G287700	1190
Ml01G035590	Sobic.001G287600	3100
Ml01G035600	Sobic.001G287500	11700
Ml01G035630	Sobic.001G287400	917
Ml01G035660	Sobic.001G287000	1420
Ml01G035710	Sobic.001G286700	3780
Ml01G035720	Sobic.001G286600	806
Ml01G035740	Sobic.001G286500	6050
Ml01G035760	Sobic.001G286400	397
Ml01G035780	Sobic.001G286300	343
Ml01G035790	Sobic.001G286200	432
Ml01G035800	Sobic.001G286100	1540
Ml01G035830	Sobic.001G286000	912
Ml01G035890	Sobic.001G285800	844
Ml01G035920	Sobic.001G285400	1250
Ml01G035930	Sobic.001G285300	1470
Ml01G035940	Sobic.001G285200	3880
Ml01G035960	Sobic.001G285100	2130
Ml01G035970	Sobic.001G285000	1240
Ml01G035990	Sobic.001G284800	451
Ml01G036000	Sobic.001G284600	1440
Ml01G036120	Sobic.001G284400	3750
Ml01G036130	Sobic.001G284200	1220
Ml01G036140	Sobic.001G284100	2680
Ml01G036160	Sobic.001G283700	1970
Ml01G036170	Sobic.001G283600	2470
Ml01G036180	Sobic.001G283500	1720
Ml01G036190	Sobic.001G283400	5200
Ml01G036200	Sobic.001G283300	2640
Ml01G036210	Sobic.001G283200	1770
Ml01G036250	Sobic.001G283000	1620
Ml01G036260	Sobic.001G282900	1310
Ml01G036270	Sobic.001G282800	2540
Ml01G036290	Sobic.001G282700	3630
Ml01G036300	Sobic.001G282600	2280
Ml01G036320	Sobic.001G282400	1400
Ml01G036350	Sobic.001G282200	465
Ml01G036390	Sobic.001G282000	2550
Ml01G036400	Sobic.001G281900	885
Ml01G036410	Sobic.001G281800	666
Ml01G036420	Sobic.001G281700	1560
Ml01G036430	Sobic.001G281600	2110
Ml01G036440	Sobic.001G281500	1290
Ml01G036450	Sobic.001G281400	1420
Ml01G036500	Sobic.001G281100	3350
Ml01G036510	Sobic.001G280900	5820
Ml01G036530	Sobic.001G280800	991
Ml01G036560	Sobic.001G280700	1640
Ml01G036610	Sobic.001G280400	1110
Ml01G036620	Sobic.001G280300	1700
Ml01G036630	Sobic.001G280100	3220
Ml01G036640	Sobic.001G280000	2020
Ml01G036650	Sobic.001G279900	1690
Ml01G036740	Sobic.001G279800	667
Ml01G036770	Sobic.001G279701	466
Ml01G036810	Sobic.001G279350	541
Ml01G036830	Sobic.001G279200	1550
Ml01G036840	Sobic.001G279100	1710
Ml01G036860	Sobic.001G279000	999
Ml01G036870	Sobic.001G278800	1020
Ml01G036910	Sobic.001G278700	1540
Ml01G036970	Sobic.001G278500	696
Ml01G036980	Sobic.001G278300	1120
Ml01G037100	Sobic.001G278000	454
Ml01G037110	Sobic.001G277900	5200
Ml01G037120	Sobic.001G277800	544
Ml01G037170	Sobic.001G277600	2830
Ml01G037180	Sobic.001G277400	2690
Ml01G037260	Sobic.001G276600	1790
Ml01G037330	Sobic.001G276100	2410
Ml01G037340	Sobic.001G276200	1130
Ml01G037490	Sobic.001G275400	1460
Ml01G037520	Sobic.001G274800	1450
Ml01G037560	Sobic.001G275200	879
Ml01G037620	Sobic.001G274400	4800
Ml01G037650	Sobic.001G274300	473
Ml01G037660	Sobic.001G274200	2120
Ml01G037700	Sobic.001G274025	754
Ml01G037740	Sobic.001G273800	938
Ml01G037750	Sobic.001G273700	6230
Ml01G037760	Sobic.001G273600	765
Ml01G037950	Sobic.001G272100	1350
Ml01G038000	Sobic.001G271300	1540
Ml01G038050	Sobic.001G271000	300
Ml01G038060	Sobic.001G270800	1050
Ml01G038130	Sobic.001G270400	1320
Ml01G038160	Sobic.001G270700	726
###
Ml01G048570	Sobic.001G204900	1630
Ml01G048590	Sobic.001G205000	1280
Ml01G048600	Sobic.001G205100	2000
Ml01G048650	Sobic.001G204400	677
Ml01G048660	Sobic.001G204300	1120
Ml01G048670	Sobic.001G204200	669
Ml01G048690	Sobic.001G204000	2210
Ml01G048760	Sobic.001G203500	2120
Ml01G048780	Sobic.001G203400	3320
Ml01G048820	Sobic.001G203200	1260
Ml01G048860	Sobic.001G203100	1450
Ml01G048870	Sobic.001G203000	946
Ml01G048880	Sobic.001G202900	384
Ml01G048900	Sobic.001G202700	329
Ml01G048910	Sobic.001G202600	2410
Ml01G048920	Sobic.001G202500	1060
Ml01G048940	Sobic.001G202400	1020
Ml01G048960	Sobic.001G201700	2820
Ml01G048970	Sobic.001G201601	237
Ml01G048980	Sobic.001G201400	2250
Ml01G048990	Sobic.001G201300	368
Ml01G049020	Sobic.001G201200	226
Ml01G049030	Sobic.001G201100	753
Ml01G049070	Sobic.001G201000	4140
Ml01G049090	Sobic.001G200800	375
Ml01G049120	Sobic.001G200500	493
Ml01G049150	Sobic.001G200000	1310
Ml01G049160	Sobic.001G199900	792
Ml01G049170	Sobic.001G199800	1200
Ml01G049210	Sobic.001G199700	376
Ml01G049220	Sobic.001G199632	386
Ml01G049230	Sobic.001G199500	2440
Ml01G049240	Sobic.001G199400	2570
Ml01G049260	Sobic.001G199300	2040
Ml01G049270	Sobic.001G199200	1300
Ml01G049280	Sobic.001G199100	1770
Ml01G049290	Sobic.001G199000	5830
Ml01G049300	Sobic.001G198900	754
Ml01G049320	Sobic.001G198600	530
Ml01G049330	Sobic.001G198500	1600
Ml01G049340	Sobic.001G198400	3750
Ml01G049350	Sobic.001G198200	626
Ml01G049370	Sobic.001G198000	470
Ml01G049440	Sobic.001G197400	1710
Ml01G049460	Sobic.001G197200	995
Ml01G049480	Sobic.001G197000	2880
Ml01G049490	Sobic.001G196900	489
Ml01G049500	Sobic.001G196800	2800
Ml01G049510	Sobic.001G196700	2230
Ml01G049520	Sobic.001G196600	1420
Ml01G049540	Sobic.001G196500	2990
Ml01G049580	Sobic.001G196300	2240
Ml01G049600	Sobic.001G196200	1110
Ml01G049610	Sobic.001G196100	1680
Ml01G049620	Sobic.001G196000	4780
Ml01G049640	Sobic.001G195800	1340
Ml01G049650	Sobic.001G195700	1910
Ml01G049660	Sobic.001G195500	2230
Ml01G049670	Sobic.001G195100	2240
Ml01G049700	Sobic.001G195000	1460
Ml01G049730	Sobic.001G194900	2190
Ml01G049750	Sobic.001G194800	938
Ml01G049760	Sobic.001G194600	1940
Ml01G049770	Sobic.001G194300	2120
Ml01G049780	Sobic.001G194200	3400
Ml01G049790	Sobic.001G194000	425
Ml01G049800	Sobic.001G193700	1620
Ml01G049810	Sobic.001G193600	2010
Ml01G049820	Sobic.001G193500	1390
Ml01G049830	Sobic.001G193400	666
Ml01G049840	Sobic.001G193300	2540
Ml01G049850	Sobic.001G193200	601
Ml01G049860	Sobic.001G193100	1940
Ml01G049870	Sobic.001G193000	3360
Ml01G049880	Sobic.001G192900	1700
Ml01G049910	Sobic.001G192800	2100
Ml01G049920	Sobic.001G192700	2100
Ml01G049930	Sobic.001G192600	833
Ml01G049940	Sobic.001G192400	1670
Ml01G049980	Sobic.001G192200	2060
Ml01G050120	Sobic.001G192000	4080
Ml01G050130	Sobic.001G191900	1400
Ml01G050140	Sobic.001G191800	855
Ml01G050160	Sobic.001G191700	9050
Ml01G050180	Sobic.001G191500	3990
Ml01G050190	Sobic.001G191400	2020
Ml01G050200	Sobic.001G191300	1720
Ml01G050210	Sobic.001G191200	511
Ml01G050220	Sobic.001G191000	1310
Ml01G050280	Sobic.001G190400	1530
Ml01G050290	Sobic.001G190300	632
Ml01G050300	Sobic.001G190200	2220
Ml01G050340	Sobic.001G190000	1310
Ml01G050380	Sobic.001G189700	583
Ml01G050410	Sobic.001G190400	1090
Ml01G050420	Sobic.001G190300	713
Ml01G050500	Sobic.001G189600	1320
Ml01G050520	Sobic.001G189500	2130
Ml01G050550	Sobic.001G189300	2180
Ml01G050580	Sobic.001G188800	832
Ml01G050630	Sobic.001G188700	1490
Ml01G050650	Sobic.001G188600	3260
Ml01G050670	Sobic.001G188500	2600
Ml01G050710	Sobic.001G188400	1360
Ml01G050750	Sobic.001G188100	1750
Ml01G050760	Sobic.001G188000	1490
Ml01G050770	Sobic.001G187900	4800
Ml01G050780	Sobic.001G187800	1870
Ml01G050790	Sobic.001G187700	351
Ml01G050800	Sobic.001G187600	2100
Ml01G050820	Sobic.001G187300	1150
Ml01G050830	Sobic.001G187200	294
Ml01G050840	Sobic.001G187100	1040
Ml01G050850	Sobic.001G187000	2370
Ml01G050860	Sobic.001G186800	1960
Ml01G050870	Sobic.001G186700	3720
Ml01G050880	Sobic.001G186300	1160
Ml01G050900	Sobic.001G186100	1760
Ml01G050950	Sobic.001G185400	1750
Ml01G050970	Sobic.001G185200	593
Ml01G050990	Sobic.001G184900	364
Ml01G051030	Sobic.001G184300	3600
Ml01G051060	Sobic.001G184000	3570
Ml01G051100	Sobic.001G183600	1740
Ml01G051160	Sobic.001G183100	1880
Ml01G051170	Sobic.001G183000	1800
Ml01G051190	Sobic.001G182800	3300
Ml01G051200	Sobic.001G182700	987
Ml01G051210	Sobic.001G182600	1510
Ml01G051230	Sobic.001G182500	329
Ml01G051240	Sobic.001G182100	1970
Ml01G051270	Sobic.001G182000	1270
Ml01G051280	Sobic.001G181600	1520
Ml01G051290	Sobic.001G181500	362
Ml01G051300	Sobic.001G181300	1320
Ml01G051320	Sobic.001G181000	419
Ml01G051340	Sobic.001G180900	1410
Ml01G051350	Sobic.001G180800	1250
Ml01G051410	Sobic.001G180200	1570
Ml01G051420	Sobic.001G180000	5060
Ml01G051450	Sobic.001G179800	1170
Ml01G051530	Sobic.001G179300	1070
Ml01G051540	Sobic.001G179200	2160
Ml01G051560	Sobic.001G179100	1190
Ml01G051570	Sobic.001G179000	563
Ml01G051650	Sobic.001G178600	5770
Ml01G051660	Sobic.001G178500	587
Ml01G051670	Sobic.001G178400	2740
Ml01G051680	Sobic.001G178300	2960
Ml01G051690	Sobic.001G178100	1200
Ml01G051710	Sobic.001G178000	781
Ml01G051760	Sobic.001G177800	1000
Ml01G051770	Sobic.001G177700	1200
Ml01G051780	Sobic.001G177300	925
Ml01G051800	Sobic.001G177100	2610
Ml01G051810	Sobic.001G177000	1120
Ml01G051860	Sobic.001G176900	1680
Ml01G051890	Sobic.001G176800	582
Ml01G051900	Sobic.001G176700	2490
Ml01G051920	Sobic.001G173100	1580
Ml01G051920	Sobic.001G176400	1920
Ml01G051960	Sobic.001G176200	1830
Ml01G051980	Sobic.001G175800	659
Ml01G051990	Sobic.001G175700	506
Ml01G052000	Sobic.001G175600	614
Ml01G052010	Sobic.001G175500	2640
Ml01G052020	Sobic.001G175300	726
Ml01G052030	Sobic.001G175200	712
Ml01G052050	Sobic.001G175000	1640
Ml01G052060	Sobic.001G174900	2140
Ml01G052070	Sobic.001G174700	1170
Ml01G052090	Sobic.001G174100	1530
Ml01G052120	Sobic.001G174300	3100
Ml01G052170	Sobic.001G173900	1810
Ml01G052180	Sobic.001G173800	4070
Ml01G052190	Sobic.001G173700	878
Ml01G052240	Sobic.001G173600	860
Ml01G052250	Sobic.001G173500	1070
Ml01G052260	Sobic.001G173400	2130
Ml01G052270	Sobic.001G173300	1660
Ml01G052310	Sobic.001G172800	772
Ml01G052350	Sobic.001G172400	1770
Ml01G052360	Sobic.001G172300	2410
Ml01G052410	Sobic.001G172000	164
Ml01G052420	Sobic.001G171900	1560
Ml01G052450	Sobic.001G171850	122
Ml01G052490	Sobic.001G172700	4600
Ml01G052500	Sobic.001G171500	1510
Ml01G052540	Sobic.001G171300	2150
Ml01G052560	Sobic.001G171100	663
Ml01G052600	Sobic.001G170700	3210
Ml01G052620	Sobic.001G170500	2050
Ml01G052630	Sobic.001G168900	1940
Ml01G052640	Sobic.001G168900	1990
Ml01G052650	Sobic.001G168800	2860
Ml01G052700	Sobic.001G168600	1470
Ml01G052710	Sobic.001G168400	1640
Ml01G052740	Sobic.001G167800	607
Ml01G052750	Sobic.001G167701	1300
Ml01G052760	Sobic.001G167600	1230
Ml01G052770	Sobic.001G167500	1010
Ml01G052820	Sobic.001G167100	4260
Ml01G052830	Sobic.001G167000	4890
Ml01G052840	Sobic.001G166800	1240
Ml01G052860	Sobic.001G166700	1320
Ml01G052880	Sobic.001G166600	1880
Ml01G052910	Sobic.001G166300	1320
Ml01G052970	Sobic.001G166200	832
Ml01G052980	Sobic.001G166000	825
Ml01G053020	Sobic.001G165700	2150
Ml01G053030	Sobic.001G165600	435
Ml01G053050	Sobic.001G165500	1120
Ml01G053100	Sobic.001G165000	969
Ml01G053120	Sobic.001G164900	1760
Ml01G053130	Sobic.001G164800	1390
Ml01G053140	Sobic.001G164700	430
Ml01G053150	Sobic.001G164500	1290
Ml01G053240	Sobic.001G163800	1390
Ml01G053300	Sobic.001G163400	4070
Ml01G053380	Sobic.001G162700	1480
Ml01G053390	Sobic.001G162500	2090
Ml01G053410	Sobic.001G162400	2080
Ml01G053430	Sobic.001G162300	1450
Ml01G053440	Sobic.001G162200	2210
Ml01G053480	Sobic.001G166200	854
Ml01G053550	Sobic.001G165600	454
Ml01G053640	Sobic.001G164200	1030
Ml01G053660	Sobic.001G163800	1410
Ml01G053750	Sobic.001G162200	2180
Ml01G053760	Sobic.001G162100	1480
Ml01G053770	Sobic.001G162000	585
Ml01G053780	Sobic.001G161900	1820
Ml01G053810	Sobic.001G161800	2380
Ml01G053850	Sobic.001G161601	916
Ml01G053910	Sobic.001G161500	786
Ml01G053930	Sobic.001G161400	1350
Ml01G053940	Sobic.001G161300	745
Ml01G053950	Sobic.001G161200	1910
Ml01G053970	Sobic.001G161100	2340
Ml01G053980	Sobic.001G161000	429
Ml01G054020	Sobic.001G160200	1880
Ml01G054070	Sobic.001G159900	1770
Ml01G054080	Sobic.001G159800	6850
Ml01G054120	Sobic.001G159600	1300
Ml01G054130	Sobic.001G159500	2370
Ml01G054190	Sobic.001G159400	1730
Ml01G054250	Sobic.001G159300	1140
Ml01G054280	Sobic.001G159100	460
Ml01G054350	Sobic.001G158900	957
Ml01G054370	Sobic.001G158700	1980
Ml01G054380	Sobic.001G158600	1250
Ml01G054410	Sobic.001G158500	805
Ml01G054420	Sobic.001G158400	1880
Ml01G054430	Sobic.001G158300	1010
Ml01G054460	Sobic.001G158100	1140
Ml01G054470	Sobic.001G157900	1690
Ml01G054510	Sobic.001G157800	1490
Ml01G054530	Sobic.001G157600	1850
Ml01G054550	Sobic.001G157500	561
Ml01G054560	Sobic.001G157400	3890
Ml01G054570	Sobic.001G157300	2160
Ml01G054580	Sobic.001G157200	2610
Ml01G054590	Sobic.001G157100	2810
Ml01G054620	Sobic.001G156900	1380
Ml01G054630	Sobic.001G156800	1560
Ml01G054690	Sobic.001G156500	2030
Ml01G054740	Sobic.001G156300	764
Ml01G054750	Sobic.001G156200	607
Ml01G054760	Sobic.001G156100	2130
Ml01G054770	Sobic.001G156000	946
Ml01G054780	Sobic.001G155900	1060
Ml01G054800	Sobic.001G155800	2010
Ml01G054830	Sobic.001G155700	1320
Ml01G054850	Sobic.001G155500	1670
Ml01G054860	Sobic.001G155400	2680
Ml01G054880	Sobic.001G155300	2660
Ml01G054890	Sobic.001G155200	1790
Ml01G054900	Sobic.001G155100	3020
Ml01G054910	Sobic.001G155000	5530
Ml01G054920	Sobic.001G154900	4520
Ml01G054930	Sobic.001G154800	680
Ml01G054960	Sobic.001G154600	806
Ml01G054980	Sobic.001G154500	1400
Ml01G055000	Sobic.001G154400	1080
Ml01G055010	Sobic.001G154300	1630
Ml01G055020	Sobic.001G154200	1740
Ml01G055030	Sobic.001G154100	1910
Ml01G055040	Sobic.001G154000	424
Ml01G055050	Sobic.001G153900	555
Ml01G055060	Sobic.001G153800	1810
Ml01G055090	Sobic.001G153700	455
Ml01G055100	Sobic.001G153600	4030
Ml01G055110	Sobic.001G153500	1350
Ml01G055120	Sobic.001G153400	927
Ml01G055130	Sobic.001G153300	1500
Ml01G055140	Sobic.001G153200	3330
Ml01G055160	Sobic.001G153100	1330
Ml01G055170	Sobic.001G152901	190
Ml01G055190	Sobic.001G152800	846
Ml01G055220	Sobic.001G152600	1660
Ml01G055260	Sobic.001G152100	2400
Ml01G055270	Sobic.001G152000	3440
Ml01G055290	Sobic.001G151900	2080
Ml01G055300	Sobic.001G151800	1550
Ml01G055310	Sobic.001G151700	582
Ml01G055320	Sobic.001G151600	1800
Ml01G055330	Sobic.001G151500	2160
Ml01G055390	Sobic.001G151300	1900
Ml01G055400	Sobic.001G151200	4150
Ml01G055430	Sobic.001G151000	2640
Ml01G055470	Sobic.001G150800	2330
Ml01G055480	Sobic.001G150600	1460
Ml01G055520	Sobic.001G150200	3240
Ml01G055550	Sobic.001G149700	1080
Ml01G055570	Sobic.001G149500	466
Ml01G055610	Sobic.001G149400	2440
Ml01G055620	Sobic.001G149100	3510
Ml01G055630	Sobic.001G149000	4820
Ml01G055640	Sobic.001G148900	3490
Ml01G055650	Sobic.001G148800	963
Ml01G055660	Sobic.001G148700	357
Ml01G055670	Sobic.001G148600	546
Ml01G055720	Sobic.001G148400	2420
Ml01G055730	Sobic.001G148300	2110
Ml01G055740	Sobic.001G148200	1260
Ml01G055750	Sobic.001G148101	727
Ml01G055760	Sobic.001G148000	372
Ml01G055780	Sobic.001G147500	1190
Ml01G055800	Sobic.001G147400	645
Ml01G055810	Sobic.001G147300	546
Ml01G055830	Sobic.001G147200	2860
Ml01G055840	Sobic.001G147100	857
Ml01G055850	Sobic.001G147000	867
Ml01G055860	Sobic.001G146900	1470
Ml01G055870	Sobic.001G146800	2280
Ml01G055890	Sobic.001G146500	359
Ml01G055910	Sobic.001G146200	307
Ml01G055930	Sobic.001G146100	889
Ml01G055940	Sobic.001G146000	1470
Ml01G056010	Sobic.001G145500	394
Ml01G056020	Sobic.001G145400	3340
Ml01G056040	Sobic.001G145300	310
Ml01G056050	Sobic.001G145200	2440
Ml01G056060	Sobic.001G145100	1390
Ml01G056070	Sobic.001G145000	3290
Ml01G056080	Sobic.001G144900	1970
Ml01G056120	Sobic.001G144800	772
Ml01G056130	Sobic.001G144700	844
Ml01G056140	Sobic.001G144600	1710
Ml01G056170	Sobic.001G144300	710
Ml01G056180	Sobic.001G144200	1170
Ml01G056210	Sobic.001G144100	508
Ml01G056220	Sobic.001G143900	996
Ml01G056270	Sobic.001G143700	1130
Ml01G056310	Sobic.001G143500	1650
Ml01G056330	Sobic.001G146500	359
Ml01G056340	Sobic.001G146200	310
Ml01G056350	Sobic.001G146100	892
Ml01G056380	Sobic.001G146000	1470
Ml01G056410	Sobic.001G145700	936
Ml01G056430	Sobic.001G145500	391
Ml01G056450	Sobic.001G145400	3340
Ml01G056470	Sobic.001G145300	307
Ml01G056480	Sobic.001G145200	2500
Ml01G056500	Sobic.001G145000	3280
Ml01G056510	Sobic.001G144900	1940
Ml01G056580	Sobic.001G144100	508
Ml01G056590	Sobic.001G143900	990
Ml01G056600	Sobic.001G143700	1590
Ml01G056650	Sobic.001G143500	2250
Ml01G056660	Sobic.001G143400	1540
Ml01G056670	Sobic.001G143300	944
Ml01G056680	Sobic.001G143200	1180
Ml01G056700	Sobic.001G143100	648
Ml01G056710	Sobic.001G143000	2530
Ml01G056760	Sobic.001G142800	1590
Ml01G056800	Sobic.001G142600	1830
Ml01G056810	Sobic.001G142200	1880
Ml01G056840	Sobic.001G142100	1730
Ml01G056850	Sobic.001G142000	727
Ml01G056900	Sobic.001G141700	1140
Ml01G056910	Sobic.001G141600	1130
Ml01G056930	Sobic.001G141400	1540
Ml01G056960	Sobic.001G141300	527
Ml01G056970	Sobic.001G141200	846
Ml01G056980	Sobic.001G140900	1350
Ml01G057000	Sobic.001G140800	609
Ml01G057020	Sobic.001G140700	2440
Ml01G057110	Sobic.001G140400	455
Ml01G057130	Sobic.001G140300	3200
Ml01G057150	Sobic.001G140200	1430
Ml01G057190	Sobic.001G140101	188
Ml01G057210	Sobic.001G140000	3360
Ml01G057230	Sobic.001G139900	1870
Ml01G057250	Sobic.001G139800	1770
Ml01G057260	Sobic.001G139700	661
Ml01G057330	Sobic.001G139300	1190
Ml01G057370	Sobic.001G139200	394
Ml01G057390	Sobic.001G139100	479
Ml01G057430	Sobic.001G138900	723
Ml01G057470	Sobic.001G138500	482
Ml01G057480	Sobic.001G138400	3220
Ml01G057490	Sobic.001G138300	998
Ml01G057500	Sobic.001G138200	1480
Ml01G057510	Sobic.001G138000	2920
Ml01G057530	Sobic.001G137900	644
Ml01G057550	Sobic.001G137400	2130
Ml01G057560	Sobic.001G137300	1840
Ml01G057580	Sobic.001G137100	2880
Ml01G057600	Sobic.001G137000	11200
Ml01G057610	Sobic.001G136900	761
Ml01G057620	Sobic.001G136800	811
Ml01G057670	Sobic.001G136600	1870
Ml01G057680	Sobic.001G136500	1220
Ml01G057710	Sobic.001G136400	1290
Ml01G057730	Sobic.001G136000	3920
Ml01G057740	Sobic.001G135900	1840
Ml01G057760	Sobic.001G135500	5060
Ml01G057820	Sobic.001G135300	1380
Ml01G057830	Sobic.001G135100	1940
Ml01G057840	Sobic.001G133600	1080
Ml01G057840	Sobic.001G135000	947
Ml01G057850	Sobic.001G134900	3240
Ml01G057870	Sobic.001G134600	1480
Ml01G057880	Sobic.001G134500	1230
Ml01G057890	Sobic.001G134400	628
Ml01G057900	Sobic.001G134300	8200
Ml01G057920	Sobic.001G134200	432
Ml01G057940	Sobic.001G134100	1590
Ml01G057950	Sobic.001G133900	2100
Ml01G058020	Sobic.001G133000	876
Ml01G058040	Sobic.001G132900	1980
Ml01G058050	Sobic.001G132800	2430
Ml01G058090	Sobic.001G132600	4710
Ml01G058110	Sobic.001G132400	4240
Ml01G058140	Sobic.001G132300	1070
Ml01G058160	Sobic.001G132200	4360
Ml01G058170	Sobic.001G132100	1030
Ml01G058180	Sobic.001G132000	1020
Ml01G058200	Sobic.001G131900	2570
Ml01G058280	Sobic.001G131200	817
Ml01G058340	Sobic.001G131700	2130
Ml01G058350	Sobic.001G131600	394
Ml01G058370	Sobic.001G131400	737
Ml01G058380	Sobic.001G131300	4530
Ml01G058420	Sobic.001G131001	1830
Ml01G058440	Sobic.001G130900	343
Ml01G058450	Sobic.001G130800	778
Ml01G058460	Sobic.001G130700	2220
Ml01G058470	Sobic.001G130600	2060
Ml01G058490	Sobic.001G130400	694
Ml01G058500	Sobic.001G130301	368
Ml01G058510	Sobic.001G130200	2280
Ml01G058530	Sobic.001G130100	1040
Ml01G058540	Sobic.001G130000	732
Ml01G058550	Sobic.001G129750	1340
Ml01G058560	Sobic.001G129700	960
Ml01G058570	Sobic.001G129600	2270
Ml01G058580	Sobic.001G129500	977
Ml01G058590	Sobic.001G129400	476
Ml01G058600	Sobic.001G129300	503
Ml01G058620	Sobic.001G129000	3020
Ml01G058660	Sobic.001G128600	1650
Ml01G058670	Sobic.001G128500	579
Ml01G058690	Sobic.001G128400	952
Ml01G058700	Sobic.001G128300	3540
Ml01G058710	Sobic.001G128200	443
Ml01G058730	Sobic.001G128000	474
Ml01G058740	Sobic.001G127800	1110
Ml01G058760	Sobic.001G127600	1650
Ml01G058770	Sobic.001G127500	2290
Ml01G058780	Sobic.001G127400	602
Ml01G058800	Sobic.001G127200	3290
Ml01G058810	Sobic.001G127000	917
Ml01G058830	Sobic.001G126900	740
Ml01G058850	Sobic.001G126800	2340
Ml01G058860	Sobic.001G126600	2780
Ml01G058870	Sobic.001G126400	1020
Ml01G058880	Sobic.001G126300	2200
Ml01G058890	Sobic.001G126200	810
Ml01G058920	Sobic.001G125900	2740
Ml01G058960	Sobic.001G125500	1710
Ml01G059000	Sobic.001G125200	5030
Ml01G059010	Sobic.001G125100	1580
Ml01G059020	Sobic.001G125000	1150
Ml01G059030	Sobic.001G124800	602
Ml01G059050	Sobic.001G124500	1220
Ml01G059060	Sobic.001G124400	658
Ml01G059070	Sobic.001G124300	1230
Ml01G059080	Sobic.001G124200	2820
Ml01G059090	Sobic.001G124100	3490
Ml01G059100	Sobic.001G124000	1760
Ml01G059110	Sobic.001G123900	1150
Ml01G059120	Sobic.001G123700	762
Ml01G059130	Sobic.001G123600	1720
Ml01G059140	Sobic.001G123500	2010
Ml01G059150	Sobic.001G123400	923
Ml01G059170	Sobic.001G123800	552
[truncated: 38,914 more rows]

## Sheet: Fig. 3b
Gene1	Gene2	Ka	ks
Ml01G000140	Ml02G000010	0.145646	0.0885533
Ml01G000150	Ml02G000020	0.15143	0.214509
Ml01G000160	Ml02G000030	0.0214834	0.0539801
Ml01G000170	Ml02G000050	0.0269238	0.0289127
Ml01G000180	Ml02G000060	0.117026	0.158816
Ml01G000190	Ml02G000070	0.11126	0.165771
Ml01G000210	Ml02G000080	0.036827	0.063537
Ml01G000220	Ml02G000100	0.0183421	0.0266695
Ml01G000260	Ml02G000120	0.00975179	0.0334689
Ml01G000270	Ml02G000130	0.0143935	0.0305299
Ml01G000280	Ml02G000140	0.0203892	0.083967
Ml01G000340	Ml02G000190	0.0248396	0.051302
Ml01G000350	Ml02G000200	0.0220454	0.0680473
Ml01G000380	Ml02G000230	0.179436	0.238441
Ml01G000420	Ml02G000250	0.0285749	0.0782468
Ml01G000500	Ml02G000290	0.0228537	0.0633065
Ml01G000510	Ml02G000300	0.00280325	0.037066
Ml01G000530	Ml02G000310	0.177155	0.201382
Ml01G000540	Ml02G000320	0	0.0457808
Ml01G000550	Ml02G000330	0.0435824	0.0723006
Ml01G000560	Ml02G000350	0.0112091	0.0382698
Ml01G000570	Ml02G000360	0.00875101	0.0256367
Ml01G000580	Ml02G000370	0.0104777	0.0315226
Ml01G000590	Ml02G000390	0.0664795	0.113557
Ml01G000600	Ml02G000400	0.0268094	0.0790845
Ml01G000610	Ml02G000410	0.00439884	0.0101696
Ml01G000640	Ml02G000450	0.0211356	0.0631537
Ml01G000780	Ml02G000480	0.0181199	0.0725202
Ml01G000790	Ml02G000490	0.0910513	0.10781
Ml01G000800	Ml02G000500	0.00855794	0.0666488
Ml01G000830	Ml02G000560	0.0296904	0.0657223
Ml01G000840	Ml02G000580	0.107717	0.142627
Ml01G000870	Ml02G000600	0.420044	0.36428
Ml01G000880	Ml02G000610	0.0139307	0.0362782
Ml01G000890	Ml02G000620	0.0301548	0.058343
Ml01G000900	Ml02G000630	0.00783297	0.0229903
Ml01G000920	Ml02G000680	0.0569327	0.0949871
Ml01G000940	Ml02G000690	0.0341278	0.063418
Ml01G000950	Ml02G000710	0.203846	0.167509
Ml01G000960	Ml02G000720	0.0677209	0.166339
Ml01G000970	Ml02G000730	0.0634548	0.0825604
Ml01G001000	Ml02G000750	0.0323081	0.105863
Ml01G001010	Ml02G000760	0.101039	0.225481
Ml01G001020	Ml02G000770	0.00846869	0.0131872
Ml01G001030	Ml02G000780	0.101007	0.1218
Ml01G001050	Ml02G000790	0.0155905	0.0973022
Ml01G001060	Ml02G000800	0.0508333	0.116922
Ml01G001070	Ml02G000810	0.0210888	0.0532681
Ml01G001080	Ml02G000820	0.0110043	0.0683152
Ml01G001090	Ml02G000830	0.0151855	0.0341631
Ml01G001110	Ml02G000860	0.0127812	0.0570346
Ml01G001120	Ml02G000870	0.0849067	0.137095
Ml01G001140	Ml02G000920	0.0125744	0.0355531
Ml01G001150	Ml02G000930	0.00298434	0.0210725
Ml01G001170	Ml02G000970	0.0164218	0.0205442
Ml01G001180	Ml02G000980	0.00949755	0.100009
Ml01G001210	Ml02G000990	-2	-2
Ml01G001220	Ml02G001000	0.0182834	0.0197794
Ml01G001260	Ml02G001030	0.00799783	0.0356557
Ml01G001270	Ml02G001040	0.0180258	0.0260088
Ml01G001280	Ml02G001060	0.166265	0.11234
Ml01G001300	Ml02G001070	0.0291866	0.0838001
Ml01G001310	Ml02G001100	0.0388765	0.0857236
Ml01G001340	Ml02G001110	0.0359427	0.132136
Ml01G001460	Ml02G001190	0.0100852	0.0362365
Ml01G001480	Ml02G001200	0.0446222	0.0998573
Ml01G001490	Ml02G001220	0.00456622	0.0523468
Ml01G001500	Ml02G001230	0.0178172	0.0125227
Ml01G001510	Ml02G001250	0.00949064	0.0620056
Ml01G001520	Ml02G001260	0.00706997	0.0633287
Ml01G001530	Ml02G001270	0.0623736	0.100509
Ml01G001540	Ml02G001290	0.0678831	0.0882673
Ml01G001550	Ml02G001300	0.0212831	0.0955748
Ml01G001570	Ml02G001310	0.225353	0.157074
Ml01G001580	Ml02G001360	0.0111346	0.00942371
Ml01G001590	Ml02G001370	0.0235692	0.060372
Ml01G001600	Ml02G001380	0.00514747	0.041071
Ml01G001610	Ml02G001420	0.0120808	0.0570846
Ml01G001620	Ml02G001430	0.0262724	0.0990885
Ml01G001630	Ml02G001440	0.0125206	0.0624928
Ml01G001640	Ml02G001450	0.00730337	0.0506294
Ml01G001670	Ml02G001470	0.00600679	0.0584474
Ml01G001690	Ml02G001480	0.00936232	0.0354048
Ml01G001700	Ml02G001490	0.0902496	0.234551
Ml01G001710	Ml02G001500	0.0235561	0.0695696
Ml01G001720	Ml02G001530	0.157725	0.184815
Ml01G001730	Ml02G001550	0.0614976	0.0921787
Ml01G001740	Ml02G001560	0.0197705	0.0623331
Ml01G001750	Ml02G001570	0.00648793	0.0332464
Ml01G001760	Ml02G001590	0.114928	0.106613
Ml01G001770	Ml02G001600	0.0523459	0.0780091
Ml01G001830	Ml02G001630	0.00614428	0.0610609
Ml01G001840	Ml02G001640	0.00935055	0.0869764
Ml01G001860	Ml02G001650	0.0121834	0.0359909
Ml01G001870	Ml02G001660	0.0142093	0.0195196
Ml01G001890	Ml02G001670	0.249204	0.154281
Ml01G001920	Ml02G001690	0.0379828	0.0946135
Ml01G001940	Ml02G001720	0.00906888	0.0553489
Ml01G001950	Ml02G001740	0.0126084	0.045434
Ml01G001960	Ml02G001750	0.0556511	0.175309
Ml01G048570	Ml02G048550	0.00674575	0.057155
Ml01G048650	Ml02G048790	0.0572497	0.0864921
Ml01G048660	Ml02G048820	0.0114479	0.0304804
Ml01G048670	Ml02G048830	0.0206757	0.0392503
Ml01G048680	Ml02G048840	0.02267	0.0533774
Ml01G048690	Ml02G048850	0.0131629	0.0646798
Ml01G048700	Ml02G048860	0.011987	0.0443504
Ml01G048730	Ml02G048890	0.0122954	0
Ml01G048740	Ml02G048900	0.0994381	0.102065
Ml01G048750	Ml02G048920	0.0369134	0.0538693
Ml01G048780	Ml02G048940	0.00614726	0.022241
Ml01G048820	Ml02G048980	0.0319197	0.0959456
Ml01G048860	Ml02G048990	0.0193963	0.0547911
Ml01G048870	Ml02G049000	0.00397615	0.0818421
Ml01G048880	Ml02G049010	0.0146346	0.0468903
Ml01G048900	Ml02G049020	0.131476	0.126239
Ml01G048910	Ml02G049030	0.00996003	0.0429648
Ml01G048920	Ml02G049040	0.1807	0.276355
Ml01G048960	Ml02G049100	0.00609031	0.0754696
Ml01G048970	Ml02G049110	0.115215	0.247975
Ml01G048980	Ml02G049120	0.00787122	0.0396412
Ml01G048990	Ml02G049140	0.120366	0.228342
Ml01G049020	Ml02G049150	0.0274882	0.100569
Ml01G049030	Ml02G049160	0.229613	0.328261
Ml01G049070	Ml02G049170	0.014933	0.0737488
Ml01G049090	Ml02G049180	0.055232	0.084102
Ml01G049100	Ml02G049250	0.149873	0.162776
Ml01G049120	Ml02G049300	0.00777713	0.0704329
Ml01G049130	Ml02G049310	0.0418291	0.0851701
Ml01G049140	Ml02G049320	0.0266014	0.0549434
Ml01G049150	Ml02G049330	0.403551	0.645433
Ml01G049160	Ml02G049350	0.051796	0.189865
Ml01G049170	Ml02G049360	0.0229182	0.0259879
Ml01G049210	Ml02G049370	0.0381169	0.127474
Ml01G049230	Ml02G049390	0.00977213	0.0428688
Ml01G049240	Ml02G049400	0.00913659	0.0337451
Ml01G049260	Ml02G049410	0.0175063	0.0896805
Ml01G049270	Ml02G049440	0.019795	0.0451264
Ml01G049280	Ml02G049450	0.010122	0.0293615
Ml01G049290	Ml02G049460	0.00936997	0.0486313
Ml01G049300	Ml02G049470	0.0799488	0.084537
Ml01G049310	Ml02G049480	0.106305	0.073849
Ml01G049330	Ml02G049490	0.0530128	0.043539
Ml01G049340	Ml02G049500	0.0223663	0.0511562
Ml01G049350	Ml02G049510	0.0715238	0.132579
Ml01G049360	Ml02G049520	0.0113872	0.0576976
Ml01G049370	Ml02G049540	0.028401	0.106268
Ml01G049420	Ml02G049580	0.478529	0.560895
Ml01G049440	Ml02G049590	0	0.104552
Ml01G049450	Ml02G049600	0.11179	0.0917206
Ml01G049460	Ml02G049610	0.0553587	0.0718156
Ml01G049470	Ml02G049620	0.138151	0.26074
Ml01G049480	Ml02G049630	0.00717259	0.0459959
Ml01G049490	Ml02G049650	0.0578799	0.0572797
Ml01G049500	Ml02G049660	0.0049296	0.05501
Ml01G049510	Ml02G049680	0.013041	0.0744709
Ml01G049540	Ml02G049710	0.0282587	0.0412819
Ml01G049570	Ml02G049720	0.0726661	0.153992
Ml01G049580	Ml02G049780	0.0201671	0.0985668
Ml01G049600	Ml02G049800	0.0398765	0.0738025
Ml01G049610	Ml02G049810	0.00710765	0.0356033
Ml01G049620	Ml02G049820	0.0136026	0.0453354
Ml01G049640	Ml02G049840	0.00463441	0.053742
Ml01G049650	Ml02G049860	0.0222973	0.0676654
Ml01G049660	Ml02G049870	0.0528252	0.0944957
Ml01G049700	Ml02G050180	0.219222	0.300115
Ml01G049730	Ml02G050190	0.00992697	0.028389
Ml01G049740	Ml02G050200	0.100387	0.177403
Ml01G049750	Ml02G050210	0.0172614	0.0606697
Ml01G049760	Ml02G050220	0.0758395	0.14528
Ml01G049770	Ml02G050250	0.04996	0.112517
Ml01G049780	Ml02G050260	0.0113248	0.0257618
Ml01G049790	Ml02G050270	0.225695	0.425017
Ml01G049800	Ml02G050280	0.0182158	0.0881678
Ml01G049810	Ml02G050290	0.0106128	0.0668656
Ml01G049820	Ml02G050300	0.00619278	0.0982046
Ml01G049830	Ml02G050310	0.0369837	0.0570928
Ml01G049840	Ml02G050320	0.0188049	0.0427924
Ml01G049850	Ml02G050330	0	0.0228589
Ml01G049860	Ml02G050340	0.00545829	0.0346132
Ml01G049870	Ml02G050350	0.00825602	0.0424427
Ml01G049880	Ml02G050360	0.0172339	0.0754449
Ml01G049910	Ml02G050380	0.0105713	0.0485017
Ml01G049920	Ml02G050430	0.00579573	0.0568544
Ml01G049940	Ml02G050450	0.020877	0.0362608
Ml01G049950	Ml02G050460	0.102683	0.17439
Ml01G049970	Ml02G050480	1.44897	1.09051
Ml01G050090	Ml02G050510	0.246367	0.313177
Ml01G050110	Ml02G050530	0.116488	0.0721005
Ml01G050120	Ml02G050550	0.0200027	0.0635655
Ml01G050130	Ml02G050560	0.0115907	0.0566122
Ml01G050140	Ml02G050570	0.0254441	0.0757926
Ml01G050160	Ml02G050580	0.00823094	0.0299396
Ml01G050170	Ml02G050600	0.0175333	0.0541902
Ml01G050180	Ml02G050610	0.00839584	0.0248848
Ml01G050190	Ml02G050620	0.0127542	0.0623775
Ml01G050200	Ml02G050630	0.0112721	0.0402646
Ml01G050210	Ml02G050650	0.0347106	0.0449573
Ml01G050220	Ml02G050660	0.00838583	0.0634628
Ml01G050230	Ml02G050670	0.0576781	0.172595
Ml01G019320	Ml02G019430	0.0331291	0.0551182
Ml01G019330	Ml02G019440	0.110645	0.0408869
Ml01G019340	Ml02G019470	0.0158584	0.0545695
Ml01G019350	Ml02G019490	0.0189617	0.064556
Ml01G019360	Ml02G019510	0.0172545	0.052044
Ml01G019370	Ml02G019520	0.0625276	0.0818511
Ml01G019380	Ml02G019530	0.121172	0.150958
Ml01G019390	Ml02G019540	0.0153963	0.0496733
Ml01G019400	Ml02G019550	0.0303437	0.0489142
Ml01G019410	Ml02G019570	0.00556245	0.0390544
Ml01G019430	Ml02G019580	0.00709729	0.0497764
Ml01G019440	Ml02G019620	0.038741	0.0935792
Ml01G019470	Ml02G019660	0.0269283	0.0648379
Ml01G019490	Ml02G019670	0.0426196	0.112187
Ml01G019500	Ml02G019680	0.00324296	0.0661874
Ml01G019510	Ml02G019690	0.0327403	0.0521522
Ml01G019520	Ml02G019700	0.0170856	0.0476445
Ml01G019550	Ml02G019710	0.0609951	0.0485226
Ml01G019590	Ml02G019740	0.0093849	0.029979
Ml01G019600	Ml02G019750	0.016368	0.0707968
Ml01G019620	Ml02G019760	0.654002	0.808583
Ml01G019630	Ml02G019880	0.012313	0.0491692
Ml01G019670	Ml02G019890	0.00899477	0.0434511
Ml01G019710	Ml02G019900	0.00802927	0.0599891
Ml01G019720	Ml02G019910	0.0490045	0.0646269
Ml01G019740	Ml02G019930	0.0121715	0.0665015
Ml01G019750	Ml02G019940	0.018993	0.074371
Ml01G019770	Ml02G019960	0.00646904	0.0321883
Ml01G019790	Ml02G019980	0.0169392	0.0532138
Ml01G019800	Ml02G019990	0.0237119	0.0654156
Ml01G019810	Ml02G020000	0.105018	0.109155
Ml01G019820	Ml02G020010	0.0432163	0.048972
Ml01G019840	Ml02G020030	0.0770535	0.138674
Ml01G019850	Ml02G020040	0.0556863	0.116475
Ml01G019860	Ml02G020050	0.0816021	0.0768027
Ml01G019890	Ml02G020090	0.07556	0.0660475
Ml01G019950	Ml02G020150	0.0278138	0.0411469
Ml01G019960	Ml02G020170	0.0272623	0.103976
Ml01G019980	Ml02G020190	0.00502936	0.104517
Ml01G019990	Ml02G020200	0.383161	0.250882
Ml01G020040	Ml02G020220	0.189879	0.288971
Ml01G020050	Ml02G020230	0.0133218	0.0310925
Ml01G020060	Ml02G020240	0.0755325	0.070204
Ml01G020070	Ml02G020260	0.026571	0.0768262
Ml01G020090	Ml02G020270	0.0627077	0.136574
Ml01G020110	Ml02G020300	0.0993328	0.0610797
Ml01G020140	Ml02G020310	0.0285341	0.0667932
Ml01G020150	Ml02G020330	0.169516	0.0517447
Ml01G020160	Ml02G020340	0.0177461	0.0836216
Ml01G020170	Ml02G020350	0.00556761	0.0230566
Ml01G020180	Ml02G020360	0.0104779	0.0382883
Ml01G020190	Ml02G020370	0.0137304	0.0573387
Ml01G020220	Ml02G020390	0.0220883	0.0486607
Ml01G020240	Ml02G020400	0.336448	0.291141
Ml01G020250	Ml02G020410	0.199133	0.0783928
Ml01G020330	Ml02G020450	0.02267	0.0868439
Ml01G020340	Ml02G020470	0.048602	0.12377
Ml01G020350	Ml02G020490	0.0134563	0.0507025
Ml01G020360	Ml02G020500	0.0110004	0.0303072
Ml01G020370	Ml02G020510	0.00732458	0.0288914
Ml01G020390	Ml02G020530	0.296912	0.235801
Ml01G020410	Ml02G020540	0.543269	0.481453
Ml01G020430	Ml02G020550	0.0115696	0.0543224
Ml01G020450	Ml02G020570	0.00761619	0.0550113
Ml01G020460	Ml02G020580	0.0220929	0.0626738
Ml01G020500	Ml02G020600	0.154274	0.225963
Ml01G020520	Ml02G020610	0.0234321	0.0552274
Ml01G020540	Ml02G020620	0.00605341	0.0402077
Ml01G020550	Ml02G020640	0.014457	0.0664466
Ml01G020560	Ml02G020650	0.733915	0.547841
Ml01G020580	Ml02G020780	0.00465479	0.0259205
Ml01G020600	Ml02G020820	0.00363527	0.0380971
Ml01G020610	Ml02G020830	0.0112002	0.0468089
Ml01G020620	Ml02G020840	0.0282159	0.060299
Ml01G020640	Ml02G020860	0.134271	0.154619
Ml01G020650	Ml02G020870	0.00615388	0.0240985
Ml01G020670	Ml02G020890	0.0184121	0.118506
Ml01G020700	Ml02G020900	0.0542201	0.108705
Ml01G020710	Ml02G020920	0.0182459	0.0688161
Ml01G020740	Ml02G020930	0.0130777	0.0460658
Ml01G020760	Ml02G020940	1.49403	0.21042
Ml01G020770	Ml02G020990	0.0548977	0.135778
Ml01G020780	Ml02G021000	0.0530664	0.128934
Ml01G020790	Ml02G021020	0.0409751	0.0622926
Ml01G020810	Ml02G021050	0	0.0452968
Ml01G020820	Ml02G021080	0.0515918	0.0950728
Ml01G020830	Ml02G021100	0.00280243	0.0112572
Ml01G020840	Ml02G021110	0.0145742	0.0469296
Ml01G020850	Ml02G021130	0.0165433	0.083098
Ml01G020860	Ml02G021140	0.046147	0.0916034
Ml01G020870	Ml02G021160	0.0137244	0.0408557
Ml01G021110	Ml02G021190	0.0302949	0.046311
Ml01G021140	Ml02G021210	0.020939	0.0684931
Ml01G021150	Ml02G021220	0.0115592	0.0929331
Ml01G021200	Ml02G021250	0.208628	0.251276
Ml01G021220	Ml02G021260	0.00336575	0.0502118
Ml01G021230	Ml02G021280	0.0176324	0.0316503
Ml01G021260	Ml02G021290	0.0143907	0.0578493
Ml01G021270	Ml02G021300	0.0209073	0.0685288
Ml01G021290	Ml02G021340	0.0034033	0.0219394
Ml01G067120	Ml02G067860	0.00570345	0.0194816
Ml01G067130	Ml02G067870	0.0119833	0.0638253
Ml01G067140	Ml02G067880	0.00198478	0.0774427
Ml01G067150	Ml02G067890	0.0126674	0.0106954
Ml01G067170	Ml02G067920	0.0237487	0.0296091
Ml01G067180	Ml02G067930	0.029334	0.102019
Ml01G067220	Ml02G067940	0.0276412	0.046234
Ml01G067260	Ml02G067950	0.0475878	0.0749798
Ml01G067270	Ml02G067960	0.0509415	0.0647896
Ml01G067310	Ml02G068000	0.00629076	0.0810231
Ml01G067320	Ml02G068030	0.0462511	0.106904
Ml01G067330	Ml02G068040	0.0220799	0.0836644
Ml01G067380	Ml02G068070	0.184763	0.248
Ml01G067400	Ml02G068090	0.00640004	0.07574
Ml01G067420	Ml02G068100	0.0028463	0.060032
Ml01G067430	Ml02G068120	0.0418533	0.0806103
Ml01G067470	Ml02G068170	0.0296726	0.0660203
Ml01G067480	Ml02G068180	0.0225233	0.106009
Ml01G067490	Ml02G068190	0.00923089	0.052286
Ml01G067500	Ml02G068200	0.0488872	0.0861676
Ml01G067510	Ml02G068210	0.00455496	0.0702679
Ml01G067520	Ml02G068220	0.107674	0.181721
Ml01G067530	Ml02G068240	0.0151643	0.0288497
Ml01G067540	Ml02G068250	0.00283153	0.0697163
Ml01G067550	Ml02G068260	0.0165365	0.0605659
Ml01G067570	Ml02G068280	0.0306303	0.0894899
Ml01G067580	Ml02G068290	0.0198837	0.0943806
Ml01G067600	Ml02G068310	0.0518367	0.123434
Ml01G067640	Ml02G068320	0.0440261	0.0971003
Ml01G067650	Ml02G068340	0.00110701	0.0859062
Ml01G067660	Ml02G068360	0.0152339	0.0551832
Ml01G067700	Ml02G068370	0.0312124	0.13532
Ml01G067730	Ml02G068440	0.00426895	0.0758902
Ml01G067740	Ml02G068450	0.0220868	0.0904657
Ml01G067750	Ml02G068460	0.17419	0.547365
Ml01G067780	Ml02G068500	0.0109022	0.0864264
Ml01G067820	Ml02G068570	0.00809724	0.0848079
Ml01G067830	Ml02G068580	0.0370472	0.0980012
Ml01G067850	Ml02G068590	0.0325413	0.0425121
Ml01G067860	Ml02G068600	0.149096	0.0245798
Ml01G067880	Ml02G068610	0.0108822	0.05442
Ml01G067890	Ml02G068620	0.018764	0.0983224
Ml01G067900	Ml02G068630	0.0298629	0.0528126
Ml01G067920	Ml02G068750	0	0.0470374
Ml01G067940	Ml02G068760	0.0145283	0.113986
Ml01G067960	Ml02G068770	0.058722	0.113677
Ml01G067970	Ml02G068780	0.0297555	0.0962495
Ml01G067980	Ml02G068790	0.24643	0.490771
Ml01G067990	Ml02G068850	0.0340605	0.102177
Ml01G068030	Ml02G068860	0.0770564	0.136976
Ml01G068040	Ml02G068890	0.164713	0.194114
Ml01G068060	Ml02G068900	0.0149415	0.0644634
Ml01G068070	Ml02G068910	0.00968954	0.0279807
Ml01G068080	Ml02G068920	0.0103853	0.0254026
Ml01G068200	Ml02G068990	0.00595107	0.0601921
Ml01G068240	Ml02G069020	0.101163	0.0607928
Ml01G068250	Ml02G069040	0.023626	0.0744296
Ml01G068260	Ml02G069070	0.0557259	0.105643
Ml01G068270	Ml02G069090	0.0364044	0.0565153
Ml01G068280	Ml02G069100	0.0282266	0.0555693
Ml01G068310	Ml02G069130	0.043815	0.0949029
Ml01G068330	Ml02G069160	0.00741371	0.0969289
Ml01G068340	Ml02G069170	0.0164958	0.0525609
Ml01G068350	Ml02G069180	0.0601634	0.237734
Ml01G068360	Ml02G069190	0.00195886	0.0343703
Ml01G068440	Ml02G069210	0.188816	0.201332
Ml01G068450	Ml02G069230	0.580093	0.198661
Ml01G068460	Ml02G069240	0.0656711	0.115795
Ml01G068470	Ml02G069250	0.0140454	0.0278397
Ml01G068490	Ml02G069270	0.0394065	0.0821802
Ml01G068510	Ml02G069290	0.0347687	0.0455178
Ml01G068520	Ml02G069300	-2	-2
Ml01G068530	Ml02G069310	0.0202989	0.082761
Ml01G068540	Ml02G069340	0.0383768	0.122051
Ml01G068550	Ml02G069350	0.00891902	0.0079506
Ml01G068580	Ml02G069370	0.0142314	0.0430483
Ml01G068590	Ml02G069380	0.00938112	0.0443834
Ml01G068600	Ml02G069400	0.00140829	0.0855556
Ml01G068610	Ml02G069410	0.0510622	0.136199
Ml01G068620	Ml02G069430	0.00609759	0.0204094
Ml01G068640	Ml02G069450	0.00809724	0.0138893
Ml01G068660	Ml02G069470	0.0100884	0.043954
Ml01G068730	Ml02G069480	0.417494	0.375613
Ml01G068770	Ml02G069490	0.0182913	0.0682547
Ml01G068780	Ml02G069500	0.0931902	0.185812
Ml01G068810	Ml02G069510	0.00897207	0.063446
Ml01G068820	Ml02G069520	0.276149	0.226228
Ml01G068850	Ml02G069530	0.00841524	0.0731013
Ml01G068870	Ml02G069540	0.0323392	0.0526495
Ml01G068880	Ml02G069560	0.00574532	0.0740428
Ml01G068890	Ml02G069570	0.00850244	0.105333
Ml01G068900	Ml02G069580	0.0121092	0.0409658
Ml01G068910	Ml02G069590	0.00829884	0.0205024
Ml01G068920	Ml02G069600	0	0.0202487
Ml01G068930	Ml02G069610	0.0204358	0.0716442
Ml01G068940	Ml02G069630	0.570062	0.521307
Ml01G068960	Ml02G069660	0.00725373	0.0635477
Ml01G068970	Ml02G069670	0.00493288	0.0743796
Ml01G068980	Ml02G069680	0.0210171	0.110947
Ml01G068990	Ml02G069700	0.118822	0.315827
Ml01G044520	Ml02G044030	-2	-2
Ml01G045010	Ml02G044310	0.00935952	0.0306582
Ml01G045390	Ml02G044600	0.0142753	0.0517922
Ml01G045410	Ml02G044620	0.0959999	0.0424296
Ml01G045430	Ml02G044760	0.23448	0.402814
Ml01G045490	Ml02G044850	0.05084	0.0109192
Ml01G045500	Ml02G044870	0.00640714	0.0374671
Ml01G045520	Ml02G044880	0.00458104	0.0692355
Ml01G045530	Ml02G044890	0.00999911	0.0592126
Ml01G045540	Ml02G044910	0.0387322	0.0832612
Ml01G045600	Ml02G044950	0.0428	0.0763344
Ml01G045650	Ml02G045000	0.0290366	0.0524913
Ml01G045660	Ml02G045010	0.0248577	0.0753797
Ml01G045670	Ml02G045020	0.0166998	0.0436884
Ml01G045680	Ml02G045050	0.0324041	0.0279262
Ml01G045700	Ml02G045120	0.0253218	0.0498885
Ml01G045720	Ml02G045130	0.00733502	0.0724356
Ml01G045730	Ml02G045140	0.00542253	0.1151
Ml01G045740	Ml02G045150	0.0370446	0.0553757
Ml01G045750	Ml02G045160	0.0698178	0.0638907
Ml01G045770	Ml02G045190	0.00576372	0.0739059
Ml01G045790	Ml02G045200	0.0231453	0.058968
Ml01G045800	Ml02G045210	0.287901	0.242706
Ml01G045810	Ml02G045230	0.0400476	0.0877827
Ml01G045980	Ml02G045280	0.00471144	0.0366821
Ml01G045990	Ml02G045290	0.00826028	0.0365703
Ml01G046000	Ml02G045300	0.0065189	0.0615936
Ml01G046010	Ml02G045310	0.0174215	0.0397444
Ml01G046050	Ml02G045320	0.615443	0.771474
Ml01G046150	Ml02G045420	0.358147	0.500735
Ml01G046170	Ml02G045460	0.0268747	0.0730758
Ml01G046180	Ml02G045470	0.0112784	0.0794081
Ml01G046200	Ml02G045490	0.0176488	0.0750276
Ml01G046210	Ml02G045500	0.0142109	0.0448688
Ml01G046220	Ml02G045510	0.00528637	0.0616182
Ml01G046230	Ml02G045520	0.0126921	0.0331336
Ml01G046240	Ml02G045540	0.00723988	0.0298547
Ml01G046280	Ml02G045580	0.0115721	0.0605243
Ml01G046320	Ml02G045620	0.0286346	0.047655
Ml01G046370	Ml02G045640	0.017295	0.0456523
Ml01G046390	Ml02G045650	0.00996419	0.0640768
Ml01G046400	Ml02G045660	0.0316768	0.0420381
Ml01G046420	Ml02G045740	0.087307	0.118508
Ml01G046490	Ml02G045760	0.0124455	0.0385627
Ml01G046510	Ml02G045780	0.050419	0.0372417
Ml01G046520	Ml02G045800	0.0187018	0.0761005
Ml01G046530	Ml02G045820	0.0100876	0.0374142
Ml01G046540	Ml02G045830	0.0142741	0.0273554
Ml01G046560	Ml02G045850	0.0119131	0.0151043
Ml01G046570	Ml02G045870	0.00944835	0.0382013
Ml01G046580	Ml02G045890	0.00421152	0.0391606
Ml01G046610	Ml02G045920	0.0066401	0.0143769
Ml01G046630	Ml02G045960	0.00213866	0.0868289
Ml01G046640	Ml02G046010	0.00400669	0.0549735
Ml01G046650	Ml02G046020	0.0209804	0.0890533
Ml01G046680	Ml02G046030	0.046251	0.0861666
Ml01G046740	Ml02G046050	0.742273	1.19431
Ml01G046820	Ml02G046180	0.0160006	0.0674612
Ml01G046840	Ml02G046200	0.0169184	0.0524766
Ml01G046850	Ml02G046210	0.0746118	0.104708
Ml01G046860	Ml02G046230	0.0102271	0.0749453
Ml01G046870	Ml02G046240	0.00631976	0.0206102
Ml01G046890	Ml02G046260	0.0149826	0.0186152
Ml01G046910	Ml02G046290	0.020629	0.0544376
Ml01G046930	Ml02G046310	0.0113303	0.030687
Ml01G046940	Ml02G046330	0.0277927	0.0746378
Ml01G046960	Ml02G046380	0.135569	0.136119
Ml01G046970	Ml02G046390	0.413378	0.277563
Ml01G046980	Ml02G046400	0.017848	0.0384905
Ml01G047020	Ml02G046530	0.00459842	0.0600922
Ml01G047060	Ml02G046640	0.424367	0.198415
Ml01G047070	Ml02G046680	0.0348744	0.0506522
Ml01G047080	Ml02G046690	0.0216861	0.0451726
Ml01G047090	Ml02G046700	0.0259849	0.0437912
Ml01G047100	Ml02G046710	0.0990384	0.0410544
Ml01G047110	Ml02G046720	0.0210007	0.0719332
Ml01G047120	Ml02G046730	0.0379986	0.0466688
Ml01G047140	Ml02G046740	0.0502032	0.0739971
Ml01G047150	Ml02G046760	0.112879	0.122966
Ml01G047160	Ml02G046770	0.129439	0.197539
Ml01G047180	Ml02G046780	0.00857415	0.0626323
Ml01G047190	Ml02G046790	0.0155715	0.0422647
Ml01G047200	Ml02G046800	0.0246202	0.0332491
Ml01G047210	Ml02G046810	0.038123	0.0585413
Ml01G047220	Ml02G046840	0.010021	0.0506878
Ml01G047230	Ml02G046860	0.015945	0.0355798
Ml01G047250	Ml02G046900	0.107269	0.137899
Ml01G047280	Ml02G046910	0.0136853	0.0479924
Ml01G047290	Ml02G046920	0.0132986	0.0579877
Ml01G047310	Ml02G046940	0.139649	0.126425
Ml01G047370	Ml02G047020	0.0518351	0.0936534
Ml01G047430	Ml02G047040	0.0125378	0.0181591
Ml01G047440	Ml02G047050	0.00584513	0.0434275
Ml01G047540	Ml02G047060	0.0182001	0.0750626
Ml01G047550	Ml02G047070	0.0866869	0.127337
Ml01G047570	Ml02G047090	0.0660325	0.104626
Ml01G047610	Ml02G047100	0.0476747	0.10669
Ml01G047650	Ml02G047140	0.059562	0.308094
Ml01G047680	Ml02G047160	0.0156205	0.00765801
Ml01G041680	Ml02G039900	0.267461	0.30205
Ml01G041690	Ml02G039910	0.0172051	0.067971
Ml01G041730	Ml02G039940	0.343278	0.00909299
Ml01G041770	Ml02G039970	0.00726178	0.035615
Ml01G041790	Ml02G039990	0.0435536	0.0287667
Ml01G041860	Ml02G040210	1.06275	0.950196
Ml01G042120	Ml02G040360	0.963572	0.363644
Ml01G042330	Ml02G040510	0.0112227	0.0344064
Ml01G042350	Ml02G040520	0.112227	0.153857
Ml01G042640	Ml02G040630	0.0264097	0.0376939
Ml01G042720	Ml02G040710	0.102603	0.161598
Ml01G042780	Ml02G040810	0.107104	0.033761
Ml01G042830	Ml02G040870	0.0104696	0.0733284
Ml01G042910	Ml02G041010	0.0115191	0.0492316
Ml01G042930	Ml02G041050	0.0283677	0.117263
Ml01G042950	Ml02G041080	0.0246504	0.0363708
Ml01G042960	Ml02G041090	0.449181	0.38054
Ml01G042970	Ml02G041100	0.0909466	0.0697809
Ml01G042980	Ml02G041120	0.0176652	0.047524
Ml01G042990	Ml02G041130	0.0150048	0.0179842
Ml01G043000	Ml02G041150	0.0205957	0.0454328
Ml01G043020	Ml02G041170	0.0126399	0.0271339
Ml01G043060	Ml02G041190	0.0870766	0.185221
Ml01G043070	Ml02G041200	0.0123629	0.0713763
Ml01G043080	Ml02G041220	0.00482446	0.019561
Ml01G043090	Ml02G041230	0.0144409	0.0581472
Ml01G043140	Ml02G041280	0.00699947	0.0265882
Ml01G043150	Ml02G041290	0.0041427	0.0374785
Ml01G043230	Ml02G041460	0.0110884	0.0398556
Ml01G043240	Ml02G041470	0.02071	0.0575362
Ml01G043250	Ml02G041480	0.0266526	0.0536814
Ml01G043260	Ml02G041490	0.0145706	0.0883373
Ml01G043270	Ml02G041500	0.0113768	0.128078
Ml01G043370	Ml02G041570	0.0845086	0.10837
Ml01G043380	Ml02G041580	0.0531142	0.133023
Ml01G043390	Ml02G041610	0.051821	0.112557
Ml01G043400	Ml02G041620	0.0158398	0.0696622
Ml01G043410	Ml02G041630	0.0488224	0.0887563
Ml01G043430	Ml02G041650	0.209793	0.212691
Ml01G043440	Ml02G041680	0.021489	0.0702226
Ml01G043450	Ml02G041700	0.0115763	0.0921757
Ml01G043460	Ml02G041720	0.0140596	0.0997654
Ml01G043470	Ml02G041750	0.00348872	0.0957627
Ml01G043500	Ml02G041760	0.0274815	0.0631953
Ml01G043510	Ml02G041830	0.0197748	0.0878134
Ml01G043550	Ml02G041870	0.177116	0.0262681
Ml01G043590	Ml02G042000	0.0111989	0.0443678
Ml01G043630	Ml02G042080	0.016525	0.0576861
Ml01G043640	Ml02G042090	0.0220604	0.0524231
Ml01G043670	Ml02G042110	0.0155052	0.0549681
Ml01G043680	Ml02G042160	0.0752054	0.14365
Ml01G043690	Ml02G042200	0.196505	0.220744
Ml01G043710	Ml02G042210	0.0174326	0.0411923
Ml01G043720	Ml02G042220	0.0387997	0.0648907
Ml01G043750	Ml02G042230	0.0698591	0.119331
Ml01G043780	Ml02G042250	0.245217	0.308776
Ml01G044090	Ml02G042700	0.0144091	0.0473397
Ml01G044110	Ml02G042780	0.0339201	0.104929
Ml01G044120	Ml02G042800	0.316899	0.23696
Ml01G044160	Ml02G042850	0.500221	0.854565
Ml01G044170	Ml02G043030	0.0192195	0.0527193
Ml01G044190	Ml02G043040	0.0397484	0.0685088
Ml01G044200	Ml02G043050	0.109409	0.128532
Ml01G044220	Ml02G043060	-2	-2
Ml01G044250	Ml02G043110	0.0213215	0.0761523
Ml01G044260	Ml02G043120	0.0653137	0.129438
Ml01G044270	Ml02G043130	0.267119	0.270533
Ml01G044280	Ml02G043140	0.0164887	0.0390459
Ml01G044290	Ml02G043150	0.0338335	0.0947334
Ml01G044300	Ml02G043160	0.0050484	0.0529087
Ml01G044310	Ml02G043170	0.0362687	0.0899392
Ml01G044340	Ml02G043200	0.0313908	0.0689575
Ml01G044370	Ml02G043260	0.0347888	0.0582817
Ml01G044520	Ml02G043340	0.0149375	0.0397049
Ml01G044550	Ml02G043360	0.154097	0.208932
Ml01G044560	Ml02G043370	0.0151356	0.0808193
Ml01G044590	Ml02G043410	1.0429	0.983535
Ml01G044660	Ml02G043470	0.0323885	0.0734509
Ml01G044680	Ml02G043480	-2	-2
Ml01G044690	Ml02G043540	0.0114033	0.0750421
Ml01G044710	Ml02G043560	0.117836	0.0734532
Ml01G044770	Ml02G043590	0.0755729	0.080748
Ml01G044790	Ml02G043620	0.0214339	0.0879726
Ml01G045210	Ml02G044090	0.147737	0.421539
Ml01G045250	Ml02G044100	0.0786935	0.151523
Ml01G072030	Ml02G072450	0.141254	0.251334
Ml01G072040	Ml02G072460	0.010689	0.0343572
Ml01G072050	Ml02G072470	0.0231372	0.0787288
Ml01G072070	Ml02G072480	0.00582339	0.0841723
Ml01G072100	Ml02G072510	0.0336888	0.0912013
Ml01G072150	Ml02G072540	0.0371306	0.0267289
Ml01G072220	Ml02G072580	0.0217328	0.0664887
Ml01G072230	Ml02G072590	0.00604842	0.0151904
Ml01G072250	Ml02G072610	0.0859249	0.0329
Ml01G072260	Ml02G072630	0.0242263	0.0673681
Ml01G072270	Ml02G072640	0.00595767	0.0200755
Ml01G072280	Ml02G072650	0.0115331	0.0599463
Ml01G072290	Ml02G072660	0.00423506	0.0243553
Ml01G072310	Ml02G072670	0.235199	0.174502
Ml01G072330	Ml02G072680	0.00746275	0.0150255
Ml01G072360	Ml02G072690	0.00737321	0.03107
Ml01G072400	Ml02G072720	0.012204	0.0774785
Ml01G072420	Ml02G072730	0	0.0283136
Ml01G072430	Ml02G072740	0	0.022983
Ml01G072490	Ml02G072760	0.0132562	0.0968839
Ml01G072500	Ml02G072770	0.00435969	0.0358277
Ml01G072510	Ml02G072780	0.00378383	0.073306
Ml01G072520	Ml02G072790	0.0125921	0.0752983
Ml01G072570	Ml02G072810	0.0786408	0.109512
Ml01G072590	Ml02G072840	0.468434	0.286801
Ml01G072600	Ml02G072860	0.0561542	0.112788
Ml01G072610	Ml02G072870	0.00357593	0.0819445
Ml01G072620	Ml02G072880	0.00592809	0.0415299
Ml01G072670	Ml02G072920	0.0190004	0.0770575
Ml01G072680	Ml02G072930	0.287941	0.390879
Ml01G072690	Ml02G072940	0.130849	0.112563
Ml01G072700	Ml02G072970	0.00581023	0.11102
Ml01G072710	Ml02G072990	0.0104962	0.0344422
Ml01G072720	Ml02G073050	0.0158295	0.0718965
Ml01G072750	Ml02G073060	0.0123333	0.0429552
Ml01G072760	Ml02G073070	0.104079	0.263851
Ml01G072780	Ml02G073090	0.0297328	0.0613155
Ml01G072790	Ml02G073100	0.0577425	0.0973329
Ml01G072810	Ml02G073120	0.00937779	0.0302793
Ml01G072820	Ml02G073130	0.00940311	0.018946
Ml01G072830	Ml02G073150	0.0252049	0.0453653
Ml01G072840	Ml02G073160	0.023585	0.103207
Ml01G073070	Ml02G073350	1.20022	0.698518
Ml01G006040	Ml02G006900	0.456798	0.372774
Ml01G006630	Ml02G007120	0.152754	0.204483
Ml01G006640	Ml02G007130	0.060815	0.116652
Ml01G006650	Ml02G007140	0.0253	0.075089
Ml01G006680	Ml02G007170	0.331164	0.264876
Ml01G006690	Ml02G007200	0.0314889	0.115972
Ml01G006710	Ml02G007210	0.0165061	0.0448926
Ml01G006720	Ml02G007220	0.0187047	0.0683121
Ml01G006740	Ml02G007240	0.0075811	0.0469971
Ml01G006760	Ml02G007290	0.0204249	0.0303072
Ml01G006770	Ml02G007300	0.0128487	0.0240208
Ml01G006790	Ml02G007310	0.0166674	0.214631
Ml01G006800	Ml02G007320	0.0197621	0.0700428
Ml01G006810	Ml02G007330	0.0826448	0.167873
Ml01G006820	Ml02G007340	0.0243082	0.0472357
Ml01G006830	Ml02G007360	0.00142029	0.0157015
Ml01G006840	Ml02G007370	0.288915	0.238044
Ml01G006880	Ml02G007390	0.011672	0.0397324
Ml01G006890	Ml02G007430	0.0392049	0.0844642
Ml01G006910	Ml02G007450	0.0315519	0.0938846
Ml01G006920	Ml02G007460	0.058197	0.110197
Ml01G006930	Ml02G007470	0.00906127	0.0839567
Ml01G006940	Ml02G007480	0.015921	0.0446118
Ml01G006950	Ml02G007490	0.114652	0.16423
Ml01G006960	Ml02G007500	0.0508011	0.128303
Ml01G006970	Ml02G007510	0.185589	0.25447
Ml01G006990	Ml02G007520	0.0177768	0.0441393
Ml01G007000	Ml02G007530	0.0630878	0.0846457
Ml01G007010	Ml02G007540	0.046697	0.041969
Ml01G007020	Ml02G007560	0.0287935	0.078816
Ml01G007030	Ml02G007570	0.0515915	0.0571566
Ml01G007040	Ml02G007580	0.025078	0.0653802
Ml01G007050	Ml02G007600	0.00480964	0.0632619
Ml01G007060	Ml02G007610	0.0781253	0.142246
Ml01G007080	Ml02G007630	0.00866227	0.0633957
Ml01G007090	Ml02G007640	0.0566976	0.0170341
Ml01G007110	Ml02G007650	0.0806562	0.110645
Ml01G007120	Ml02G007660	0.0128565	0.0586738
Ml01G007130	Ml02G007670	0.0543765	0.0778622
Ml01G007190	Ml02G007760	1.17857	1.37017
Ml01G007430	Ml02G007940	1.13741	1.87722
Ml01G053480	Ml02G053870	0.0503585	0.0912463
Ml01G053530	Ml02G053890	0.548034	0.493183
Ml01G053550	Ml02G053950	0.0366412	0.0580765
Ml01G053600	Ml02G054090	0.203902	0.1813
Ml01G053640	Ml02G054110	0.0527315	0.0778351
Ml01G053720	Ml02G054190	0.0528448	0.144888
Ml01G053740	Ml02G054290	0.126314	0.149241
Ml01G053990	Ml02G054550	0.304376	0.259005
Ml01G054020	Ml02G054610	0.0150906	0.179478
Ml01G054050	Ml02G054620	0.0239791	0.0948999
Ml01G054060	Ml02G054650	0.0814196	0.13629
Ml01G054070	Ml02G054660	0.00803297	0.0638873
Ml01G054080	Ml02G054670	0.0130851	0.0366399
Ml01G054190	Ml02G054800	3.39437	1.01038
Ml01G054350	Ml02G055130	0.0374785	0.0691321
Ml01G054380	Ml02G055180	0.11604	0.176593
Ml01G054410	Ml02G055250	0.0104418	0.0367946
Ml01G054420	Ml02G055260	0.0096845	0.0510981
Ml01G054430	Ml02G055270	0.0212791	0.0774812
Ml01G054450	Ml02G055290	0.0265915	0.102273
Ml01G054460	Ml02G055300	0.0314291	0.0291395
Ml01G054510	Ml02G055330	0.00566508	0.0338085
Ml01G054530	Ml02G055360	0.107129	0.265122
Ml01G054550	Ml02G055390	0.0104897	0.0723452
Ml01G054560	Ml02G055400	0.0079675	0.0611235
Ml01G010800	Ml02G011380	1.16524	0.809102
Ml01G011040	Ml02G011390	1.27045	1.64003
Ml01G011120	Ml02G011500	0.201411	0.221881
Ml01G011130	Ml02G011520	0.0102142	0.0910206
Ml01G011140	Ml02G011570	0.0695974	0.117267
Ml01G011150	Ml02G011580	0.00801254	0.0507747
Ml01G011190	Ml02G011610	0.313181	0.245768
Ml01G011220	Ml02G011620	0.00532389	0.0151904
Ml01G011230	Ml02G011630	0.0562271	0.0983614
Ml01G011240	Ml02G011640	0.0199961	0.0661309
Ml01G011250	Ml02G011650	0.0330076	0.0796151
Ml01G011320	Ml02G011680	0.0667259	0.120391
Ml01G011330	Ml02G011700	0.0198174	0.062423
Ml01G011340	Ml02G011710	0.23672	0.195791
Ml01G011350	Ml02G011720	0.00533336	0.0440059
Ml01G011360	Ml02G011730	0.0212028	0.0826524
Ml01G011390	Ml02G011770	0.133657	0.191243
Ml01G011400	Ml02G011780	0.0469279	0.0736788
Ml01G011470	Ml02G011970	1.72137	1.28092
Ml01G009650	Ml02G009480	0.0203709	0.141071
Ml01G009660	Ml02G009490	0.0126799	0.0691398
Ml01G009690	Ml02G009500	0.00399601	0.0342917
Ml01G009700	Ml02G009510	0.0669704	0.111518
Ml01G009710	Ml02G009530	0.00404677	0.0278917
Ml01G009720	Ml02G009580	0.00376737	0.0141147
Ml01G009730	Ml02G009600	0.0160524	0.0834192
Ml01G009740	Ml02G009620	0.0163422	0.0574994
Ml01G009750	Ml02G009630	0.0165131	0.112149
Ml01G009760	Ml02G009640	0.0431981	0.0724501
Ml01G009770	Ml02G009650	0.0082931	0.0608442
Ml01G009780	Ml02G009660	0.0382719	0.0565983
Ml01G009790	Ml02G009670	0.11479	0.1139
Ml01G009800	Ml02G009680	0.404599	0.52458
Ml01G009820	Ml02G009690	0.0416045	0.0804875
Ml01G009840	Ml02G009700	0.00772705	0.0297954
Ml01G009850	Ml02G009720	0.050603	0.0763094
Ml01G009860	Ml02G009730	0.238559	0.25367
Ml01G070450	Ml02G070590	1.37762	0.9737
Ml01G070530	Ml02G070810	1.55074	2.04381
Ml01G070630	Ml02G071100	0.00817029	0.0271984
Ml01G070640	Ml02G071110	0.0129035	0.0863573
Ml01G070650	Ml02G071120	0.0181677	0.0876376
Ml01G070680	Ml02G071160	0.240163	0.272923
Ml01G070690	Ml02G071180	0.0232757	0.0395228
Ml01G070710	Ml02G071200	-2	-2
Ml01G070740	Ml02G071210	0.0143316	0.0741984
Ml01G070750	Ml02G071220	0.0361242	0.117668
Ml01G070820	Ml02G071250	0.0944877	0.0973148
Ml01G070840	Ml02G071260	0.00378709	0.011681
Ml01G070850	Ml02G071270	0.00445518	0.00677588
Ml01G070860	Ml02G071280	0.0365387	0.0794072
Ml01G071050	Ml02G071290	0.653521	1.19544
Ml01G071110	Ml02G071450	1.47739	1.08754
Ml01G071190	Ml02G071460	0.947717	1.30404
Ml01G071480	Ml02G071480	0.596584	1.50305
Ml01G071650	Ml02G071740	1.36453	1.55077
Ml01G014550	Ml02G014490	0.0770534	0.0611907
Ml01G014560	Ml02G014500	0.0534249	0.0847632
Ml01G014580	Ml02G014530	0.0388409	0.0846942
Ml01G014590	Ml02G014540	0.0581758	0.0793504
Ml01G014610	Ml02G014580	0.0329802	0.0469983
Ml01G014640	Ml02G014590	0	0.0206199
Ml01G014650	Ml02G014600	0.0185123	0.00556847
Ml01G014660	Ml02G014620	0.0546516	0.0922627
Ml01G014670	Ml02G014630	0.00946012	0.0804225
Ml01G014680	Ml02G014650	0.0239637	0.0464472
Ml01G014690	Ml02G014660	0.024127	0.0839503
Ml01G014720	Ml02G014690	0.0111582	0.0409746
Ml01G014740	Ml02G014700	0.0228368	0.07695
Ml01G014760	Ml02G014720	0.0242813	0.0772884
Ml01G014780	Ml02G014730	0.0156762	0.0906828
Ml01G030280	Ml02G001420	0.364809	0.900754
Ml01G030290	Ml02G001430	0.169681	0.490742
Ml01G030340	Ml02G001440	0.34055	0.45304
Ml01G030370	Ml02G001470	0.166317	0.938993
Ml01G030400	Ml02G001500	0.166719	0.606021
Ml01G030750	Ml02G001590	0.365711	0.548166
Ml01G030770	Ml02G001600	1.12219	0.860744
Ml01G030780	Ml02G001690	0.258272	0.267391
Ml01G030800	Ml02G001760	0.16396	0.964696
Ml01G030820	Ml02G001770	0.222709	0.432896
Ml01G031210	Ml02G001810	1.77725	0.293775
Ml01G031320	Ml02G002060	2.47289	0.705445
Ml01G031380	Ml02G002360	1.7953	0.499024
Ml01G031410	Ml02G002380	0.241476	0.518735
Ml01G031580	Ml02G002700	1.09525	1.16399
Ml01G031640	Ml02G002980	0.733886	1.49018
Ml01G031650	Ml02G003020	0.531952	1.41198
Ml01G056320	Ml02G056920	0.14728	0.235807
Ml01G056350	Ml02G057020	0.0216338	0.0753998
Ml01G056380	Ml02G057080	0	0.0428688
Ml01G056390	Ml02G057090	0.227045	0.267448
Ml01G056410	Ml02G057100	0.409472	0.27717
Ml01G056430	Ml02G057130	0.00962323	0.0525379
Ml01G056450	Ml02G057150	0.00879905	0.0665833
Ml01G056470	Ml02G057180	0.394012	0.533275
Ml01G056480	Ml02G057190	0.161325	0.219176
Ml01G056500	Ml02G057210	0.0123787	0.0293293
Ml01G056510	Ml02G057220	0.0435481	0.121698
Ml01G056870	Ml02G057550	1.97332	0.067808
Ml01G056890	Ml02G057640	0.0326371	0.0768262
Ml01G056900	Ml02G057670	0.2701	0.362211
Ml01G056910	Ml02G057680	0.0294798	0.0451116
Ml01G018050	Ml02G019240	0.0966213	0.112542
Ml01G018060	Ml02G019250	0.0145841	0.0716389
Ml01G018070	Ml02G019260	0.0312521	0.0992623
Ml01G018080	Ml02G019270	0.0533026	0.0779474
Ml01G018100	Ml02G019280	0.132032	0.146664
Ml01G018110	Ml02G019290	0.046981	0.0486169
Ml01G018120	Ml02G019300	0.154616	0.202485
Ml01G018130	Ml02G019320	0.105165	0.118136
Ml01G018140	Ml02G019330	0.489789	0.79514
Ml01G018180	Ml02G019360	0.147021	0.0695954
Ml01G018200	Ml02G019370	0.0587546	0.107478
Ml01G018210	Ml02G019380	0.14873	0.195641
Ml01G018240	Ml02G019390	0.0471242	0.0575776
Ml01G018250	Ml02G019410	0.0828164	0.0656017
Ml01G055980	Ml02G057120	0.103989	0.147719
Ml01G056060	Ml02G057140	0.0556233	0.104847
Ml01G056180	Ml02G057280	0.00821926	0.0457459
Ml01G056210	Ml02G057290	0.0113639	0.0389698
Ml01G056220	Ml02G057300	0.0118854	0.0593782
Ml01G056270	Ml02G057320	0.0401586	0.0870355
Ml01G056300	Ml02G057330	0.0120291	0.0553715
Ml01G056310	Ml02G057340	0.0103059	0.0788541
Ml01G056490	Ml02G057570	0.479747	0.35907
Ml01G056710	Ml02G057710	0.515303	0.310903
Ml01G056750	Ml02G057720	0.0572008	0.134836
Ml01G056800	Ml02G057730	0.14989	0.193635
Ml01G056810	Ml02G057790	0.0386828	0.0804575
Ml01G056840	Ml02G057800	0.00412089	0.0823999
Ml01G056860	Ml02G057820	0.163341	0.23393
Ml01G014330	Ml02G037270	0.379626	0.674221
Ml01G014560	Ml02G037390	-2	-2
Ml01G014690	Ml02G037620	0.397355	0.700214
Ml01G014720	Ml02G037680	0.123141	0.465769
Ml01G014740	Ml02G037720	0.210899	0.964895
Ml01G014790	Ml02G037740	0.489275	0.899438
Ml01G014860	Ml02G037830	0.316034	0.673456
Ml01G014890	Ml02G037900	0.168496	0.440242
Ml01G014900	Ml02G037920	1.45372	1.08463
Ml01G014920	Ml02G038090	0.243221	0.517983
Ml01G014990	Ml02G038280	0.276646	0.773192
Ml01G015150	Ml02G038580	0.627869	1.18413
Ml01G015220	Ml02G038790	0.317581	1.07417
Ml01G015350	Ml02G038870	0.248255	0.995904
Ml01G015380	Ml02G039140	0.570789	1.02931
Ml01G032130	Ml02G031180	1.2777	0.603571
Ml01G032140	Ml02G031380	0.257287	0.760189
Ml01G032350	Ml02G031710	0.0066698	0.0280652
Ml01G032360	Ml02G031720	0.00937293	0.0369655
Ml01G032370	Ml02G031730	0.0410765	0.0908236
Ml01G032380	Ml02G031740	0.0120168	0.0456241
Ml01G032390	Ml02G031750	0.116374	0.182887
Ml01G032400	Ml02G031760	0.0145671	0.061573
Ml01G032410	Ml02G031770	0.0196707	0.0836375
Ml01G032420	Ml02G031790	0.00769731	0.0448639
Ml01G032460	Ml02G031810	0.0570346	0.0432293
Ml01G032490	Ml02G031830	0.0321704	0.0293835
Ml01G032550	Ml02G031880	0.0239838	0.051476
Ml01G032770	Ml02G032200	0.445345	1.29645
Ml01G009470	Ml02G009650	0.762429	1.62679
Ml01G009490	Ml02G009750	0.0662714	0.0816493
Ml01G009510	Ml02G009760	0.00565507	0.0198687
Ml01G009520	Ml02G009770	0.0194455	0.0802822
Ml01G009530	Ml02G009780	0.0372858	0.0670549
Ml01G009540	Ml02G009790	0.0244745	0.119852
Ml01G009550	Ml02G009800	0.10929	0.13964
Ml01G009560	Ml02G009810	0.00829167	0.053865
Ml01G009570	Ml02G009820	0.0327497	0.0433987
Ml01G009590	Ml02G009830	0.146382	0.198862
Ml01G009600	Ml02G009840	0.0477375	0.0564014
Ml01G009610	Ml02G009850	0.017881	0.0608018
Ml01G009630	Ml02G009860	0.060039	0.0848391
Ml01G005020	Ml02G005540	2.79779	0.547362
Ml01G005190	Ml02G005670	0.566229	0.328186
Ml01G005210	Ml02G005690	0.0341609	0.0759248
Ml01G005220	Ml02G005700	-2	-2
Ml01G005230	Ml02G005720	0.0378459	0.121653
Ml01G005280	Ml02G005750	0.00839855	0.0686193
Ml01G005290	Ml02G005760	0.00509124	0.0808085
Ml01G005310	Ml02G005770	0.0468725	0.0788385
Ml01G005320	Ml02G005790	0.0204415	0.0340484
Ml01G005330	Ml02G005800	0.0244866	0.065237
Ml01G005340	Ml02G005810	0.0923706	0.199326
Ml01G005350	Ml02G005820	0.0556737	0.0961094
Ml01G005400	Ml02G005920	0.0470281	0.044084
Ml01G002440	Ml02G030730	1.54932	0.472948
Ml01G002460	Ml02G030820	0.436624	0.525273
Ml01G002690	Ml02G031150	1.10439	2.5265
Ml01G002950	Ml02G031180	0.267207	0.395301
Ml01G003000	Ml02G031200	0.516222	1.5028
Ml01G003140	Ml02G031240	0.534344	0.665842
Ml01G003380	Ml02G031370	0.174229	0.784812
Ml01G003460	Ml02G031400	0.200196	0.390988
Ml01G003480	Ml02G031420	0.45316	0.424067
Ml01G003490	Ml02G031430	0.0763961	0.688536
Ml01G003510	Ml02G031460	0.306792	0.492764
Ml01G003660	Ml02G031480	0.264584	0.280079
Ml01G003900	Ml02G031710	0.123968	1.03599
Ml01G003950	Ml02G031720	0.290077	0.958303
Ml01G004170	Ml02G031910	1.06233	1.544
Ml01G013500	Ml02G013820	1.97456	0.782133
Ml01G013640	Ml02G013840	0.0116817	0.035721
Ml01G013650	Ml02G013850	0.0653925	0.0656959
Ml01G013660	Ml02G013870	0.342772	0.367633
Ml01G013680	Ml02G013880	1.24262	0.246668
Ml01G013690	Ml02G013930	0.0281641	0.0567769
Ml01G013700	Ml02G013940	0.157507	0.0370378
Ml01G013720	Ml02G013960	0.00273224	0.0229317
Ml01G013730	Ml02G013970	0.0390571	0.0910327
Ml01G013740	Ml02G013980	0.00334262	0.0596736
Ml01G013750	Ml02G013990	0.0250135	0.0686438
Ml01G014040	Ml02G014290	0.11721	0.571931
Ml01G026990	Ml02G026550	0.0957663	0.241636
Ml01G027150	Ml02G026820	0.0256185	0.0699229
Ml01G027160	Ml02G026850	0.00798544	0.0542501
Ml01G027170	Ml02G026860	0.024043	0.0661109
Ml01G027180	Ml02G026870	0.0167353	0.0367151
Ml01G027190	Ml02G026880	0.0169254	0.0193176
Ml01G027210	Ml02G026890	0.0284248	0.0576478
Ml01G027220	Ml02G026900	0.0283655	0.0898361
Ml01G027240	Ml02G026910	0.0207817	0.0252655
Ml01G027250	Ml02G026920	0.0364276	0.0864215
Ml01G027260	Ml02G026930	0.0618051	0.157748
Ml01G027550	Ml02G027240	0.00322813	0.0887645
Ml01G075090	Ml02G064410	1.54636	0.923937
Ml01G075190	Ml02G064430	3.16387	0.742318
Ml01G075510	Ml02G064780	0.0156425	0.0588663
Ml01G075520	Ml02G064790	0.058248	0.0734925
Ml01G075530	Ml02G064810	0.0221964	0.0879054
Ml01G075550	Ml02G064830	0.0823684	0.0938111
Ml01G075580	Ml02G064840	0.436849	0.454155
Ml01G075590	Ml02G064890	0.00911404	0.0344888
Ml01G075600	Ml02G064900	0.0139043	0.131518
Ml01G075610	Ml02G064910	0.073249	0.113119
Ml01G075620	Ml02G064920	0.00478852	0.0917172
Ml01G075640	Ml02G064940	0.484055	0.525455
Ml01G001610	Ml02G030100	0.366252	0.811719
Ml01G001620	Ml02G030110	0.193019	0.533267
Ml01G001630	Ml02G030160	0.219688	0.765482
Ml01G001670	Ml02G030190	0.165104	1.07678
Ml01G001710	Ml02G030210	0.16489	0.561892
Ml01G001760	Ml02G030320	0.713645	0.696368
Ml01G001770	Ml02G030330	0.841224	0.705832
Ml01G001920	Ml02G030340	0.309652	0.339762
Ml01G001930	Ml02G030350	0.21088	0.331421
Ml01G001980	Ml02G030370	0.16063	0.9604
Ml01G002000	Ml02G030410	0.17167	0.435568
Ml01G012630	Ml02G035350	1.19146	1.35803
Ml01G012760	Ml02G035600	1.54343	0.950501
Ml01G012950	Ml02G035850	1.2886	1.86207
Ml01G013010	Ml02G035860	0.508417	0.639642
Ml01G013250	Ml02G036000	0.328681	0.66983
Ml01G013270	Ml02G036030	0.173304	0.511411
Ml01G013420	Ml02G036110	-2	-2
Ml01G013440	Ml02G036130	0.576678	0.91571
Ml01G013460	Ml02G036150	0.716574	0.511955
Ml01G013520	Ml02G036250	0.575185	0.446522
Ml01G013570	Ml02G036280	0.405753	2.7842
Ml01G013660	Ml02G036530	-2	-2
Ml01G036200	Ml02G013190	1.16804	1.03712
Ml01G036430	Ml02G013280	1.80098	1.36456
Ml01G036740	Ml02G013490	0.517732	0.605819
Ml01G036870	Ml02G013680	0.332089	0.706172
Ml01G036910	Ml02G013700	0.14881	0.704073
Ml01G036970	Ml02G013750	0.75393	0.851764
Ml01G037080	Ml02G013880	0.968561	0.257796
Ml01G037110	Ml02G013940	-2	-2
Ml01G037180	Ml02G014040	0.974803	1.6282
Ml01G037260	Ml02G014050	0.484148	2.19812
Ml01G037290	Ml02G014240	-2	-2
Ml01G037620	Ml02G014500	1.38651	0.481891
Ml01G038060	Ml02G014570	0.27245	0.962962
Ml01G051770	Ml02G052650	1.32464	1.11948
Ml01G051800	Ml02G052660	0.0215359	0.116484
Ml01G051810	Ml02G052670	0.00171821	0.151066
Ml01G051820	Ml02G052690	0.0723895	0.0884741
Ml01G051890	Ml02G052700	0.0203173	0.0316949
Ml01G051900	Ml02G052710	0.0111174	0.0445676
Ml01G051920	Ml02G052720	0.130581	0.118745
Ml01G051960	Ml02G052740	0.0110257	0.0313232
Ml01G051980	Ml02G052820	0.011719	0.126616
Ml01G051990	Ml02G052830	0.0233861	0.101313
Ml01G052050	Ml02G053140	0.663642	1.22976
Ml01G053660	Ml02G066490	0.846394	0.827553
Ml01G053970	Ml02G066840	0.937763	1.13201
Ml01G054350	Ml02G066930	0.619558	1.26694
Ml01G054450	Ml02G067110	0.374597	0.648347
Ml01G054770	Ml02G067260	0.395582	0.526801
Ml01G054890	Ml02G067390	0.932287	1.38229
Ml01G055000	Ml02G067430	0.286774	0.752752
Ml01G055020	Ml02G067450	0.552704	2.4909
Ml01G055030	Ml02G067470	0.0987938	0.994989
Ml01G055050	Ml02G067490	0.83484	0.488311
Ml01G055220	Ml02G067540	1.30987	0.542009
Ml01G055290	Ml02G067610	0.961549	0.670281
Ml01G049070	Ml02G000560	1.17699	1.55246
Ml01G049230	Ml02G000690	-2	-2
Ml01G049440	Ml02G000870	0.623387	1.90823
Ml01G049540	Ml02G001040	0.426296	0.584753
Ml01G049570	Ml02G001060	0.268766	1.09258
Ml01G049700	Ml02G001070	0.363644	0.447285
Ml01G049760	Ml02G001100	0.451909	0.667099
Ml01G049870	Ml02G001190	0.186288	0.737872
Ml01G049910	Ml02G001200	0.244049	0.40898
Ml01G049920	Ml02G001250	0.0634022	0.649052
Ml01G049930	Ml02G001260	0.0906411	0.42519
Ml01G030450	Ml02G029900	0.0341645	0.0526054
Ml01G030470	Ml02G030010	0.0713483	0.05775
Ml01G030500	Ml02G030020	0.0551922	0.114751
Ml01G030510	Ml02G030030	0.0141551	0.0446693
Ml01G030530	Ml02G030050	0.092291	0.0476186
Ml01G030540	Ml02G030080	0.100952	0.20586
Ml01G030580	Ml02G030090	0.0197146	0.0851979
Ml01G030620	Ml02G030100	0.0388782	0.0529886
Ml01G030630	Ml02G030160	0.0174148	0.0845668
Ml01G030640	Ml02G030170	0.0565336	0.0836644
Ml01G062880	Ml02G063880	0.113811	0.215365
Ml01G063030	Ml02G063970	1.82739	1.59802
Ml01G063310	Ml02G064150	0.0948321	0.0497095
Ml01G063380	Ml02G064160	0.256898	0.309873
Ml01G063390	Ml02G064170	0.0073899	0.0208046
Ml01G063410	Ml02G064180	0.00478685	0.0748634
Ml01G063420	Ml02G064200	0.00795341	0.0224316
Ml01G063440	Ml02G064210	0.230094	0.188337
Ml01G063450	Ml02G064220	0.00880371	0.0420994
Ml01G063470	Ml02G064240	0.410286	0.0332637
Ml01G034920	Ml02G034070	0.383407	0.379771
Ml01G035120	Ml02G034290	0.0188969	0.0309782
Ml01G035130	Ml02G034320	0.109108	0.169103
Ml01G035140	Ml02G034330	0.059123	0.0963658
Ml01G035330	Ml02G034440	0.104449	0.257602
Ml01G035420	Ml02G034570	0.15013	0.185393
Ml01G035440	Ml02G034610	0.00605758	0.0455395
Ml01G035450	Ml02G034620	0.017563	0.121565
Ml01G035460	Ml02G034630	0.152183	0.231815
Ml01G035470	Ml02G034640	0.108575	0.0941196
Ml01G020740	Ml02G020840	0.855896	0.966879
Ml01G021080	Ml02G021130	0.0165433	0.083098
Ml01G021090	Ml02G021140	0.0116791	0.0601689
Ml01G021100	Ml02G021160	0.0124091	0.0408264
Ml01G021420	Ml02G021450	0.0466842	0.0569758
Ml01G021540	Ml02G021460	0.011905	0.0746885
Ml01G021740	Ml02G021680	0.453852	0.543746
Ml01G021870	Ml02G021760	1.56916	2.94747
Ml01G021930	Ml02G022000	1.13574	1.10172
Ml01G022040	Ml02G022060	1.05247	1.68489
Ml01G022190	Ml02G022300	1.04145	1.09015
Ml01G022370	Ml02G022360	0.982589	1.08039
Ml01G050280	Ml02G050700	0.023624	0.0568498
Ml01G050300	Ml02G050730	0.0299745	0.0482356
Ml01G050310	Ml02G050740	-2	-2
Ml01G050340	Ml02G050750	0.152572	0.130994
Ml01G050380	Ml02G050790	0.378038	0.41893
Ml01G050390	Ml02G050820	0.0255536	0.0481706
Ml01G050550	Ml02G051170	1.04766	0.45479
Ml01G050650	Ml02G051260	0.89565	1.27437
Ml01G050770	Ml02G051440	0.944833	2.13467
Ml01G050980	Ml02G051720	-2	-2
Ml01G012420	Ml02G012720	0.0153877	0.0341657
Ml01G012430	Ml02G012760	0.0137178	0.0988534
Ml01G012440	Ml02G012780	0.018544	0.0429229
Ml01G012450	Ml02G012790	0.00740417	0.0194839
Ml01G012460	Ml02G012800	0.00927038	0.0420671
Ml01G012490	Ml02G012810	0.0959961	0.134466
Ml01G012510	Ml02G012850	0.077849	0.141852
Ml01G012530	Ml02G012880	0.0878602	0.0501326
Ml01G012790	Ml02G013190	1.38735	0.718606
Ml01G024050	Ml02G049780	1.0244	0.653933
Ml01G024060	Ml02G049870	1.12253	0.978625
Ml01G024320	Ml02G049900	-2	-2
Ml01G024510	Ml02G050110	1.46092	0.339117
Ml01G024570	Ml02G050240	0.586759	0.965449
Ml01G024820	Ml02G050480	1.00395	0.796326
Ml01G024850	Ml02G050730	1.26794	1.86763
Ml01G024860	Ml02G050930	1.12636	1.43434
Ml01G025050	Ml02G051110	-2	-2
Ml01G025080	Ml02G051300	2.88179	0.229025
Ml01G025420	Ml02G051600	0.926802	0.708283
Ml01G069080	Ml02G069520	1.83254	0.424067
Ml01G069180	Ml02G069670	0.430478	0.273795
Ml01G069240	Ml02G069810	-2	-2
Ml01G069250	Ml02G069840	0.0728039	0.085369
Ml01G069270	Ml02G069920	0.0245856	0.110242
Ml01G069320	Ml02G069940	1.59748	1.8362
Ml01G069510	Ml02G070200	0.0142877	0.0304634
Ml01G069590	Ml02G070260	0.0194902	0.0747387
Ml01G069740	Ml02G070280	1.32334	0.876204
Ml01G070030	Ml02G070450	1.71101	0.509142
Ml01G010150	Ml02G010080	1.38876	0.566296
Ml01G010330	Ml02G010230	0.0109852	0.0667849
Ml01G010340	Ml02G010240	0.0151776	0.069966
Ml01G010360	Ml02G010270	0.0194549	0.100114
Ml01G010370	Ml02G010280	0	0.026135
Ml01G010380	Ml02G010290	0.0533031	0.0187971
Ml01G010400	Ml02G010320	0.0133971	0.0695988
Ml01G010420	Ml02G010370	0.0510307	0.13404
Ml01G010490	Ml02G010620	2.45895	0.0755226
Ml01G016250	Ml02G016030	0.0130425	0.0458562
Ml01G016330	Ml02G016300	-2	-2
Ml01G016620	Ml02G016380	0.0063585	0.019178
Ml01G016630	Ml02G016390	0.0409099	0.0552736
Ml01G016640	Ml02G016410	0.345418	0.546922
Ml01G016680	Ml02G016420	0.00879453	0.0706404
Ml01G016690	Ml02G016430	0.0169503	0.0537064
Ml01G016760	Ml02G016440	0.0523674	0.483353
Ml01G016950	Ml02G016590	2.2312	0.624763
Ml01G017260	Ml02G016780	0.992095	1.74345
Ml01G064860	Ml02G066010	-2	-2
Ml01G064880	Ml02G066030	0.0351851	0.0841441
Ml01G064890	Ml02G066040	0.332386	0.538805
Ml01G064900	Ml02G066050	0.0343771	0.104387
Ml01G064920	Ml02G066070	0.0215797	0.0526917
Ml01G064950	Ml02G066090	0.0191551	0.0745029
Ml01G064960	Ml02G066100	0.149453	0.135931
Ml01G065240	Ml02G066190	1.11655	0.98964
Ml01G065260	Ml02G066380	0.544545	0.519796
Ml01G002290	Ml02G002180	0.0150099	0.019273
Ml01G002300	Ml02G002220	0.00272356	0.0365369
Ml01G002320	Ml02G002230	0.0154831	0.0551773
Ml01G002340	Ml02G002240	0.0416577	0.0883011
Ml01G002350	Ml02G002250	0.00943112	0.0486657
Ml01G002380	Ml02G002260	0.209119	0.294235
Ml01G002440	Ml02G002580	1.97953	0.593463
Ml01G002560	Ml02G002790	1.44085	0.757912
Ml01G002690	Ml02G002960	1.09864	1.6692
Ml01G012290	Ml02G060590	0.945056	1.697
Ml01G012570	Ml02G060840	0.352257	1.16646
Ml01G012600	Ml02G060860	0.116417	0.800874
Ml01G012630	Ml02G060870	1.10952	1.43202
Ml01G012760	Ml02G060940	0.374286	0.643601
Ml01G012950	Ml02G061130	1.29837	0.901492
Ml01G013340	Ml02G061470	0.847467	0.561948
Ml01G013570	Ml02G061480	0.245263	3.33199
Ml01G013640	Ml02G061710	0.390167	0.458349
Ml01G013660	Ml02G061820	2.47904	0.755898
Ml01G003310	Ml02G003530	1.08965	0.629374
Ml01G003450	Ml02G003650	0.0470433	0.0927803
Ml01G003460	Ml02G003670	0.0153153	0.0519075
Ml01G003480	Ml02G003700	0.025094	0.102558
Ml01G003490	Ml02G003710	0.00334604	0.0518425
Ml01G003530	Ml02G003740	0.00428369	0.051342
Ml01G003540	Ml02G003750	0.0198125	0.0879484
Ml01G003560	Ml02G003790	0.0120626	0.0349103
Ml01G038690	Ml02G009420	0.438354	0.568641
Ml01G038840	Ml02G009510	0.28914	0.271568
Ml01G038970	Ml02G009770	0.156036	0.775229
Ml01G039050	Ml02G009840	0.518443	0.753373
Ml01G039190	Ml02G009900	0.425648	1.00999
Ml01G039200	Ml02G009940	0.0790026	1.0685
Ml01G039220	Ml02G009960	0.184681	0.919549
Ml01G039360	Ml02G010110	0.324594	0.643694
Ml01G039570	Ml02G010320	-2	-2
Ml01G051540	Ml02G064470	1.47694	1.33465
Ml01G051970	Ml02G064830	-2	-2
Ml01G052350	Ml02G064850	1.29506	1.01694
Ml01G052490	Ml02G064970	2.49908	0.62829
Ml01G052590	Ml02G065070	-2	-2
Ml01G052710	Ml02G065200	1.38527	1.15445
Ml01G052860	Ml02G065270	0.66311	2.31274
Ml01G053150	Ml02G065320	1.76072	2.205
Ml01G053480	Ml02G065360	1.0367	0.6895
Ml01G053600	Ml02G065470	0.778889	1.06883
Ml01G020620	Ml02G020930	1.30932	1.2619
Ml01G020730	Ml02G020950	0.00952718	0.082811
Ml01G020880	Ml02G021190	0.0302949	0.046311
Ml01G020910	Ml02G021210	0.0185961	0.0568703
Ml01G020920	Ml02G021220	0.113139	0.184728
Ml01G020960	Ml02G021250	0.0100399	0.0397923
Ml01G020980	Ml02G021260	0.00410913	0.0286626
Ml01G020990	Ml02G021280	0.0485288	0.0531831
Ml01G006840	Ml02G019140	0.739592	0.623303
Ml01G006850	Ml02G019150	0	0.0998148
Ml01G007040	Ml02G019320	0.894492	0.661861
Ml01G007100	Ml02G019340	0.922093	0.755359
Ml01G007210	Ml02G019390	1.23335	1.47605
Ml01G007360	Ml02G019600	0.707443	0.601379
Ml01G007370	Ml02G019610	0	0.104517
Ml01G007510	Ml02G019910	0.784814	1.25696
Ml01G007740	Ml02G020120	1.27383	0.747857
Ml01G056490	Ml02G061390	-2	-2
Ml01G056700	Ml02G061400	0.195054	0.494495
Ml01G056810	Ml02G061710	0.61108	0.372624
Ml01G056980	Ml02G061910	0.713882	0.768273
Ml01G057110	Ml02G062080	0.760847	1.00598
Ml01G057150	Ml02G062110	0.542492	1.14766
Ml01G057250	Ml02G062340	0.774834	1.12613
Ml01G057580	Ml02G062630	1.81253	1.53913
Ml01G057760	Ml02G062850	-2	-2
Ml01G057950	Ml02G062950	0.596949	0.557514
Ml01G064140	Ml02G052720	2.15642	0.349305
Ml01G064170	Ml02G052730	0.99461	0.69516
Ml01G064260	Ml02G053060	1.33787	0.865607
Ml01G064300	Ml02G053290	0.773941	0.733644
Ml01G064370	Ml02G053550	1.18745	1.26799
Ml01G064390	Ml02G053600	1.35214	1.1049
Ml01G064440	Ml02G053790	0.647535	0.818179
Ml01G064490	Ml02G053870	1.04746	0.676229
Ml01G064600	Ml02G054090	1.99666	1.86703
Ml01G027920	Ml02G052650	1.15153	0.291361
Ml01G027940	Ml02G052660	0.0320722	0.107091
Ml01G028130	Ml02G052940	1.58226	1.3967
Ml01G028450	Ml02G052960	0.287317	1.77571
Ml01G028710	Ml02G053090	1.23241	1.18953
Ml01G029020	Ml02G053200	1.09777	1.66475
Ml01G029220	Ml02G053320	0.266577	0.904331
Ml01G029450	Ml02G053530	1.00612	0.769812
Ml01G029670	Ml02G053710	1.33046	0.625356
Ml01G029880	Ml02G054050	1.35948	0.900087
Ml01G064140	Ml02G013150	1.34268	0.587327
Ml01G064260	Ml02G013190	1.2062	0.833205
Ml01G064470	Ml02G013210	2.35901	0.802984
Ml01G064640	Ml02G013350	0.416321	0.415109
Ml01G064730	Ml02G013390	0.512419	1.39794
Ml01G064860	Ml02G013580	0.51775	1.19723
Ml01G065080	Ml02G013760	0.358618	0.911979
Ml01G065220	Ml02G013800	0.573926	2.06393
Ml01G065350	Ml02G013870	-2	-2
Ml01G023960	Ml02G023670	0.476929	0.320241
Ml01G023990	Ml02G023690	0.00704541	0.0436685
Ml01G024020	Ml02G023730	0.0547472	0.0836644
Ml01G024040	Ml02G023740	0.0105851	0.0591196
Ml01G024050	Ml02G023760	0.173578	0.174178
Ml01G024510	Ml02G024080	0.993365	0.360278
Ml01G024820	Ml02G024310	0.735628	0.961488
Ml01G024900	Ml02G024330	0.5829	0.330892
Ml01G074500	Ml02G035220	0.38241	0.563209
Ml01G074520	Ml02G035290	0.577531	1.3941
Ml01G074610	Ml02G035350	1.40683	1.48088
Ml01G074830	Ml02G035520	1.24467	0.941244
Ml01G075040	Ml02G035660	1.59553	0.974806
Ml01G075080	Ml02G035850	1.85517	0.672863
Ml01G075310	Ml02G036180	1.47339	0.941648
Ml01G075480	Ml02G036530	1.56216	2.17064
Ml01G075540	Ml02G036850	-2	-2
Ml01G072490	Ml02G036850	1.07529	0.890463
Ml01G072600	Ml02G037170	1.04301	1.64572
Ml01G072820	Ml02G037290	1.0344	1.19406
Ml01G072840	Ml02G037390	-2	-2
Ml01G073030	Ml02G037660	0.635759	0.640933
Ml01G073170	Ml02G037880	1.69444	0.877691
Ml01G073390	Ml02G038090	0.730807	0.629083
Ml01G073620	Ml02G038150	1.39745	0.781852
Ml01G073630	Ml02G038250	0.283977	0.334989
Ml01G001120	Ml02G049590	0.770616	2.19153
Ml01G001270	Ml02G049710	0.566569	0.888897
Ml01G001280	Ml02G049720	0.3151	0.567103
Ml01G001300	Ml02G050180	0.209363	0.451954
Ml01G001310	Ml02G050220	0.461211	0.526804
Ml01G001460	Ml02G050350	0.185422	0.792096
Ml01G001480	Ml02G050380	0.190305	0.370804
Ml01G001510	Ml02G050430	0.0556567	0.700359
Ml01G020840	Ml02G064420	1.58428	0.853732
Ml01G020910	Ml02G064470	1.11187	2.04166
Ml01G021040	Ml02G064840	1.01798	0.677889
Ml01G021390	Ml02G065040	3.02724	0.581448
Ml01G021570	Ml02G065320	1.81845	3.4812
Ml01G021870	Ml02G065470	1.23279	1.39086
Ml01G021920	Ml02G065660	1.06311	0.668347
Ml01G022010	Ml02G065930	1.01143	2.29915
Ml01G022190	Ml02G066180	1.40371	0.551425
Ml01G022330	Ml02G066210	1.21962	0.614187
Ml01G043630	Ml02G006240	0.245731	1.12944
Ml01G043640	Ml02G006250	0.232856	0.260825
Ml01G043680	Ml02G006290	0.12595	1.26736
Ml01G043720	Ml02G006320	0.353211	0.276811
Ml01G043750	Ml02G006390	0.476672	0.46037
Ml01G043830	Ml02G006450	0.369116	1.6496
Ml01G043850	Ml02G006460	0.33194	0.889109
Ml01G066090	Ml02G055940	0.683894	0.796205
Ml01G066160	Ml02G056060	0.938109	1.22526
Ml01G066240	Ml02G056150	0.287206	0.649752
Ml01G066280	Ml02G056170	0.553639	2.1214
Ml01G066290	Ml02G056180	0.0883694	1.11679
Ml01G066330	Ml02G056230	0.797015	0.59317
Ml01G066410	Ml02G056470	0.919149	0.612556
Ml01G066600	Ml02G056770	0.258196	0.429048
Ml01G063600	Ml02G053340	-2	-2
Ml01G063610	Ml02G053600	1.64559	0.659433
Ml01G063670	Ml02G053700	-2	-2
Ml01G063720	Ml02G054050	1.12591	0.662775
Ml01G064040	Ml02G054350	1.43257	1.24083
Ml01G064290	Ml02G054500	1.78282	1.65043
Ml01G064390	Ml02G054650	1.85832	2.47734
Ml01G064450	Ml02G054800	1.79457	3.04407
Ml01G064480	Ml02G054900	1.63418	1.7324
Ml01G018290	Ml02G060680	2.56593	1.19564
Ml01G018340	Ml02G060870	1.39685	1.48748
Ml01G018570	Ml02G060940	1.78604	1.37465
Ml01G018790	Ml02G061130	1.52703	0.94905
Ml01G019070	Ml02G061470	1.2636	1.06551
Ml01G019140	Ml02G061550	1.09096	0.893866
Ml01G019200	Ml02G061710	1.13465	1.45645
Ml01G019320	Ml02G061820	1.18721	1.16295
Ml01G019520	Ml02G061940	1.7103	1.01649
Ml01G024050	Ml02G052400	0.94496	0.895889
Ml01G024100	Ml02G052410	-2	-2
Ml01G024150	Ml02G052480	0.679375	0.852809
Ml01G024270	Ml02G052690	0.943572	0.988534
Ml01G024520	Ml02G052720	1.10515	0.452321
Ml01G024700	Ml02G052780	0.539477	1.07191
Ml01G024820	Ml02G053090	1.30429	1.46718
Ml01G024860	Ml02G053200	1.91104	0.76179
Ml01G021850	Ml02G035130	1.24933	1.35377
Ml01G022040	Ml02G035230	1.19227	1.25554
Ml01G022070	Ml02G035600	-2	-2
Ml01G022110	Ml02G035660	1.58811	2.1372
Ml01G022330	Ml02G035980	1.63935	0.767204
Ml01G022410	Ml02G036250	1.21422	0.743112
Ml01G022630	Ml02G036700	0.893242	1.12749
Ml01G022840	Ml02G036850	1.0061	0.758582
Ml01G022880	Ml02G036980	1.35076	1.75127
Ml01G031710	Ml02G003470	0.188595	0.706896
Ml01G031800	Ml02G003670	0.201538	0.41286
Ml01G031830	Ml02G003700	0.272123	0.558596
Ml01G031840	Ml02G003710	0.102776	0.825633
Ml01G032020	Ml02G003860	0.46288	0.414785
Ml01G032350	Ml02G004090	0.116949	1.1038
Ml01G032360	Ml02G004140	0.446253	0.739123
Ml01G032530	Ml02G004360	1.06651	2.15597
Ml01G021390	Ml02G012880	-2	-2
Ml01G021570	Ml02G013210	1.94653	0.784566
Ml01G021750	Ml02G013310	1.31228	0.834107
Ml01G021850	Ml02G013410	1.36223	0.624986
Ml01G021960	Ml02G013690	1.41149	1.49342
Ml01G022040	Ml02G013820	-2	-2
Ml01G022190	Ml02G013970	-2	-2
Ml01G022210	Ml02G014040	1.57833	1.21955
Ml01G036690	Ml02G034770	1.22641	1.57049
Ml01G036870	Ml02G034870	-2	-2
Ml01G036910	Ml02G034940	-2	-2
Ml01G037170	Ml02G035230	1.43219	0.792524
Ml01G037180	Ml02G035350	1.43185	1.8702
Ml01G037260	Ml02G035530	0.728558	2.30819
Ml01G037620	Ml02G035850	1.44264	0.840112
Ml01G037960	Ml02G036160	1.50432	1.05789
Ml01G060330	Ml02G067440	1.1325	1.11119
Ml01G060440	Ml02G067540	-2	-2
Ml01G060520	Ml02G067580	1.80882	1.0645
Ml01G060800	Ml02G067820	0.965905	0.748864
Ml01G060960	Ml02G067870	1.17783	1.06979
Ml01G061090	Ml02G067930	2.04539	0.627979
Ml01G061380	Ml02G068240	1.33276	1.66521
Ml01G061420	Ml02G068500	-2	-2
Ml01G013340	Ml02G035980	1.01946	0.892569
Ml01G013660	Ml02G036110	-2	-2
Ml01G013680	Ml02G036130	0.505322	1.02734
Ml01G013700	Ml02G036150	0.283215	1.07028
Ml01G013770	Ml02G036200	1.30097	1.3853
Ml01G013780	Ml02G036280	0.399903	2.39483
Ml01G013870	Ml02G036520	0.350729	0.862985
Ml01G053740	Ml02G033610	0.717271	1.34041
Ml01G053950	Ml02G033660	0.855599	1.19459
Ml01G053970	Ml02G033890	0.960583	1.5237
Ml01G054020	Ml02G033940	1.13116	1.02386
Ml01G054370	Ml02G034210	1.3484	1.14588
Ml01G054620	Ml02G034470	0.956954	3.13809
Ml01G054870	Ml02G034670	-2	-2
Ml01G055050	Ml02G034710	0.909157	0.645402
Ml01G012530	Ml02G065040	-2	-2
Ml01G012760	Ml02G065280	1.66816	1.08125
Ml01G012900	Ml02G065510	0.415383	0.435936
Ml01G012930	Ml02G065610	0.515102	1.36714
Ml01G013110	Ml02G065780	0.729662	1.12819
Ml01G013340	Ml02G065930	1.43743	1.00378
Ml01G013660	Ml02G066160	1.84485	0.847642
Ml01G013770	Ml02G066300	0.719945	1.07153
Ml01G016300	Ml02G018370	1.82436	1.5529
Ml01G016410	Ml02G018590	1.21633	1.2658
Ml01G016480	Ml02G018600	1.84607	0.904072
Ml01G016750	Ml02G018790	1.12105	1.07617
Ml01G016810	Ml02G018930	1.50205	1.58072
Ml01G016940	Ml02G019120	0.989164	1.69181
Ml01G017070	Ml02G019390	1.567	1.55025
Ml01G017190	Ml02G019440	1.63138	0.251878
Ml01G041100	Ml02G026900	1.23556	1.46994
Ml01G041690	Ml02G026990	0.319447	1.8568
Ml01G042120	Ml02G027320	0.777878	0.513496
Ml01G042170	Ml02G027420	0.83282	0.763557
Ml01G042290	Ml02G027520	0.593131	0.63437
Ml01G042320	Ml02G027560	0.123525	1.66599
Ml01G042720	Ml02G027820	0.937618	1.09087
Ml01G043080	Ml02G027900	1.43074	1.11646
Ml01G049580	Ml02G049870	1.28798	0.742115
Ml01G049600	Ml02G049950	0.0524322	0.0780364
Ml01G049610	Ml02G049960	0.012663	0.0144815
Ml01G049620	Ml02G049980	0.0127398	0.0397313
Ml01G049640	Ml02G050010	0.00469118	0.0670369
Ml01G049650	Ml02G050050	0.0311185	0.0590832
Ml01G013010	Ml02G034750	1.02789	0.582318
Ml01G013250	Ml02G034870	-2	-2
Ml01G013270	Ml02G034940	0.620144	1.56339
Ml01G013280	Ml02G035180	1.47267	2.41918
Ml01G013340	Ml02G035230	1.16808	1.20174
Ml01G013560	Ml02G035520	0.902213	0.952577
Ml01G013570	Ml02G035530	-2	-2
Ml01G039920	Ml02G038440	0.020691	0.0124484
Ml01G039990	Ml02G038520	0.0306855	0.0551602
Ml01G040060	Ml02G038700	0.0145283	0.0179981
Ml01G040160	Ml02G038760	0.209935	0.125368
Ml01G040190	Ml02G038790	0.0837903	0.15454
Ml01G040270	Ml02G038820	0.00621379	0.019948
Ml01G047020	Ml02G046410	0.00551896	0.0696415
Ml01G047060	Ml02G046440	0.0176573	0.0900209
Ml01G047070	Ml02G046450	0.249163	0.300648
Ml01G047080	Ml02G046460	0.044342	0.0516832
Ml01G047340	Ml02G046760	1.42944	0.345111
Ml01G047380	Ml02G046920	0.240147	0.343888
Ml01G047680	Ml02G047290	0.0124005	0.0183664
Ml01G005670	Ml02G042080	0.227872	1.06591
Ml01G005680	Ml02G042090	0.192987	0.294295
Ml01G005700	Ml02G042160	0.180212	1.32702
Ml01G005720	Ml02G042220	0.265093	0.570582
Ml01G005770	Ml02G042230	0.336282	0.46221
Ml01G005840	Ml02G042280	0.788995	0.848345
Ml01G003490	Ml02G071030	2.29993	1.19209
Ml01G003840	Ml02G071250	0.963713	1.07115
Ml01G003900	Ml02G071410	1.10407	0.869754
Ml01G004250	Ml02G071440	0.832609	0.821639
Ml01G004350	Ml02G071530	1.47283	0.941271
Ml01G004710	Ml02G071780	1.19219	0.607048
Ml01G004750	Ml02G071800	1.493	0.586308
Ml01G005010	Ml02G071820	1.71696	1.57193
Ml01G016090	Ml02G060540	0.399672	0.643039
Ml01G016300	Ml02G060720	1.36701	1.26404
Ml01G016480	Ml02G060940	-2	-2
Ml01G016750	Ml02G061130	1.06977	1.0619
Ml01G016860	Ml02G061390	1.82317	1.05555
Ml01G016950	Ml02G061470	1.26513	1.76477
Ml01G017220	Ml02G061740	1.16479	1.94857
Ml01G017260	Ml02G061900	1.93706	1.52843
Ml01G074800	Ml02G005570	1.96738	0.661179
Ml01G074900	Ml02G005600	0.642515	0.806137
Ml01G074990	Ml02G005670	0.542012	0.309979
Ml01G075090	Ml02G005750	1.46599	1.35112
Ml01G075190	Ml02G006020	1.59402	0.931508
Ml01G075310	Ml02G006150	1.14966	2.64832
Ml01G075480	Ml02G006230	1.4509	2.24998
Ml01G035500	Ml02G035860	0.560828	0.65522
Ml01G035710	Ml02G036000	-2	-2
Ml01G035800	Ml02G036030	0.623032	2.66806
Ml01G036070	Ml02G036090	-2	-2
Ml01G036340	Ml02G036200	1.36082	0.803893
Ml01G036380	Ml02G036280	0.863748	1.3654
Ml01G036620	Ml02G036530	1.52068	0.458358
Ml01G002380	Ml02G065830	1.14691	1.06361
Ml01G002440	Ml02G065930	1.30752	1.08345
Ml01G002560	Ml02G066160	1.22258	1.21664
Ml01G002780	Ml02G066180	1.52837	0.629439
Ml01G002920	Ml02G066300	0.735664	1.81138
Ml01G003220	Ml02G066410	1.93625	0.789454
Ml01G003540	Ml02G066490	0.777323	0.793536
Ml01G003840	Ml02G066840	0.807101	1.39242
Ml01G016210	Ml02G070390	-2	-2
Ml01G016380	Ml02G070590	1.23381	0.893176
Ml01G016480	Ml02G070920	3.71339	0.720197
Ml01G016750	Ml02G071030	0.997476	1.7328
Ml01G016950	Ml02G071270	1.18402	1.24297
Ml01G017090	Ml02G071520	0.314947	2.71964
Ml01G017150	Ml02G071600	1.38027	1.16065
Ml01G017260	Ml02G071820	1.08835	1.10011
Ml01G011280	Ml02G071410	1.26556	0.723932
Ml01G011470	Ml02G071740	1.25102	1.32334
Ml01G011680	Ml02G071800	0.966368	0.623581
Ml01G011720	Ml02G071920	2.54829	0.498122
Ml01G011930	Ml02G072150	0.653578	1.22357
Ml01G012230	Ml02G072340	1.20581	1.5397
Ml01G012430	Ml02G072350	1.33282	0.800511
Ml01G012630	Ml02G072440	1.63617	0.939843
Ml01G053970	Ml02G042200	1.72946	1.06224
Ml01G054050	Ml02G042230	0.572156	0.635398
Ml01G054270	Ml02G042700	1.54075	1.45772
Ml01G054460	Ml02G042850	0.447235	1.23962
Ml01G054580	Ml02G043060	0.941062	1.94226
Ml01G054830	Ml02G043260	1.04143	1.14789
Ml01G054870	Ml02G043380	0.971154	0.852435
Ml01G059210	Ml02G044740	2.11562	0.914883
Ml01G059590	Ml02G045000	1.7478	0.812844
Ml01G059880	Ml02G045200	-2	-2
Ml01G059980	Ml02G045330	1.23288	0.794968
Ml01G060120	Ml02G045460	0.988223	0.727036
Ml01G060440	Ml02G045480	0.87822	1.11688
Ml01G060520	Ml02G045800	4.11212	0.803374
Ml01G060670	Ml02G046020	0.875472	0.961339
Ml01G053150	Ml02G021760	1.29475	3.00952
Ml01G053240	Ml02G021910	0.667595	0.694439
Ml01G053600	Ml02G022100	1.26005	1.19596
Ml01G053640	Ml02G022200	1.34668	1.67182
Ml01G053950	Ml02G022360	1.75078	2.32433
Ml01G054070	Ml02G022480	2.63522	0.550634
Ml01G054190	Ml02G022650	1.61634	1.52898
Ml01G044090	Ml02G005320	0.89942	1.95077
Ml01G044340	Ml02G005460	2.06378	0.396472
Ml01G044560	Ml02G005500	-2	-2
Ml01G044690	Ml02G005580	0.0330715	0.795176
Ml01G044890	Ml02G005670	0.309808	0.317595
Ml01G045310	Ml02G005770	-2	-2
Ml01G045330	Ml02G005900	1.53847	1.19184
Ml01G040780	Ml02G036530	0.924683	1.30986
Ml01G041120	Ml02G036620	0.390043	0.605621
Ml01G041150	Ml02G036630	0.0191704	0.0678977
Ml01G041280	Ml02G036710	0.084543	0.170196
Ml01G041300	Ml02G036720	0.0157468	0.0770472
Ml01G041490	Ml02G036840	0.0727048	0.0861733
Ml01G066360	Ml02G018600	1.88312	1.06441
Ml01G066600	Ml02G018900	0.64547	3.09599
Ml01G066860	Ml02G019140	1.09511	0.792349
Ml01G067020	Ml02G019340	-2	-2
Ml01G067030	Ml02G019430	1.33945	0.792094
Ml01G067330	Ml02G019600	1.08542	0.82834
Ml01G067500	Ml02G019910	0.851976	1.78211
Ml01G067850	Ml02G020060	1.43509	1.80372
Ml01G060520	Ml02G001650	-2	-2
Ml01G060780	Ml02G001680	1.66146	0.77632
Ml01G061040	Ml02G001770	-2	-2
Ml01G061090	Ml02G002060	1.23287	1.002
Ml01G061100	Ml02G002080	1.19807	0.611488
Ml01G061130	Ml02G002250	1.54755	0.947318
Ml01G061240	Ml02G002360	0.99495	0.553159
Ml01G017970	Ml02G030140	1.60487	1.08683
Ml01G018150	Ml02G030440	1.12073	1.06574
Ml01G018170	Ml02G030500	1.11756	1.28946
Ml01G018230	Ml02G030560	0.881634	1.05876
Ml01G018380	Ml02G030770	0.406162	1.28824
Ml01G018610	Ml02G030980	0.66193	0.62834
Ml01G018880	Ml02G031210	0.977188	1.25973
Ml01G025420	Ml02G025700	0.89561	0.96436
Ml01G025460	Ml02G025790	0.0764994	0.0664795
Ml01G025510	Ml02G025800	0.325503	0.212167
Ml01G025530	Ml02G025810	0.135947	0.232324
Ml01G025570	Ml02G025850	0.0328015	0.0723825
Ml01G025830	Ml02G026150	1.45671	0.806853
Ml01G022380	Ml02G026860	1.02216	1.07961
Ml01G022500	Ml02G027020	1.0293	0.436541
Ml01G022570	Ml02G027090	1.63473	0.567216
Ml01G022710	Ml02G027360	1.88049	3.13035
Ml01G022770	Ml02G027470	0.742021	1.68711
Ml01G022840	Ml02G027820	0.553605	1.13844
Ml01G023220	Ml02G028100	0.699624	0.866783
Ml01G075130	Ml02G068200	1.22391	1.06426
Ml01G075300	Ml02G068240	1.29682	1.44231
Ml01G075320	Ml02G068260	0.631785	0.72707
Ml01G075370	Ml02G068280	0.433271	1.18961
Ml01G075460	Ml02G068290	0.236383	0.965185
Ml01G075530	Ml02G068500	1.2206	2.10948
Ml01G053720	Ml02G063170	0.615333	0.463167
Ml01G053760	Ml02G063340	0.481247	1.19379
Ml01G053780	Ml02G063390	0.835862	1.06238
Ml01G053850	Ml02G063440	0.282837	0.927703
Ml01G053970	Ml02G063470	-2	-2
Ml01G054190	Ml02G063520	-2	-2
Ml01G075040	Ml02G017860	1.01794	1.47666
Ml01G075130	Ml02G018020	1.13732	1.50224
Ml01G075300	Ml02G018100	1.32999	1.0943
Ml01G075480	Ml02G018370	2.54506	0.928969
Ml01G075640	Ml02G018550	1.25555	0.984054
Ml01G075730	Ml02G018790	1.07136	1.60327
Ml01G075890	Ml02G018860	0.858936	1.13018
Ml01G013040	Ml02G070640	1.19588	1.35888
Ml01G013340	Ml02G070920	1.28403	0.661046
Ml01G013510	Ml02G071000	1.07918	0.423065
Ml01G013560	Ml02G071250	0.832696	1.22931
Ml01G013660	Ml02G071270	-2	-2
Ml01G013770	Ml02G071440	0.67896	1.11163
Ml01G013780	Ml02G071660	-2	-2
Ml01G070750	Ml02G011330	1.19117	0.711815
Ml01G071090	Ml02G011700	2.08224	0.582025
Ml01G071130	Ml02G012030	1.18026	0.925924
Ml01G071270	Ml02G012060	1.60419	1.29311
Ml01G071430	Ml02G012230	-2	-2
Ml01G071550	Ml02G012550	1.25779	1.77924
Ml01G071560	Ml02G012760	1.24498	0.803272
Ml01G071860	Ml02G012880	1.77931	0.99537
Ml01G021300	Ml02G021660	0.13794	0.200559
Ml01G021460	Ml02G021990	0.203979	0.513458
Ml01G021570	Ml02G022100	1.91497	2.78342
Ml01G021750	Ml02G022200	0.920631	1.39523
Ml01G021850	Ml02G022300	1.10909	1.2792
Ml01G022010	Ml02G022480	1.05015	1.12145
Ml01G022070	Ml02G022650	0.966657	0.966289
Ml01G070580	Ml02G071270	1.48584	1.07875
Ml01G070780	Ml02G071550	0.287192	0.27411
Ml01G070840	Ml02G071760	1.45586	1.05922
Ml01G070850	Ml02G071820	0.920966	1.71235
Ml01G070860	Ml02G071930	0.549214	0.323226
Ml01G070880	Ml02G072210	0.559154	1.59951
Ml01G071090	Ml02G072440	1.58018	1.32456
Ml01G017660	Ml02G063870	1.4307	1.11686
Ml01G017830	Ml02G064110	1.08185	1.58227
Ml01G017880	Ml02G064430	1.28975	0.733413
Ml01G017980	Ml02G064680	1.66331	0.592872
Ml01G018270	Ml02G064790	1.05102	0.771401
Ml01G018340	Ml02G064970	1.42757	0.981102
Ml01G018570	Ml02G065200	1.57254	1.35713
Ml01G018790	Ml02G065280	1.46993	1.63917
Ml01G028850	Ml02G028290	0.019553	0.0579066
Ml01G028870	Ml02G028320	0.0157188	0.0670838
Ml01G028880	Ml02G028330	0.0191374	0.0360646
Ml01G029030	Ml02G028480	-2	-2
Ml01G029040	Ml02G028790	0.00500349	0.0163569
Ml01G029080	Ml02G028800	0.00413367	0.0378331
Ml01G046170	Ml02G054650	4.75778	0.964553
Ml01G046510	Ml02G054800	1.71371	1.67104
Ml01G046520	Ml02G054900	1.46165	1.43278
Ml01G046530	Ml02G055270	-2	-2
Ml01G046650	Ml02G055470	1.14002	0.508004
Ml01G046910	Ml02G055730	0.474564	1.12953
Ml01G047100	Ml02G055860	1.49639	0.876595
Ml01G049910	Ml02G012140	1.5066	1.0387
Ml01G050130	Ml02G012290	1.15074	1.33683
Ml01G050300	Ml02G012610	0.419462	0.495644
Ml01G050310	Ml02G012780	-2	-2
Ml01G050440	Ml02G012980	1.35809	0.618412
Ml01G050650	Ml02G013190	1.0337	1.29578
Ml01G050800	Ml02G013310	1.17762	1.52147
Ml01G046000	Ml02G035340	0.572041	1.68764
Ml01G046150	Ml02G035530	0.746488	1.50336
Ml01G046520	Ml02G035600	1.24058	1.76171
Ml01G046580	Ml02G035630	-2	-2
Ml01G046870	Ml02G035640	0.785871	1.54093
Ml01G046910	Ml02G036000	-2	-2
Ml01G047100	Ml02G036170	0.929671	1.1898
Ml01G063630	Ml02G017670	1.28653	0.757154
Ml01G063860	Ml02G017760	-2	-2
Ml01G064070	Ml02G018040	1.05538	1.97965
Ml01G064260	Ml02G018100	1.38678	0.95196
Ml01G064290	Ml02G018150	1.51824	1.23761
Ml01G064390	Ml02G018370	1.56753	1.86013
Ml01G064450	Ml02G018600	1.66335	2.48251
Ml01G020240	Ml02G018480	1.19507	1.12095
Ml01G020410	Ml02G018550	-2	-2
Ml01G020670	Ml02G018860	0.975969	0.643728
Ml01G020910	Ml02G018990	1.25702	1.25375
Ml01G021020	Ml02G019060	2.15578	0.780595
Ml01G021040	Ml02G019360	1.26049	1.03623
Ml01G021140	Ml02G019430	1.36461	1.21281
Ml01G025320	Ml02G024770	1.35224	1.09924
Ml01G025620	Ml02G025130	0.0117792	0.0539693
Ml01G025630	Ml02G025140	0.0158106	0.0386235
Ml01G025640	Ml02G025150	0.0698533	0.0792566
Ml01G025650	Ml02G025160	0.0262476	0.0052265
Ml01G025980	Ml02G025220	0.938161	0.875308
Ml01G028750	Ml02G070810	1.6211	1.35612
Ml01G028930	Ml02G071150	1.86974	0.419587
Ml01G029040	Ml02G071250	1.42889	2.08002
Ml01G029450	Ml02G071300	0.937935	1.04711
Ml01G029710	Ml02G071480	1.19851	2.30516
Ml01G029810	Ml02G071740	1.2431	1.66341
Ml01G029870	Ml02G071800	1.22315	0.81049
Ml01G053240	Ml02G012930	1.79649	1.29112
Ml01G053600	Ml02G013210	-2	-2
Ml01G053640	Ml02G013310	1.39099	1.55862
Ml01G053920	Ml02G013360	1.51658	1.58916
Ml01G054350	Ml02G013620	1.72811	1.10056
Ml01G054560	Ml02G013680	-2	-2
Ml01G054800	Ml02G013760	1.4371	0.505093
Ml01G018790	Ml02G016050	1.41133	1.87408
Ml01G018830	Ml02G016250	1.84262	1.44772
Ml01G018900	Ml02G016340	1.48115	1.66813
Ml01G019070	Ml02G016590	1.0552	1.65876
Ml01G019240	Ml02G016670	1.47444	1.58491
Ml01G019430	Ml02G016770	0.908601	1.77093
Ml01G019720	Ml02G016860	2.83506	0.854858
Ml01G049240	Ml02G023740	0.250381	1.59544
Ml01G049580	Ml02G024080	0.78461	0.730558
Ml01G049660	Ml02G024310	0.910589	0.961313
Ml01G049700	Ml02G024620	0.897279	0.583185
Ml01G049870	Ml02G024700	1.55908	1.45312
Ml01G049970	Ml02G024960	2.44576	0.657503
Ml01G049980	Ml02G025020	1.25679	1.36548
Ml01G007730	Ml02G008390	0.632452	2.10732
Ml01G008130	Ml02G008670	1.41269	0.945523
Ml01G008330	Ml02G008680	1.58955	0.73767
Ml01G008490	Ml02G008780	1.13513	1.04672
Ml01G008810	Ml02G008860	1.84205	1.59044
Ml01G009050	Ml02G008960	0.0339681	0.0283818
Ml01G009060	Ml02G008990	0.400056	0.347322
Ml01G017070	Ml02G004050	1.67172	1.12601
Ml01G017290	Ml02G004090	1.10618	0.90889
Ml01G017550	Ml02G004480	1.06471	0.58915
Ml01G017880	Ml02G004660	1.40537	1.92191
Ml01G017940	Ml02G004810	1.21605	1.77109
Ml01G017950	Ml02G004920	0.626043	0.584077
Ml01G017980	Ml02G005110	2.03861	0.688156
Ml01G069900	Ml02G035550	0.33495	1.81314
Ml01G070140	Ml02G035600	1.82841	1.83709
Ml01G070360	Ml02G035850	1.21965	1.62869
Ml01G070580	Ml02G035980	1.84868	0.754021
Ml01G070850	Ml02G036170	1.10834	1.68759
Ml01G071030	Ml02G036280	0.72741	1.84199
Ml01G071250	Ml02G036530	-2	-2
Ml01G002780	Ml02G016590	1.02228	1.15409
Ml01G002810	Ml02G016670	1.01435	1.4501
Ml01G002900	Ml02G016720	1.18712	1.07586
Ml01G002920	Ml02G016860	3.75027	0.70872
Ml01G002950	Ml02G016900	1.2266	0.607046
Ml01G003220	Ml02G017070	2.8045	0.646866
Ml01G014350	Ml02G035660	0.61658	0.740391
Ml01G014420	Ml02G035980	1.43675	0.661901
Ml01G014560	Ml02G036170	1.20571	1.84737
Ml01G014580	Ml02G036200	-2	-2
Ml01G014630	Ml02G036560	0.697466	0.956016
Ml01G014690	Ml02G036620	0.295643	0.637159
Ml01G038410	Ml02G039810	0.00598308	0.0297216
Ml01G038490	Ml02G039770	0.0108397	0.0352762
Ml01G038500	Ml02G039760	0.0326542	0.0566689
Ml01G038570	Ml02G039680	0.017622	0
Ml01G038630	Ml02G039670	0.0138094	0.0605625
Ml01G038650	Ml02G039660	0.0210572	0.0538984
Ml01G038660	Ml02G039650	0.0357395	0.111647
Ml01G038670	Ml02G039640	0.0319636	0.0630623
Ml01G038690	Ml02G039630	0.0166674	0.0702855
Ml01G038750	Ml02G039620	0.0553877	0.113152
Ml01G038760	Ml02G039610	0.214374	0.214121
Ml01G038810	Ml02G039590	0.199793	0.0964522
Ml01G038820	Ml02G039580	0.009318	0.0883039
Ml01G038830	Ml02G039570	0.0163383	0.0518056
Ml01G038840	Ml02G039560	0.0110959	0.0306634
Ml01G038860	Ml02G039530	0.0390321	0.0795339
Ml01G038870	Ml02G039520	0.0113347	0.0596417
Ml01G038970	Ml02G039510	0.0101269	0.0385014
Ml01G039010	Ml02G039480	0.128316	0.17673
Ml01G039020	Ml02G039470	0.128416	0.130765
Ml01G039050	Ml02G039450	0.0296783	0.0594597
Ml01G039060	Ml02G039430	0.205841	0.388888
Ml01G039140	Ml02G039340	0.0320224	0.0899365
Ml01G039190	Ml02G039280	0.0151055	0.0437981
Ml01G039200	Ml02G039270	0.00597485	0.0526917
Ml01G039220	Ml02G039260	0.00647384	0.0212451
Ml01G039380	Ml02G039160	0.50136	0.87892
Ml01G039620	Ml02G039010	0.0162423	0.0283361
Ml01G039720	Ml02G038990	0.093711	0.16019
Ml01G039930	Ml02G038870	0.00611624	0.0452802
Ml01G040250	Ml02G038840	0.0227452	0.0242119
Ml01G040370	Ml02G038310	0.0907012	0.0523776
Ml01G040430	Ml02G038130	0.018678	0.0537142
Ml01G040440	Ml02G038120	0.123309	0.0977145
Ml01G040450	Ml02G038090	0.0224847	0.0396938
Ml01G040480	Ml02G038060	0.0112064	0.0267324
Ml01G040550	Ml02G037990	0.377358	0.149473
Ml01G040600	Ml02G037920	0.0186893	0.0531457
Ml01G040640	Ml02G037900	0.0209834	0.0605766
Ml01G040700	Ml02G037890	0.0721162	0.09443
Ml01G040710	Ml02G037870	0.00943409	0.104647
Ml01G040750	Ml02G037790	0.221668	0.14759
Ml01G040760	Ml02G037780	0.0118139	0.0800166
Ml01G040860	Ml02G037740	0.469021	0.444115
Ml01G040940	Ml02G037720	0.0276784	0.060115
Ml01G040950	Ml02G037690	0.74342	1.07876
Ml01G041010	Ml02G037680	0.0200209	0.102316
Ml01G041100	Ml02G037630	0.0180299	0.0690947
Ml01G041120	Ml02G037620	0.0338168	0.121477
Ml01G041690	Ml02G037390	-2	-2
Ml01G047750	Ml02G048440	0.016192	0.0217463
Ml01G047780	Ml02G048400	0.0340626	0.0526202
Ml01G047790	Ml02G048390	0.0491771	0.0731325
Ml01G047800	Ml02G048360	0.127481	0.176083
Ml01G047810	Ml02G048350	0.208427	0.202861
Ml01G047850	Ml02G048330	0.134288	0.209962
Ml01G047880	Ml02G048300	0.00795688	0.055791
Ml01G047910	Ml02G048290	0.0421657	0.100536
Ml01G047920	Ml02G048280	0.0216377	0.0609163
Ml01G047930	Ml02G048270	0.0179708	0.078901
Ml01G047990	Ml02G048210	0.120833	0.136532
Ml01G048000	Ml02G048200	0.0095189	0.0751803
Ml01G048030	Ml02G048170	0.0160227	0.0345833
Ml01G048040	Ml02G048160	0.0562516	0.0322672
Ml01G048060	Ml02G048150	0.822468	0.411163
Ml01G048070	Ml02G048140	0.0110161	0.0267355
Ml01G048080	Ml02G048110	0.00824445	0.0960351
Ml01G048100	Ml02G048100	0.00134093	0.0634783
Ml01G048110	Ml02G048090	0.0207793	0.0622913
Ml01G048120	Ml02G048070	0.49651	0.387908
Ml01G048140	Ml02G048050	0.173866	0.462535
Ml01G048150	Ml02G048040	0.0139764	0.112557
Ml01G048160	Ml02G048020	0.0232092	0.0704192
Ml01G048170	Ml02G048000	0.0185735	0.0648944
Ml01G048230	Ml02G047990	0.00677107	0.0617808
Ml01G048240	Ml02G047980	0.0195815	0.0827792
Ml01G048260	Ml02G047960	0.111049	0.263751
Ml01G048270	Ml02G047800	0.38075	0.424058
Ml01G048290	Ml02G047700	0.0118714	0.0984249
Ml01G048300	Ml02G047690	0.0272448	0.0376254
Ml01G048310	Ml02G047680	0.173328	0.0958212
Ml01G048340	Ml02G047340	0.757172	1.0715
Ml01G048550	Ml02G047320	0.0491958	0.0907703
Ml01G044110	Ml02G006180	0.642766	0.412009
Ml01G044220	Ml02G006090	0.42151	0.543429
Ml01G044370	Ml02G005950	0.458405	0.353738
Ml01G044520	Ml02G005900	0.146112	0.519496
Ml01G044550	Ml02G005800	0.234426	0.598419
Ml01G044590	Ml02G005790	0.971328	0.978561
Ml01G044690	Ml02G005760	0.0335826	0.731474
Ml01G044880	Ml02G005530	0.0867362	0.67578
Ml01G044890	Ml02G005500	0.204909	0.412417
Ml01G045060	Ml02G005300	0.0440748	0.967134
Ml01G045090	Ml02G005250	0.123149	1.85776
Ml01G045250	Ml02G005050	-2	-2
Ml01G045310	Ml02G004960	1.33428	0.72403
Ml01G045430	Ml02G004880	0.649164	0.729764
Ml01G045520	Ml02G004790	0.0817893	0.960108
Ml01G045680	Ml02G004580	0.56926	0.623531
Ml01G045720	Ml02G004560	0.195409	0.50174
Ml01G045730	Ml02G004550	0.00815595	0.459907
Ml01G045750	Ml02G004540	1.0253	0.859296
Ml01G045800	Ml02G004350	0.470794	2.4147
Ml01G045810	Ml02G004310	0.0458815	0.268248
Ml01G046150	Ml02G004290	0.331629	0.437343
Ml01G046200	Ml02G004270	0.251738	0.522347
Ml01G046240	Ml02G004180	0.208458	0.930564
Ml01G046280	Ml02G004160	0.254045	0.775963
Ml01G046590	Ml02G004050	0.82611	1.41316
Ml01G041680	Ml02G008820	1.12851	1.18034
Ml01G041690	Ml02G008780	0.132387	0.779996
Ml01G041870	Ml02G008550	0.926851	0.618636
Ml01G042120	Ml02G008490	0.738588	0.56347
Ml01G042290	Ml02G008390	0.355372	0.634311
Ml01G042350	Ml02G008240	0.342876	0.786129
Ml01G042450	Ml02G008230	0.437876	0.635262
Ml01G042490	Ml02G008190	0.126338	0.656647
Ml01G042580	Ml02G008070	0.869303	0.746471
Ml01G042830	Ml02G007940	0.160491	1.06643
Ml01G042910	Ml02G007890	0.216523	0.995696
Ml01G042930	Ml02G007870	0.346125	0.575819
Ml01G042950	Ml02G007760	0.136518	1.05128
Ml01G042960	Ml02G007730	0.324963	0.188324
Ml01G043000	Ml02G007680	0.401955	0.939705
Ml01G043070	Ml02G007650	0.263655	0.982918
Ml01G043140	Ml02G007470	0.135229	0.900332
Ml01G043150	Ml02G007460	0.134732	1.03045
Ml01G043170	Ml02G007380	1.01576	1.29312
Ml01G043230	Ml02G007360	0.0925766	0.645034
Ml01G043270	Ml02G007340	0.175217	0.542376
Ml01G043380	Ml02G007140	0.398952	0.863457
Ml01G013560	Ml02G014530	0.847586	0.701902
Ml01G013730	Ml02G014500	1.3414	0.597106
Ml01G013900	Ml02G014460	0	0.0656875
Ml01G013910	Ml02G014450	0.00338984	0.0335877
Ml01G013950	Ml02G014420	0.0142329	0.0811602
Ml01G013960	Ml02G014410	0.0108207	0.0395986
Ml01G013970	Ml02G014400	0.0492847	0.0551693
Ml01G013980	Ml02G014390	0.00786033	0.0275622
Ml01G013990	Ml02G014380	0.0203679	0.0709189
Ml01G014000	Ml02G014370	0.0283158	0.0785527
Ml01G014010	Ml02G014330	0.0177604	0.0713881
Ml01G014020	Ml02G014320	0.0184941	0.0956432
Ml01G014030	Ml02G014310	0.0415234	0.0660409
Ml01G014070	Ml02G014260	1.14819	0.981724
Ml01G014080	Ml02G014230	0.120422	0.217216
Ml01G014090	Ml02G014220	0.044657	0.0704152
Ml01G014100	Ml02G014210	0.0183433	0.0281283
Ml01G014120	Ml02G014200	0.0953443	0.0856674
Ml01G014420	Ml02G013970	2.46359	0.419561
Ml01G014560	Ml02G013820	2.27813	0.532927
Ml01G044820	Ml02G044420	0.174688	0.247858
Ml01G044880	Ml02G044400	0.0268179	0.0569433
Ml01G044890	Ml02G044390	0.0184655	0.0705407
Ml01G044950	Ml02G044350	0.184461	0.273519
Ml01G044970	Ml02G044320	0.980798	0.36446
Ml01G045040	Ml02G044300	0.0654467	0.0178972
Ml01G045060	Ml02G044290	0.00464039	0.0719113
Ml01G045090	Ml02G044240	0.10937	0.201136
Ml01G045110	Ml02G044200	0.131285	0.285868
Ml01G045170	Ml02G044150	0.0165195	0.0714259
Ml01G045270	Ml02G044080	0.00829454	0.0688161
Ml01G045300	Ml02G044070	0.0257772	0.0531664
Ml01G045310	Ml02G044060	0.00807817	0.0140027
Ml01G045320	Ml02G044050	0.0537495	0.155064
Ml01G045330	Ml02G044030	0.00873554	0.043721
Ml01G045340	Ml02G044020	0.0149247	0.095639
Ml01G045350	Ml02G044000	0.0386674	0.0568164
Ml01G045360	Ml02G043990	0.00660797	0.041969
Ml01G045370	Ml02G043940	0.118202	0.167703
Ml01G001860	Ml02G031150	1.45711	0.859725
Ml01G002030	Ml02G031140	0.00443133	0.131918
Ml01G002130	Ml02G031100	0.195821	0.75968
Ml01G002140	Ml02G031090	0.292969	0.51462
Ml01G002170	Ml02G031040	0.348748	0.663665
Ml01G002280	Ml02G030980	0.145803	0.436833
Ml01G002290	Ml02G030960	0.256507	0.755254
Ml01G002300	Ml02G030930	0.0278067	0.729053
Ml01G002390	Ml02G030900	0.183463	0.616321
Ml01G002420	Ml02G030860	0.76419	0.244414
Ml01G002430	Ml02G030830	0.21039	0.292706
Ml01G002560	Ml02G030730	0.444368	0.904708
Ml01G002620	Ml02G030710	0.132391	0.624482
Ml01G002660	Ml02G030700	0.91188	0.88579
Ml01G002680	Ml02G030660	0.205701	0.309703
Ml01G002730	Ml02G030610	0.814429	0.422344
Ml01G002750	Ml02G030580	0.337237	0.564991
Ml01G002920	Ml02G030560	0.928475	1.38757
Ml01G075520	Ml02G066410	0.985246	1.05032
Ml01G075650	Ml02G066240	0.639194	0.429736
Ml01G075690	Ml02G066230	0.0127821	0.0710169
Ml01G075700	Ml02G066220	0.00587279	0.0576591
Ml01G075710	Ml02G066200	0.0151012	0.0798221
Ml01G075730	Ml02G066160	1.19541	1.01402
Ml01G075740	Ml02G065950	0.0880747	0.0833719
Ml01G075750	Ml02G065940	0.0385864	0.0814968
Ml01G075800	Ml02G065890	0.0145813	0.0714674
Ml01G075820	Ml02G065880	0.221586	0.156187
Ml01G075830	Ml02G065870	0.0191551	0.0745029
Ml01G075880	Ml02G065830	0.0241495	0.052769
Ml01G075890	Ml02G065810	0.0270235	0.0865651
Ml01G075900	Ml02G065800	0.0626665	0.126578
Ml01G075910	Ml02G065790	0.0116172	0.0682412
Ml01G075930	Ml02G065780	0.0831909	0.140463
Ml01G032400	Ml02G000680	0.231348	0.503441
Ml01G032410	Ml02G000650	0.450593	0.997605
Ml01G032520	Ml02G000600	0.730736	0.564252
Ml01G032550	Ml02G000560	0.363158	1.09512
Ml01G032590	Ml02G000500	0.131755	0.347357
Ml01G032740	Ml02G000450	0.321968	0.507273
Ml01G032870	Ml02G000410	0.206549	0.87562
Ml01G032950	Ml02G000390	0.386884	0.972101
Ml01G033060	Ml02G000350	0.346817	1.06169
Ml01G033090	Ml02G000290	0.320387	0.482095
Ml01G033140	Ml02G000250	0.535107	0.713865
Ml01G033340	Ml02G000220	0.20919	0.545327
Ml01G033380	Ml02G000200	0.183992	0.891126
Ml01G033430	Ml02G000170	0.470882	0.478847
Ml01G033570	Ml02G000140	0.374301	0.503133
Ml01G033700	Ml02G000120	0.18198	0.851735
Ml01G031200	Ml02G002770	0.260921	0.450597
Ml01G031210	Ml02G002750	0.111913	0.279373
Ml01G031250	Ml02G002680	0.227306	0.293564
Ml01G031270	Ml02G002670	0.570618	0.610003
Ml01G031280	Ml02G002650	0.225597	0.766198
Ml01G031300	Ml02G002580	0.508417	0.677491
Ml01G031360	Ml02G002450	0.440397	0.513018
Ml01G031370	Ml02G002410	0.334617	0.294144
Ml01G031420	Ml02G002370	0.158555	0.655665
Ml01G031440	Ml02G002290	0.0278067	0.752677
Ml01G031460	Ml02G002270	0.369794	0.250142
Ml01G031480	Ml02G002150	0.148171	0.405505
Ml01G031510	Ml02G001930	0.374864	0.652874
Ml01G031530	Ml02G001910	0.291087	0.502742
Ml01G031550	Ml02G001900	0.120761	0.616689
Ml01G031580	Ml02G001650	1.53496	0.704881
Ml01G074910	Ml02G063920	2.2316	0.655128
Ml01G075070	Ml02G063890	-2	-2
Ml01G075270	Ml02G063720	0.198922	0.304099
Ml01G075280	Ml02G063710	0.0269813	0.0725641
Ml01G075290	Ml02G063700	0.118382	0.129172
Ml01G075300	Ml02G063690	0.141306	0.137833
Ml01G075310	Ml02G063670	0.0254826	0.0946919
Ml01G075320	Ml02G063660	0.240003	0.358503
Ml01G075370	Ml02G063610	0.0292008	0.0612585
Ml01G075380	Ml02G063590	0.00206683	0.0196733
Ml01G075390	Ml02G063580	0.00209205	0.0359781
Ml01G075420	Ml02G063550	0.0305711	0.0336133
Ml01G075460	Ml02G063540	0.00695657	0.0906763
Ml01G075480	Ml02G063520	0.0150277	0.0441562
Ml01G075500	Ml02G063510	0.00665193	0.0734853
Ml01G000130	Ml02G033130	0.143173	1.16255
Ml01G000220	Ml02G032950	-2	-2
Ml01G000260	Ml02G032900	0.186174	0.879647
Ml01G000280	Ml02G032730	0.339009	0.509394
Ml01G000330	Ml02G032580	0.23598	0.244107
Ml01G000350	Ml02G032570	0.193775	0.895579
Ml01G000420	Ml02G032430	0.58632	0.5704
Ml01G000500	Ml02G032410	0.338892	0.46471
Ml01G000560	Ml02G032380	0.34608	1.03475
Ml01G000590	Ml02G032310	0.405734	0.843926
Ml01G000610	Ml02G032300	0.137876	0.866457
Ml01G000640	Ml02G032230	0.457043	0.230366
Ml01G000870	Ml02G031920	0.466196	0.476992
Ml01G000900	Ml02G031780	0.163348	0.653351
Ml01G000920	Ml02G031760	0.23339	0.505823
Ml01G000930	Ml02G031740	0.225258	0.768398
Ml01G041690	Ml02G041080	1.10995	0.767885
Ml01G041800	Ml02G040490	0.0107073	0.0348495
Ml01G041810	Ml02G040480	0.00558879	0.0348799
Ml01G041830	Ml02G040470	0.0480591	0.0176857
Ml01G042120	Ml02G040200	0.945509	0.380654
Ml01G042170	Ml02G040160	0.388607	0.401857
Ml01G042180	Ml02G040150	0.00350025	0.0514046
Ml01G042210	Ml02G040120	0.301871	0.408683
Ml01G042260	Ml02G040090	0.0629188	0.164422
Ml01G042280	Ml02G040070	0.0385435	0.0980807
Ml01G042290	Ml02G040060	0.0105874	0.0608613
Ml01G042300	Ml02G040050	0.0072741	0.0301368
Ml01G042310	Ml02G040040	0.0232802	0.0412475
Ml01G042320	Ml02G040030	0.061185	0.0963468
Ml01G039930	Ml02G015400	0.362977	0.71314
Ml01G040170	Ml02G015310	0.285045	1.0399
Ml01G040190	Ml02G015300	0.275892	0.951134
Ml01G040370	Ml02G015060	0.300738	0.525823
Ml01G040450	Ml02G015040	0.251792	0.521844
Ml01G040600	Ml02G015010	1.52789	1.19667
Ml01G040640	Ml02G014980	0.147513	0.405399
Ml01G040860	Ml02G014950	1.0395	0.700124
Ml01G040940	Ml02G014900	0.537182	0.21562
Ml01G041010	Ml02G014870	0.12222	0.485247
Ml01G041120	Ml02G014840	0.433448	0.745073
Ml01G041290	Ml02G014780	0.396345	1.37406
Ml01G041490	Ml02G014580	0.540373	0.682698
Ml01G041690	Ml02G014500	1.19389	1.80692
Ml01G018700	Ml02G018900	0.118077	0.132103
Ml01G018710	Ml02G018890	0.00128342	0.047877
Ml01G018750	Ml02G018870	0.336846	0.211438
Ml01G018760	Ml02G018860	0.0306412	0.0847225
Ml01G018770	Ml02G018840	0.12798	0.186392
Ml01G018780	Ml02G018830	0.010423	0.0525281
Ml01G018790	Ml02G018820	0.00975685	0.0192975
[truncated: 15,305 more rows]

## Sheet: Fig. 3c
Note: gene type 0, 1, 2, 3, 4 stand for singleton, dispersed, proximal, tandem, WGD/segmental respectively.
Gene	Type
Ml01G000040	1
Ml01G000050	1
Ml01G000060	1
Ml01G000070	1
Ml01G000080	1
Ml01G000090	1
Ml01G000100	1
Ml01G000110	1
Ml01G000120	1
Ml01G000130	4
Ml01G000140	4
Ml01G000150	4
Ml01G000160	4
Ml01G000170	4
Ml01G000180	4
Ml01G000190	4
Ml01G000200	1
Ml01G000210	4
Ml01G000220	4
Ml01G000260	4
Ml01G000270	4
Ml01G000280	4
Ml01G000300	4
Ml01G000310	0
Ml01G000330	4
Ml01G000340	4
Ml01G000350	4
Ml01G000370	0
Ml01G000380	4
Ml01G000400	1
Ml01G000420	4
Ml01G000440	3
Ml01G000450	3
Ml01G000460	0
Ml01G000470	1
Ml01G000480	1
Ml01G000490	4
Ml01G000500	4
Ml01G000510	4
Ml01G000530	4
Ml01G000540	4
Ml01G000550	4
Ml01G000560	4
Ml01G000570	4
Ml01G000580	4
Ml01G000590	4
Ml01G000600	4
Ml01G000610	4
Ml01G000640	2
Ml01G000660	1
Ml01G000670	2
Ml01G000680	2
Ml01G000690	4
Ml01G000700	3
Ml01G000710	4
Ml01G000720	3
Ml01G000750	4
Ml01G000770	3
Ml01G000780	4
Ml01G000790	4
Ml01G000800	4
Ml01G000830	4
Ml01G000840	4
Ml01G000850	1
Ml01G000860	1
Ml01G000870	1
Ml01G000880	4
Ml01G000890	4
Ml01G000900	4
Ml01G000920	4
Ml01G000930	4
Ml01G000940	4
Ml01G000950	4
Ml01G000960	4
Ml01G000970	4
Ml01G001000	4
Ml01G001010	4
Ml01G001020	4
Ml01G001030	4
Ml01G001040	3
Ml01G001050	4
Ml01G001060	4
Ml01G001070	4
Ml01G001080	4
Ml01G001090	4
Ml01G001100	1
Ml01G001110	4
Ml01G001120	4
Ml01G001130	1
Ml01G001140	4
Ml01G001150	4
Ml01G001170	4
Ml01G001180	4
Ml01G001190	1
Ml01G001210	1
Ml01G001220	4
Ml01G001260	4
Ml01G001270	4
Ml01G001280	4
Ml01G001290	3
Ml01G001300	4
Ml01G001310	4
Ml01G001340	4
Ml01G001350	2
Ml01G001360	2
Ml01G001370	2
Ml01G001380	2
Ml01G001390	2
Ml01G001400	2
Ml01G001410	2
Ml01G001420	2
Ml01G001430	2
Ml01G001440	2
Ml01G001450	2
Ml01G001460	4
Ml01G001480	4
Ml01G001490	4
Ml01G001500	4
Ml01G001510	4
Ml01G001520	4
Ml01G001530	4
Ml01G001540	4
Ml01G001550	4
Ml01G001570	4
Ml01G001580	4
Ml01G001590	4
Ml01G001600	4
Ml01G001610	4
Ml01G001620	4
Ml01G001630	4
Ml01G001640	4
Ml01G001670	4
Ml01G001690	4
Ml01G001700	4
Ml01G001710	4
Ml01G001720	4
Ml01G001730	4
Ml01G001740	4
Ml01G001750	4
Ml01G001760	4
Ml01G001770	4
Ml01G001780	2
Ml01G001790	2
Ml01G001800	2
Ml01G001810	2
Ml01G001830	4
Ml01G001840	4
Ml01G001860	4
Ml01G001870	4
Ml01G001890	4
Ml01G001900	1
Ml01G001920	4
Ml01G001930	4
Ml01G001940	4
Ml01G001950	4
Ml01G001960	4
Ml01G001980	4
Ml01G002000	4
Ml01G002010	4
Ml01G002020	4
Ml01G002030	1
Ml01G002040	4
Ml01G002050	4
Ml01G002060	4
Ml01G002070	4
Ml01G002080	4
Ml01G002110	4
Ml01G002120	4
Ml01G002130	4
Ml01G002140	4
Ml01G002170	4
Ml01G002180	4
Ml01G002190	4
Ml01G002200	4
Ml01G002210	4
Ml01G002220	4
Ml01G002230	4
Ml01G002240	4
Ml01G002250	1
Ml01G002260	4
Ml01G002270	4
Ml01G002280	4
Ml01G002290	4
Ml01G002300	4
Ml01G002320	4
Ml01G002340	4
Ml01G002350	4
Ml01G002380	4
Ml01G002390	4
Ml01G002420	4
Ml01G002430	4
Ml01G002440	4
Ml01G002450	4
Ml01G002460	4
Ml01G002470	0
Ml01G002480	1
Ml01G002490	4
Ml01G002500	4
Ml01G002520	4
Ml01G002530	4
Ml01G002540	4
Ml01G002550	4
Ml01G002560	4
Ml01G002570	0
Ml01G002590	4
Ml01G002600	4
Ml01G002610	4
Ml01G002620	4
Ml01G002640	4
Ml01G002650	1
Ml01G002660	4
Ml01G002670	1
Ml01G002680	4
Ml01G002690	4
Ml01G002710	0
Ml01G002720	4
Ml01G002730	4
Ml01G002740	4
Ml01G002750	4
Ml01G002760	4
Ml01G002780	4
Ml01G002790	1
Ml01G002800	4
Ml01G002810	4
Ml01G002820	4
Ml01G002830	4
Ml01G002840	4
Ml01G002850	4
Ml01G002860	0
Ml01G002870	4
Ml01G002880	1
Ml01G002890	1
Ml01G002900	4
Ml01G002910	4
Ml01G002920	4
Ml01G002930	1
Ml01G002940	1
Ml01G002950	4
Ml01G002960	4
Ml01G002990	4
Ml01G003000	4
Ml01G003010	4
Ml01G003020	4
Ml01G003030	4
Ml01G003040	4
Ml01G003050	4
Ml01G003060	4
Ml01G003070	4
Ml01G003080	4
Ml01G003110	4
Ml01G003130	4
Ml01G003140	4
Ml01G003150	4
Ml01G003160	4
Ml01G003170	4
Ml01G003190	4
Ml01G003200	4
Ml01G003210	4
Ml01G003220	4
Ml01G003230	4
Ml01G003240	0
Ml01G003300	1
Ml01G003310	4
Ml01G003350	4
Ml01G003360	4
Ml01G003370	4
Ml01G003380	4
Ml01G003390	4
Ml01G003410	4
Ml01G003420	4
Ml01G003450	4
Ml01G003460	4
Ml01G003480	4
Ml01G003490	4
Ml01G003510	4
Ml01G003520	1
Ml01G003530	4
Ml01G003540	4
Ml01G003560	4
Ml01G003570	1
Ml01G003580	4
Ml01G003590	4
Ml01G003600	4
Ml01G003610	4
Ml01G003630	4
Ml01G003650	4
Ml01G003660	4
Ml01G003670	4
Ml01G003700	4
Ml01G003710	4
Ml01G003720	4
Ml01G003750	0
Ml01G003760	4
Ml01G003790	4
Ml01G003800	4
Ml01G003810	4
Ml01G003820	4
Ml01G003830	4
Ml01G003840	4
Ml01G003850	1
Ml01G003860	4
Ml01G003880	4
Ml01G003890	4
Ml01G003900	4
Ml01G003910	4
Ml01G003920	4
Ml01G003930	4
Ml01G003940	4
Ml01G003950	4
Ml01G003990	4
Ml01G004000	4
Ml01G004010	4
Ml01G004030	1
Ml01G004070	4
Ml01G004080	4
Ml01G004090	4
Ml01G004100	4
Ml01G004110	4
Ml01G004120	4
Ml01G004130	4
Ml01G004140	4
Ml01G004170	4
Ml01G004200	3
Ml01G004210	4
Ml01G004240	4
Ml01G004250	4
Ml01G004260	4
Ml01G004270	4
Ml01G004280	4
Ml01G004290	4
Ml01G004300	4
Ml01G004310	4
Ml01G004320	0
Ml01G004330	4
Ml01G004340	4
Ml01G004350	1
Ml01G004370	1
Ml01G004380	4
Ml01G004400	4
Ml01G004430	4
Ml01G004440	4
Ml01G004450	4
Ml01G004460	4
Ml01G004470	4
Ml01G004480	2
Ml01G004490	1
Ml01G004500	4
Ml01G004530	4
Ml01G004540	4
Ml01G004550	4
Ml01G004560	4
Ml01G004590	4
Ml01G004600	4
Ml01G004610	3
Ml01G004620	4
Ml01G004650	4
Ml01G004660	4
Ml01G004680	4
Ml01G004690	1
Ml01G004710	4
Ml01G004720	3
Ml01G004740	3
Ml01G004750	2
Ml01G004760	1
Ml01G004770	3
Ml01G004780	3
Ml01G004790	4
Ml01G004800	4
Ml01G004810	4
Ml01G004820	1
Ml01G004830	4
Ml01G004850	4
Ml01G004860	1
Ml01G004870	4
Ml01G004880	1
Ml01G004890	4
Ml01G004900	4
Ml01G004920	4
Ml01G004950	4
Ml01G004960	4
Ml01G004970	4
Ml01G004980	4
Ml01G005010	4
Ml01G005020	4
Ml01G005040	1
Ml01G005050	1
Ml01G005060	4
Ml01G005070	1
Ml01G005080	4
Ml01G005090	4
Ml01G005100	4
Ml01G005110	1
Ml01G005120	4
Ml01G005130	4
Ml01G005140	4
Ml01G005150	4
Ml01G005170	2
Ml01G005180	2
Ml01G005190	4
Ml01G005200	4
Ml01G005210	4
Ml01G005220	4
Ml01G005230	4
Ml01G005240	4
Ml01G005260	3
Ml01G005270	1
Ml01G005280	4
Ml01G005290	4
Ml01G005300	1
Ml01G005310	4
Ml01G005320	4
Ml01G005330	4
Ml01G005340	4
Ml01G005350	4
Ml01G005360	1
Ml01G005370	4
Ml01G005380	4
Ml01G005400	4
Ml01G005410	4
Ml01G005420	4
Ml01G005450	4
Ml01G005460	4
Ml01G005470	4
Ml01G005480	4
Ml01G005490	4
Ml01G005500	4
Ml01G005510	4
Ml01G005520	4
Ml01G005530	4
Ml01G005540	4
Ml01G005550	4
Ml01G005560	4
Ml01G005570	4
Ml01G005580	4
Ml01G005590	4
Ml01G005600	4
Ml01G005610	4
Ml01G005650	4
Ml01G005660	4
Ml01G005670	4
Ml01G005680	4
Ml01G005690	4
Ml01G005700	4
Ml01G005720	4
Ml01G005770	4
Ml01G005780	1
Ml01G005800	1
Ml01G005810	1
Ml01G005820	4
Ml01G005830	4
Ml01G005840	4
Ml01G005860	4
Ml01G005880	0
Ml01G005890	0
Ml01G005900	4
Ml01G005920	4
Ml01G005960	4
Ml01G005980	1
Ml01G005990	4
Ml01G006010	4
Ml01G006020	4
Ml01G006030	0
Ml01G006040	4
Ml01G006050	3
Ml01G006070	3
Ml01G006100	4
Ml01G006120	4
Ml01G006190	1
Ml01G006200	2
Ml01G006230	4
Ml01G006240	2
Ml01G006260	2
Ml01G006290	2
Ml01G006300	3
Ml01G006310	4
Ml01G006350	1
Ml01G006360	1
Ml01G006380	2
Ml01G006390	2
Ml01G006410	4
Ml01G006430	4
Ml01G006450	2
Ml01G006460	1
Ml01G006480	1
Ml01G006490	1
Ml01G006500	1
Ml01G006520	1
Ml01G006620	1
Ml01G006630	4
Ml01G006640	4
Ml01G006650	4
Ml01G006670	4
Ml01G006680	4
Ml01G006690	4
Ml01G006700	2
Ml01G006710	4
Ml01G006720	4
Ml01G006740	4
Ml01G006760	4
Ml01G006770	4
Ml01G006780	1
Ml01G006790	4
Ml01G006800	4
Ml01G006810	4
Ml01G006820	4
Ml01G006830	4
Ml01G006840	4
Ml01G006850	4
Ml01G006880	4
Ml01G006890	4
Ml01G006910	4
Ml01G006920	4
Ml01G006930	4
Ml01G006940	4
Ml01G006950	4
Ml01G006960	4
Ml01G006970	4
Ml01G006980	1
Ml01G006990	4
Ml01G007000	4
Ml01G007010	4
Ml01G007020	4
Ml01G007030	4
Ml01G007040	4
Ml01G007050	4
Ml01G007060	4
Ml01G007080	4
Ml01G007090	4
Ml01G007100	1
Ml01G007110	4
Ml01G007120	4
Ml01G007130	4
Ml01G007150	4
Ml01G007160	4
Ml01G007180	4
Ml01G007190	1
Ml01G007200	4
Ml01G007210	4
Ml01G007220	2
Ml01G007240	4
Ml01G007250	4
Ml01G007270	4
Ml01G007290	4
Ml01G007300	4
Ml01G007310	4
Ml01G007320	4
Ml01G007330	4
Ml01G007340	4
Ml01G007350	4
Ml01G007360	4
Ml01G007370	4
Ml01G007380	4
Ml01G007390	4
Ml01G007400	4
Ml01G007410	4
Ml01G007420	4
Ml01G007430	4
Ml01G007450	4
Ml01G007460	4
Ml01G007470	4
Ml01G007480	4
Ml01G007490	4
Ml01G007500	4
Ml01G007510	4
Ml01G007520	4
Ml01G007530	4
Ml01G007540	4
Ml01G007550	4
Ml01G007560	4
Ml01G007570	4
Ml01G007590	4
Ml01G007600	4
Ml01G007620	1
Ml01G007640	4
Ml01G007670	1
Ml01G007680	4
Ml01G007690	4
Ml01G007700	4
Ml01G007720	4
Ml01G007730	4
Ml01G007740	1
Ml01G007750	1
Ml01G007790	4
Ml01G007800	4
Ml01G007830	4
Ml01G007840	4
Ml01G007850	4
Ml01G007860	1
Ml01G007890	4
Ml01G007900	1
Ml01G007910	4
Ml01G007930	4
Ml01G007940	4
Ml01G007950	0
Ml01G007960	4
Ml01G008000	1
Ml01G008030	1
Ml01G008040	4
Ml01G008050	3
Ml01G008060	4
Ml01G008070	1
Ml01G008080	4
Ml01G008100	4
Ml01G008110	4
Ml01G008120	4
Ml01G008130	4
Ml01G008140	4
Ml01G008160	4
Ml01G008170	1
Ml01G008180	4
Ml01G008190	4
Ml01G008200	4
Ml01G008220	4
Ml01G008230	4
Ml01G008240	4
Ml01G008250	3
Ml01G008270	1
Ml01G008280	4
Ml01G008310	4
Ml01G008330	4
Ml01G008340	4
Ml01G008350	1
Ml01G008360	4
Ml01G008370	4
Ml01G008380	4
Ml01G008390	0
Ml01G008420	4
Ml01G008430	4
Ml01G008440	4
Ml01G008450	4
Ml01G008460	0
Ml01G008470	4
Ml01G008480	4
Ml01G008490	4
Ml01G008500	1
Ml01G008510	4
Ml01G008520	4
Ml01G008530	4
Ml01G008540	4
Ml01G008550	4
Ml01G008560	4
Ml01G008570	4
Ml01G008580	1
Ml01G008600	4
Ml01G008610	4
Ml01G008640	4
Ml01G008650	4
Ml01G008660	0
Ml01G008670	4
Ml01G008680	4
Ml01G008690	4
Ml01G008700	4
Ml01G008710	4
Ml01G008720	4
Ml01G008730	4
Ml01G008760	4
Ml01G008780	4
Ml01G008790	4
Ml01G008800	4
Ml01G008810	4
Ml01G008820	1
Ml01G008840	4
Ml01G008850	4
Ml01G008860	4
Ml01G008880	1
Ml01G008890	4
Ml01G008900	1
Ml01G008910	4
Ml01G008920	4
Ml01G008930	4
Ml01G008940	4
Ml01G008950	3
Ml01G008960	4
Ml01G008970	1
Ml01G008980	4
Ml01G008990	4
Ml01G009000	1
Ml01G009010	4
Ml01G009030	1
Ml01G009050	4
Ml01G009060	4
Ml01G009080	4
Ml01G009100	4
Ml01G009120	4
Ml01G009140	4
Ml01G009160	0
Ml01G009170	4
Ml01G009180	0
Ml01G009190	4
Ml01G009200	4
Ml01G009220	4
Ml01G009250	4
Ml01G009260	4
Ml01G009280	4
Ml01G009310	4
Ml01G009330	1
Ml01G009340	4
Ml01G009360	4
Ml01G009370	0
Ml01G009380	4
Ml01G009390	4
Ml01G009400	4
Ml01G009410	3
Ml01G009420	1
Ml01G009430	4
Ml01G009440	4
Ml01G009470	4
Ml01G009480	4
Ml01G009490	4
Ml01G009510	4
Ml01G009520	4
Ml01G009530	4
Ml01G009540	4
Ml01G009550	4
Ml01G009560	4
Ml01G009570	4
Ml01G009580	1
Ml01G009590	4
Ml01G009600	4
Ml01G009610	4
Ml01G009620	1
Ml01G009630	4
Ml01G009640	1
Ml01G009650	4
Ml01G009660	4
Ml01G009690	4
Ml01G009700	4
Ml01G009710	4
Ml01G009720	4
Ml01G009730	4
Ml01G009740	4
Ml01G009750	4
Ml01G009760	4
Ml01G009770	4
Ml01G009780	4
Ml01G009790	4
Ml01G009800	4
Ml01G009820	4
Ml01G009840	4
Ml01G009850	4
Ml01G009860	4
Ml01G009880	4
Ml01G009900	4
Ml01G009910	4
Ml01G009920	0
Ml01G009940	4
Ml01G009960	4
Ml01G009970	4
Ml01G009990	4
Ml01G010000	4
Ml01G010030	4
Ml01G010040	4
Ml01G010050	0
Ml01G010060	4
Ml01G010070	2
Ml01G010080	4
Ml01G010090	4
Ml01G010100	4
Ml01G010110	4
Ml01G010120	1
Ml01G010140	2
Ml01G010150	4
Ml01G010160	3
Ml01G010190	4
Ml01G010220	0
Ml01G010240	4
Ml01G010250	4
Ml01G010260	3
Ml01G010280	4
Ml01G010300	3
Ml01G010320	4
Ml01G010330	4
Ml01G010340	4
Ml01G010350	1
Ml01G010360	4
Ml01G010370	4
Ml01G010380	4
Ml01G010400	4
Ml01G010410	3
Ml01G010420	4
Ml01G010430	4
Ml01G010450	4
Ml01G010460	0
Ml01G010490	4
Ml01G010500	4
Ml01G010520	4
Ml01G010540	2
Ml01G010560	1
Ml01G010570	4
Ml01G010580	4
Ml01G010590	1
Ml01G010600	4
Ml01G010630	4
Ml01G010640	1
Ml01G010660	4
Ml01G010680	4
Ml01G010690	4
Ml01G010720	4
Ml01G010730	4
Ml01G010740	1
Ml01G010750	4
Ml01G010760	4
Ml01G010770	4
Ml01G010780	4
Ml01G010790	4
Ml01G010800	4
Ml01G010810	4
Ml01G010820	4
Ml01G010830	4
Ml01G010840	1
Ml01G010850	4
Ml01G010860	4
Ml01G010870	1
Ml01G010880	2
Ml01G010900	2
Ml01G010910	3
Ml01G010920	3
Ml01G010940	4
Ml01G010950	4
Ml01G010960	1
Ml01G010970	4
Ml01G010980	4
Ml01G010990	4
Ml01G011000	1
Ml01G011010	4
Ml01G011030	4
Ml01G011040	4
Ml01G011050	4
Ml01G011060	4
Ml01G011070	1
Ml01G011090	4
Ml01G011110	1
Ml01G011120	4
Ml01G011130	4
Ml01G011140	4
Ml01G011150	4
Ml01G011170	1
Ml01G011180	0
Ml01G011190	4
Ml01G011210	1
Ml01G011220	4
Ml01G011230	4
Ml01G011240	4
Ml01G011250	4
Ml01G011260	4
Ml01G011270	1
Ml01G011280	4
Ml01G011290	4
Ml01G011300	4
Ml01G011320	4
Ml01G011330	4
Ml01G011340	4
Ml01G011350	4
Ml01G011360	4
Ml01G011390	4
Ml01G011400	4
Ml01G011420	1
Ml01G011430	4
Ml01G011440	4
Ml01G011450	1
Ml01G011460	4
Ml01G011470	4
Ml01G011480	4
Ml01G011490	4
Ml01G011500	4
Ml01G011510	4
Ml01G011520	2
Ml01G011540	2
Ml01G011550	4
Ml01G011560	4
Ml01G011570	4
Ml01G011580	4
Ml01G011600	1
Ml01G011610	4
Ml01G011620	4
Ml01G011630	4
Ml01G011640	4
Ml01G011650	4
Ml01G011660	4
Ml01G011670	4
Ml01G011680	4
Ml01G011690	1
Ml01G011710	4
Ml01G011720	4
Ml01G011730	4
Ml01G011740	1
Ml01G011750	4
Ml01G011760	4
Ml01G011770	4
Ml01G011780	4
Ml01G011790	4
Ml01G011800	4
Ml01G011850	4
Ml01G011860	3
Ml01G011870	0
Ml01G011890	4
Ml01G011900	4
Ml01G011910	4
Ml01G011920	4
Ml01G011930	4
Ml01G011940	1
Ml01G011950	1
Ml01G011960	1
Ml01G011970	4
Ml01G011980	4
Ml01G011990	4
Ml01G012000	1
Ml01G012010	4
Ml01G012020	4
Ml01G012030	4
Ml01G012040	4
Ml01G012050	4
Ml01G012060	4
Ml01G012080	1
Ml01G012090	4
Ml01G012100	4
Ml01G012110	4
Ml01G012120	4
Ml01G012140	4
Ml01G012150	4
Ml01G012160	1
Ml01G012180	4
Ml01G012190	4
Ml01G012210	4
Ml01G012220	4
Ml01G012230	4
Ml01G012240	4
Ml01G012250	4
Ml01G012260	4
Ml01G012270	4
Ml01G012280	4
Ml01G012290	4
Ml01G012300	4
Ml01G012310	1
Ml01G012320	4
Ml01G012330	4
Ml01G012340	4
Ml01G012350	4
Ml01G012370	4
Ml01G012380	4
Ml01G012400	4
Ml01G012410	0
Ml01G012420	4
Ml01G012430	4
Ml01G012440	4
Ml01G012450	4
Ml01G012460	4
Ml01G012490	4
Ml01G012500	3
Ml01G012510	4
Ml01G012520	3
Ml01G012530	4
Ml01G012540	1
Ml01G012570	4
Ml01G012600	4
Ml01G012610	4
Ml01G012620	4
Ml01G012630	4
Ml01G012640	4
Ml01G012650	4
Ml01G012660	4
Ml01G012670	4
Ml01G012690	1
Ml01G012700	4
Ml01G012710	4
Ml01G012720	1
Ml01G012730	2
Ml01G012740	1
Ml01G012750	2
Ml01G012760	4
Ml01G012770	1
Ml01G012780	4
Ml01G012790	4
Ml01G012800	0
Ml01G012810	4
Ml01G012830	4
Ml01G012840	4
Ml01G012850	1
Ml01G012890	4
Ml01G012900	4
Ml01G012930	4
Ml01G012940	4
Ml01G012950	4
Ml01G012960	4
Ml01G012970	4
Ml01G012980	4
Ml01G013010	4
Ml01G013030	4
Ml01G013040	4
Ml01G013050	4
Ml01G013070	1
Ml01G013100	4
Ml01G013110	4
Ml01G013160	4
Ml01G013170	4
Ml01G013210	4
Ml01G013220	4
Ml01G013230	4
Ml01G013250	4
Ml01G013260	4
Ml01G013270	4
Ml01G013280	4
Ml01G013310	4
Ml01G013320	4
Ml01G013330	4
Ml01G013340	4
Ml01G013360	4
Ml01G013390	4
Ml01G013400	4
Ml01G013410	4
Ml01G013420	4
Ml01G013440	4
Ml01G013450	4
Ml01G013460	4
Ml01G013470	4
Ml01G013490	4
Ml01G013500	4
Ml01G013510	4
Ml01G013520	0
Ml01G013530	4
Ml01G013540	4
Ml01G013550	4
Ml01G013560	4
Ml01G013570	4
Ml01G013590	4
Ml01G013630	4
Ml01G013640	4
Ml01G013650	4
Ml01G013660	4
Ml01G013680	4
Ml01G013690	4
Ml01G013700	4
Ml01G013720	4
Ml01G013730	4
Ml01G013740	4
Ml01G013750	4
Ml01G013760	4
Ml01G013770	4
Ml01G013780	4
Ml01G013790	1
Ml01G013810	4
Ml01G013820	4
Ml01G013840	4
Ml01G013850	4
Ml01G013860	4
Ml01G013870	4
Ml01G013890	4
Ml01G013900	4
Ml01G013910	4
Ml01G013950	4
Ml01G013960	4
Ml01G013970	4
Ml01G013980	4
Ml01G013990	4
Ml01G014000	4
Ml01G014010	4
Ml01G014020	4
Ml01G014030	4
Ml01G014040	4
Ml01G014050	4
Ml01G014060	4
Ml01G014070	4
Ml01G014080	4
Ml01G014090	4
Ml01G014100	4
Ml01G014120	4
Ml01G014130	4
Ml01G014140	4
Ml01G014150	4
Ml01G014160	4
Ml01G014170	4
Ml01G014190	4
Ml01G014210	4
Ml01G014220	4
Ml01G014230	4
Ml01G014240	4
Ml01G014250	4
Ml01G014260	4
Ml01G014270	4
Ml01G014280	4
Ml01G014290	0
Ml01G014300	4
Ml01G014310	4
Ml01G014320	4
Ml01G014330	4
Ml01G014350	1
Ml01G014360	4
Ml01G014370	4
Ml01G014390	4
Ml01G014400	4
Ml01G014410	4
Ml01G014420	4
Ml01G014440	4
Ml01G014450	1
Ml01G014460	4
Ml01G014480	4
Ml01G014500	1
Ml01G014510	4
Ml01G014520	4
Ml01G014530	4
Ml01G014540	4
Ml01G014550	4
Ml01G014560	4
Ml01G014580	4
Ml01G014590	4
Ml01G014600	3
Ml01G014610	4
Ml01G014620	1
Ml01G014630	1
Ml01G014640	4
Ml01G014650	4
Ml01G014660	4
Ml01G014670	4
Ml01G014680	4
Ml01G014690	4
Ml01G014700	4
Ml01G014720	4
Ml01G014740	4
Ml01G014750	1
Ml01G014760	4
Ml01G014770	0
Ml01G014780	4
Ml01G014790	4
Ml01G014810	2
Ml01G014820	3
Ml01G014830	4
Ml01G014850	4
Ml01G014860	4
Ml01G014890	4
Ml01G014900	4
Ml01G014910	4
Ml01G014920	4
Ml01G014950	1
Ml01G014960	0
Ml01G014970	4
Ml01G014980	4
Ml01G014990	4
Ml01G015010	4
Ml01G015020	4
Ml01G015030	4
Ml01G015040	0
Ml01G015050	4
Ml01G015060	4
Ml01G015070	4
Ml01G015100	1
Ml01G015110	4
Ml01G015120	4
Ml01G015130	4
Ml01G015140	1
Ml01G015150	1
Ml01G015170	4
Ml01G015180	4
Ml01G015200	0
Ml01G015210	4
Ml01G015220	4
Ml01G015230	1
Ml01G015250	4
Ml01G015280	4
Ml01G015310	4
Ml01G015320	4
Ml01G015330	4
Ml01G015340	4
Ml01G015350	4
Ml01G015370	4
Ml01G015380	1
Ml01G015400	4
Ml01G015410	1
Ml01G015430	4
Ml01G015440	4
Ml01G015450	3
Ml01G015480	1
Ml01G015500	4
Ml01G015510	4
Ml01G015520	4
Ml01G015530	4
Ml01G015540	4
Ml01G015550	4
Ml01G015580	4
Ml01G015590	4
Ml01G015600	4
Ml01G015610	4
Ml01G015620	4
Ml01G015650	1
Ml01G015660	4
Ml01G015670	4
Ml01G015680	4
Ml01G015690	2
Ml01G015700	2
Ml01G015710	2
Ml01G015720	2
Ml01G015730	2
Ml01G015740	3
Ml01G015750	3
Ml01G015770	3
Ml01G015790	3
Ml01G015820	4
Ml01G015840	0
Ml01G015850	4
Ml01G015870	1
Ml01G015880	3
Ml01G015890	3
Ml01G015920	3
Ml01G015940	2
Ml01G015960	4
Ml01G015970	4
Ml01G015980	0
Ml01G015990	1
Ml01G016000	4
Ml01G016010	4
Ml01G016030	4
Ml01G016040	0
Ml01G016050	1
Ml01G016070	1
Ml01G016080	4
Ml01G016090	4
Ml01G016100	4
Ml01G016110	1
Ml01G016120	4
Ml01G016130	4
Ml01G016140	4
Ml01G016150	4
Ml01G016160	2
Ml01G016170	2
Ml01G016180	4
Ml01G016190	2
Ml01G016200	0
Ml01G016210	4
Ml01G016230	4
Ml01G016250	1
Ml01G016260	4
Ml01G016270	4
Ml01G016290	1
Ml01G016300	4
Ml01G016310	4
Ml01G016320	4
Ml01G016330	4
Ml01G016370	4
Ml01G016380	4
Ml01G016390	4
Ml01G016410	4
Ml01G016420	4
Ml01G016430	4
Ml01G016440	4
Ml01G016450	4
Ml01G016460	4
Ml01G016470	4
Ml01G016480	4
Ml01G016490	4
Ml01G016500	4
Ml01G016510	0
Ml01G016520	4
Ml01G016530	4
Ml01G016550	4
Ml01G016560	4
Ml01G016580	4
Ml01G016590	4
Ml01G016600	4
Ml01G016610	4
Ml01G016620	4
Ml01G016630	4
Ml01G016640	4
Ml01G016650	1
Ml01G016680	4
Ml01G016690	4
Ml01G016730	4
Ml01G016740	4
Ml01G016750	4
Ml01G016760	4
Ml01G016770	3
Ml01G016780	4
Ml01G016790	4
Ml01G016800	4
Ml01G016810	4
Ml01G016820	4
Ml01G016840	4
Ml01G016850	4
Ml01G016860	4
Ml01G016870	4
Ml01G016890	4
Ml01G016910	1
Ml01G016920	4
Ml01G016940	4
Ml01G016950	4
Ml01G016960	4
Ml01G016970	3
Ml01G017000	4
Ml01G017010	4
Ml01G017030	4
Ml01G017040	0
Ml01G017050	4
Ml01G017060	4
Ml01G017070	4
Ml01G017090	4
Ml01G017100	0
Ml01G017110	4
Ml01G017120	4
Ml01G017130	4
Ml01G017140	0
Ml01G017150	1
Ml01G017160	4
Ml01G017170	4
Ml01G017180	4
Ml01G017190	4
Ml01G017210	4
Ml01G017220	4
Ml01G017230	4
Ml01G017240	4
Ml01G017250	4
Ml01G017260	4
Ml01G017290	4
Ml01G017300	4
Ml01G017310	4
Ml01G017320	4
Ml01G017330	3
Ml01G017340	1
Ml01G017360	4
Ml01G017370	4
Ml01G017380	4
Ml01G017390	4
Ml01G017400	4
Ml01G017410	2
Ml01G017430	4
Ml01G017460	2
Ml01G017470	4
Ml01G017480	4
Ml01G017490	1
Ml01G017500	1
Ml01G017510	4
Ml01G017520	4
Ml01G017530	4
Ml01G017540	1
Ml01G017550	4
Ml01G017560	4
Ml01G017590	4
Ml01G017600	4
Ml01G017610	4
Ml01G017620	4
Ml01G017630	1
Ml01G017660	4
Ml01G017670	3
Ml01G017680	4
Ml01G017690	4
Ml01G017700	4
Ml01G017710	4
Ml01G017740	4
Ml01G017750	4
Ml01G017760	4
Ml01G017770	4
Ml01G017780	4
Ml01G017810	4
Ml01G017830	4
Ml01G017840	4
Ml01G017850	1
Ml01G017870	4
Ml01G017880	4
Ml01G017890	4
Ml01G017920	1
Ml01G017930	4
Ml01G017940	4
Ml01G017950	4
Ml01G017960	1
Ml01G017970	4
Ml01G017980	3
Ml01G017990	4
Ml01G018000	4
Ml01G018020	4
Ml01G018030	4
Ml01G018040	4
Ml01G018050	4
Ml01G018060	4
Ml01G018070	4
Ml01G018080	4
Ml01G018100	4
Ml01G018110	4
Ml01G018120	4
Ml01G018130	4
Ml01G018140	4
Ml01G018150	3
Ml01G018170	3
Ml01G018180	4
Ml01G018190	1
Ml01G018200	4
Ml01G018210	4
Ml01G018230	4
Ml01G018240	4
Ml01G018250	4
Ml01G018270	4
Ml01G018280	4
Ml01G018290	4
Ml01G018300	4
Ml01G018310	4
Ml01G018320	4
Ml01G018330	1
Ml01G018340	4
Ml01G018360	4
Ml01G018370	4
Ml01G018380	4
Ml01G018390	4
Ml01G018400	4
Ml01G018410	4
Ml01G018420	4
Ml01G018440	4
Ml01G018450	4
Ml01G018460	4
Ml01G018470	4
Ml01G018480	4
Ml01G018490	4
Ml01G018500	4
Ml01G018510	4
Ml01G018520	4
Ml01G018530	4
Ml01G018540	4
Ml01G018550	4
Ml01G018560	4
Ml01G018570	4
Ml01G018580	4
Ml01G018590	4
Ml01G018600	4
Ml01G018610	4
Ml01G018630	4
Ml01G018640	4
Ml01G018650	4
Ml01G018660	4
Ml01G018670	4
Ml01G018700	4
Ml01G018710	4
Ml01G018720	1
Ml01G018750	4
Ml01G018760	4
Ml01G018770	4
Ml01G018780	4
Ml01G018790	4
Ml01G018800	4
Ml01G018810	4
Ml01G018820	1
Ml01G018830	4
Ml01G018840	4
Ml01G018850	1
Ml01G018860	4
Ml01G018880	4
Ml01G018890	1
Ml01G018900	4
Ml01G018920	4
Ml01G018930	4
Ml01G018940	4
Ml01G018950	4
Ml01G018960	4
Ml01G018980	4
Ml01G019000	4
Ml01G019010	0
Ml01G019060	4
Ml01G019070	4
Ml01G019080	4
Ml01G019100	4
Ml01G019110	4
Ml01G019120	4
Ml01G019130	4
Ml01G019140	4
Ml01G019150	4
Ml01G019190	4
Ml01G019200	4
Ml01G019210	4
Ml01G019220	4
Ml01G019230	1
Ml01G019240	4
Ml01G019250	4
Ml01G019260	4
Ml01G019270	1
Ml01G019280	4
Ml01G019300	4
Ml01G019320	4
Ml01G019330	4
Ml01G019340	4
Ml01G019350	4
Ml01G019360	4
Ml01G019370	4
Ml01G019380	4
Ml01G019390	4
Ml01G019400	4
Ml01G019410	4
Ml01G019430	4
Ml01G019440	4
Ml01G019450	0
Ml01G019460	4
Ml01G019470	4
Ml01G019490	4
Ml01G019500	4
Ml01G019510	4
Ml01G019520	4
Ml01G019540	1
Ml01G019550	4
Ml01G019560	1
Ml01G019570	2
Ml01G019590	4
Ml01G019600	4
Ml01G019610	0
Ml01G019620	4
Ml01G019630	4
Ml01G019660	0
Ml01G019670	4
Ml01G019710	4
Ml01G019720	4
Ml01G019730	1
Ml01G019740	4
Ml01G019750	4
Ml01G019770	4
Ml01G019790	4
Ml01G019800	4
Ml01G019810	4
Ml01G019820	4
Ml01G019840	4
Ml01G019850	4
Ml01G019860	4
Ml01G019890	4
Ml01G019910	2
Ml01G019950	4
Ml01G019960	4
Ml01G019980	4
Ml01G019990	4
Ml01G020000	3
Ml01G020040	4
Ml01G020050	4
Ml01G020060	4
Ml01G020070	4
Ml01G020080	1
Ml01G020090	4
Ml01G020100	3
Ml01G020110	4
Ml01G020120	1
Ml01G020140	4
Ml01G020150	4
Ml01G020160	4
Ml01G020170	4
Ml01G020180	4
Ml01G020190	4
Ml01G020220	4
Ml01G020240	4
Ml01G020250	4
Ml01G020270	2
Ml01G020280	2
Ml01G020290	1
Ml01G020300	2
Ml01G020320	1
Ml01G020330	4
Ml01G020340	4
Ml01G020350	4
Ml01G020360	4
Ml01G020370	4
Ml01G020380	0
Ml01G020390	4
Ml01G020400	1
Ml01G020410	4
Ml01G020420	1
Ml01G020430	4
Ml01G020450	4
Ml01G020460	0
Ml01G020470	0
Ml01G020500	4
Ml01G020510	1
Ml01G020520	4
Ml01G020530	1
Ml01G020540	4
Ml01G020550	4
Ml01G020560	4
Ml01G020570	1
Ml01G020580	4
Ml01G020590	1
Ml01G020600	4
Ml01G020610	4
Ml01G020620	4
Ml01G020630	1
Ml01G020640	4
Ml01G020650	4
Ml01G020660	1
Ml01G020670	4
Ml01G020700	4
Ml01G020710	4
Ml01G020720	1
Ml01G020730	4
Ml01G020740	4
Ml01G020760	4
Ml01G020770	4
Ml01G020780	4
Ml01G020790	4
Ml01G020810	4
Ml01G020820	4
Ml01G020830	4
Ml01G020840	4
Ml01G020850	4
Ml01G020860	4
Ml01G020870	4
Ml01G020880	4
Ml01G020910	4
Ml01G020920	4
Ml01G020930	4
Ml01G020940	1
Ml01G020950	4
Ml01G020960	4
Ml01G020980	4
Ml01G020990	4
Ml01G021000	4
Ml01G021020	1
Ml01G021030	1
Ml01G021040	1
Ml01G021050	1
Ml01G021080	4
Ml01G021090	4
Ml01G021100	4
Ml01G021110	4
Ml01G021140	4
Ml01G021150	4
Ml01G021160	4
Ml01G021170	4
Ml01G021180	0
Ml01G021190	1
Ml01G021200	4
Ml01G021220	4
Ml01G021230	4
Ml01G021250	1
Ml01G021260	4
Ml01G021270	4
Ml01G021280	0
Ml01G021290	4
Ml01G021300	4
Ml01G021310	4
Ml01G021340	4
Ml01G021360	4
Ml01G021370	0
Ml01G021380	4
Ml01G021390	4
Ml01G021400	1
Ml01G021410	4
Ml01G021420	4
Ml01G021430	1
Ml01G021450	4
Ml01G021460	4
Ml01G021470	4
Ml01G021480	2
Ml01G021490	2
Ml01G021500	2
Ml01G021520	4
Ml01G021540	4
Ml01G021550	4
Ml01G021560	4
Ml01G021570	4
Ml01G021580	4
Ml01G021600	4
Ml01G021610	3
Ml01G021620	4
Ml01G021630	3
Ml01G021640	4
Ml01G021650	4
Ml01G021660	4
Ml01G021680	4
Ml01G021690	4
Ml01G021700	4
Ml01G021710	4
Ml01G021720	4
Ml01G021730	4
Ml01G021740	4
Ml01G021750	4
Ml01G021760	4
Ml01G021770	0
Ml01G021780	4
Ml01G021800	4
Ml01G021840	4
Ml01G021850	4
Ml01G021860	4
Ml01G021870	4
Ml01G021880	4
Ml01G021890	4
Ml01G021900	4
Ml01G021910	4
Ml01G021920	4
Ml01G021930	4
Ml01G021950	1
Ml01G021960	4
Ml01G021970	4
Ml01G021980	4
Ml01G021990	4
Ml01G022000	4
Ml01G022010	4
Ml01G022020	4
Ml01G022030	4
Ml01G022040	4
Ml01G022050	4
Ml01G022060	4
Ml01G022070	4
Ml01G022080	4
Ml01G022090	3
Ml01G022100	4
Ml01G022110	1
Ml01G022120	4
Ml01G022130	4
Ml01G022140	0
Ml01G022170	4
Ml01G022180	4
Ml01G022190	4
Ml01G022200	0
Ml01G022210	4
Ml01G022220	4
Ml01G022230	4
Ml01G022240	4
Ml01G022250	4
Ml01G022260	4
Ml01G022270	4
Ml01G022280	4
Ml01G022290	4
Ml01G022300	4
Ml01G022310	4
Ml01G022330	1
Ml01G022360	4
Ml01G022370	4
Ml01G022380	4
Ml01G022390	1
Ml01G022400	4
Ml01G022410	3
Ml01G022420	3
Ml01G022430	4
Ml01G022440	4
Ml01G022470	4
Ml01G022480	4
Ml01G022490	1
Ml01G022500	1
Ml01G022530	1
Ml01G022540	1
Ml01G022550	0
Ml01G022560	4
Ml01G022570	4
Ml01G022580	4
Ml01G022590	4
Ml01G022600	1
Ml01G022610	4
Ml01G022620	4
Ml01G022630	4
Ml01G022650	4
Ml01G022660	4
Ml01G022670	4
Ml01G022680	4
Ml01G022690	4
Ml01G022700	4
Ml01G022710	1
Ml01G022730	4
Ml01G022740	4
Ml01G022760	4
Ml01G022770	1
Ml01G022790	4
Ml01G022810	4
Ml01G022830	1
Ml01G022840	4
Ml01G022870	4
Ml01G022880	4
Ml01G022890	4
Ml01G022900	4
Ml01G022910	4
Ml01G022920	4
Ml01G022960	1
Ml01G022980	4
Ml01G023000	4
Ml01G023050	4
Ml01G023060	1
Ml01G023070	0
Ml01G023080	4
Ml01G023100	1
Ml01G023110	4
Ml01G023130	4
Ml01G023140	4
Ml01G023150	4
Ml01G023160	3
Ml01G023180	3
Ml01G023190	1
Ml01G023220	1
Ml01G023240	4
Ml01G023250	1
Ml01G023260	4
Ml01G023270	4
Ml01G023280	4
Ml01G023290	4
Ml01G023300	4
Ml01G023320	4
Ml01G023330	4
Ml01G023340	4
Ml01G023350	4
Ml01G023360	4
Ml01G023400	4
Ml01G023420	4
Ml01G023430	4
Ml01G023440	4
Ml01G023450	4
Ml01G023460	4
Ml01G023480	4
Ml01G023500	4
Ml01G023520	4
Ml01G023540	1
Ml01G023550	1
Ml01G023560	4
Ml01G023570	4
Ml01G023590	4
Ml01G023600	1
Ml01G023610	1
Ml01G023620	4
Ml01G023630	4
Ml01G023640	4
Ml01G023660	4
Ml01G023670	4
Ml01G023680	4
Ml01G023690	4
Ml01G023700	4
Ml01G023710	0
Ml01G023720	4
Ml01G023750	3
Ml01G023790	3
Ml01G023800	4
Ml01G023810	4
Ml01G023830	4
Ml01G023840	4
Ml01G023850	4
Ml01G023860	4
Ml01G023870	1
Ml01G023890	4
Ml01G023920	2
Ml01G023930	4
Ml01G023940	3
Ml01G023950	3
Ml01G023960	1
Ml01G023970	1
Ml01G023980	1
Ml01G023990	1
Ml01G024000	0
Ml01G024010	1
Ml01G024020	1
Ml01G024040	1
Ml01G024050	1
Ml01G024060	1
Ml01G024100	2
Ml01G024150	2
Ml01G024160	2
Ml01G024180	2
Ml01G024190	2
Ml01G024260	2
Ml01G024270	1
Ml01G024280	1
Ml01G024290	1
Ml01G024320	1
Ml01G024340	4
Ml01G024370	4
Ml01G024380	4
Ml01G024390	4
Ml01G024400	4
Ml01G024420	4
Ml01G024450	4
Ml01G024460	0
Ml01G024470	4
Ml01G024480	4
Ml01G024490	4
Ml01G024510	3
Ml01G024520	4
Ml01G024530	1
Ml01G024540	4
Ml01G024570	1
Ml01G024580	4
Ml01G024620	2
Ml01G024650	2
Ml01G024680	2
Ml01G024690	4
Ml01G024700	2
Ml01G024710	2
Ml01G024720	2
Ml01G024730	4
Ml01G024760	2
Ml01G024770	2
Ml01G024780	4
Ml01G024790	3
Ml01G024800	4
Ml01G024810	4
Ml01G024820	1
Ml01G024830	4
Ml01G024850	4
Ml01G024860	4
Ml01G024870	4
Ml01G024880	4
Ml01G024900	1
Ml01G024910	4
Ml01G024920	4
Ml01G024930	4
Ml01G024940	4
Ml01G024960	4
Ml01G024970	4
Ml01G024980	4
Ml01G024990	4
Ml01G025000	4
Ml01G025010	4
Ml01G025030	4
Ml01G025040	4
Ml01G025050	4
Ml01G025060	3
Ml01G025080	3
Ml01G025090	4
Ml01G025100	4
Ml01G025120	3
Ml01G025150	1
Ml01G025160	4
Ml01G025180	4
Ml01G025190	4
Ml01G025210	1
Ml01G025220	4
Ml01G025230	4
Ml01G025240	4
Ml01G025260	4
Ml01G025280	3
Ml01G025290	2
Ml01G025320	4
Ml01G025330	4
Ml01G025380	0
Ml01G025420	4
Ml01G025460	1
Ml01G025490	2
Ml01G025500	2
Ml01G025510	1
Ml01G025520	1
Ml01G025530	1
Ml01G025540	3
Ml01G025550	3
Ml01G025560	1
Ml01G025570	1
Ml01G025580	1
Ml01G025600	4
Ml01G025610	4
Ml01G025620	4
Ml01G025630	4
Ml01G025640	4
Ml01G025650	4
Ml01G025670	4
Ml01G025690	4
Ml01G025700	4
Ml01G025710	3
Ml01G025730	3
Ml01G025750	3
Ml01G025770	2
Ml01G025780	0
Ml01G025790	2
Ml01G025800	4
Ml01G025810	4
Ml01G025830	4
Ml01G025860	0
Ml01G025880	4
Ml01G025890	3
Ml01G025900	4
Ml01G025920	4
Ml01G025930	1
Ml01G025940	4
Ml01G025950	4
Ml01G025970	4
Ml01G025980	4
Ml01G025990	4
Ml01G026000	4
Ml01G026010	4
Ml01G026020	4
Ml01G026050	4
Ml01G026060	4
Ml01G026070	4
Ml01G026080	4
Ml01G026090	4
Ml01G026120	2
Ml01G026140	4
Ml01G026150	3
Ml01G026160	3
Ml01G026170	3
Ml01G026180	4
Ml01G026190	1
Ml01G026200	1
Ml01G026220	1
Ml01G026230	4
Ml01G026260	3
Ml01G026270	3
Ml01G026300	3
Ml01G026340	3
Ml01G026360	1
Ml01G026370	0
Ml01G026380	4
Ml01G026390	4
Ml01G026420	4
Ml01G026450	4
Ml01G026460	4
Ml01G026470	3
Ml01G026480	4
Ml01G026490	1
Ml01G026510	0
Ml01G026520	4
Ml01G026530	4
Ml01G026550	4
Ml01G026580	0
Ml01G026590	4
Ml01G026600	3
Ml01G026610	4
Ml01G026620	4
Ml01G026630	4
Ml01G026640	3
[truncated: 62,744 more rows]

## Sheet: Fig. 3d
ID	Description	GeneRatio	BgRatio	pvalue	p.adjust	qvalue	geneID	Count
GO:0004867	serine-type endopeptidase inhibitor activity	69/4540	144/39173	2.77532e-27	1.01299e-24	8.17988e-25	Ml02_0142_00002/Ml02_0142_00003/Ml02_0447_00007/Ml02_0447_00008/Ml02_0447_00013/Ml02_0447_00014/Ml02_0557_00001/Ml02_0557_00002/Ml02_0557_00006/Ml02_0557_00007/Ml02_0557_00008/Ml02_0557_00009/Ml02_0557_00010/Ml02_0557_00011/Ml02_0670_00005/Ml02_0670_00008/Ml02_0713_00003/Ml02_0713_00009/Ml04G044180/Ml04G044190/Ml05G043980/Ml05G043990/Ml05G046660/Ml06G047280/Ml06G047290/Ml07G067960/Ml07G067970/Ml0…	69
GO:0016758	transferase activity, transferring hexosyl groups	131/4540	432/39173	6.67096e-26	1.21745e-23	9.83089e-24	Ml01G004710/Ml01G004720/Ml01G004770/Ml01G004780/Ml01G029870/Ml01G053120/Ml01G063720/Ml01G063730/Ml01G063750/Ml01G063780/Ml01G063800/Ml01G063810/Ml02G029660/Ml02G029670/Ml02G043480/Ml02G054410/Ml02G054420/Ml02G064550/Ml02G064560/Ml02G064590/Ml02G064600/Ml02G064620/Ml02G064630/Ml02G070090/Ml02G070100/Ml02G071800/Ml02G071810/Ml02_0062_00011/Ml02_0082_00016/Ml02_0487_00003/Ml02_0487_00004/Ml02_0487_0…	131
GO:0045735	nutrient reservoir activity	67/4540	164/39173	1.09837e-21	1.33635e-19	1.0791e-19	Ml03G028500/Ml03G028510/Ml03G040860/Ml03G040870/Ml03G040880/Ml04G037680/Ml04G037690/Ml05G022900/Ml05G022920/Ml06G003480/Ml06G003490/Ml06G003510/Ml06G003520/Ml06G040660/Ml06G040670/Ml06G040680/Ml06G040690/Ml06G040700/Ml06G040720/Ml06G040730/Ml06G040750/Ml06G040760/Ml06G040770/Ml07G026400/Ml07G026410/Ml07G026420/Ml07G026460/Ml07G026480/Ml07G026500/Ml07G026520/Ml07G026530/Ml07G057050/Ml07G057060/Ml0…	67
GO:0009611	response to wounding	52/4540	109/39173	8.13329e-21	7.42163e-19	5.99295e-19	Ml02_0447_00007/Ml02_0447_00008/Ml02_0447_00013/Ml02_0447_00014/Ml02_0557_00001/Ml02_0557_00002/Ml02_0557_00006/Ml02_0557_00007/Ml02_0557_00008/Ml02_0557_00009/Ml02_0557_00010/Ml02_0557_00011/Ml02_0670_00005/Ml02_0670_00008/Ml02_0713_00003/Ml02_0713_00009/Ml07G067960/Ml07G067970/Ml08G044190/Ml08G044210/Ml08G044230/Ml08G044420/Ml08G044430/Ml08G044560/Ml08G044570/Ml08G044900/Ml08G044910/Ml08G044920…	52
GO:0030145	manganese ion binding	51/4540	122/39173	2.26946e-17	1.65671e-15	1.33779e-15	Ml01G050030/Ml03G040860/Ml03G040870/Ml03G040880/Ml04G037680/Ml04G037690/Ml05G022900/Ml05G022920/Ml06G003480/Ml06G003490/Ml06G003510/Ml06G003520/Ml06G040660/Ml06G040670/Ml06G040680/Ml06G040690/Ml06G040700/Ml06G040720/Ml06G040730/Ml06G040750/Ml06G040760/Ml06G040770/Ml07G026400/Ml07G026410/Ml07G026420/Ml07G026460/Ml07G026480/Ml07G026500/Ml07G026520/Ml07G026530/Ml07G057050/Ml07G057060/Ml07G057070/Ml0…	51
GO:0005576	extracellular region	73/4540	223/39173	4.53015e-17	2.75584e-15	2.22534e-15	Ml01G000700/Ml01G000710/Ml01G000720/Ml01G000750/Ml01G000770/Ml01G033570/Ml01G033590/Ml01G044430/Ml01G044440/Ml02G000450/Ml02G000460/Ml02G000470/Ml02G032230/Ml02G032240/Ml02G032730/Ml02G032740/Ml02G032760/Ml02G043270/Ml02G043280/Ml02G043290/Ml02G055990/Ml02G056000/Ml02_0076_00001/Ml02_0076_00002/Ml03G034000/Ml03G034020/Ml03G044560/Ml03G044580/Ml03G044590/Ml03G059660/Ml03G059670/Ml04G038910/Ml04G03…	73
GO:0004185	serine-type carboxypeptidase activity	51/4540	138/39173	9.54622e-15	4.97767e-13	4.01946e-13	Ml01G026460/Ml01G026470/Ml01G026990/Ml01G027000/Ml02G026080/Ml02G026090/Ml02G026550/Ml02G026560/Ml02G026570/Ml02G026590/Ml02G026600/Ml02G026610/Ml02_0736_00011/Ml02_0736_00012/Ml03G027150/Ml03G027200/Ml03G027220/Ml04G023770/Ml04G023780/Ml04G024950/Ml04G024980/Ml04G024990/Ml04G025000/Ml04G039400/Ml04G039430/Ml04G052030/Ml04G052040/Ml04G052050/Ml04G052060/Ml05G037890/Ml05G037900/Ml05G050030/Ml05G05…	51
GO:0050662	coenzyme binding	52/4540	146/39173	3.00527e-14	1.37115e-12	1.1072e-12	Ml01G008940/Ml01G008950/Ml01G029400/Ml01G070340/Ml01G070350/Ml02G008880/Ml02G008890/Ml02G070890/Ml02G070900/Ml02_0623_00005/Ml02_0800_00006/Ml02_0800_00007/Ml03G024570/Ml03G024580/Ml03G024590/Ml04G022270/Ml04G022280/Ml04G022310/Ml04G022320/Ml04G022330/Ml04G022340/Ml05G014400/Ml05G014410/Ml05G028060/Ml05G028080/Ml06G015110/Ml06G015120/Ml06G015130/Ml08G002510/Ml08G002520/Ml08G029960/Ml08G029980/Ml1…	52
GO:0048544	recognition of pollen	46/4540	148/39173	1.8774e-10	7.61389e-09	6.1482e-09	Ml03G012570/Ml03G012590/Ml03G013040/Ml03G013060/Ml04G012890/Ml04G012920/Ml04G014810/Ml05G017050/Ml05G017060/Ml05G017070/Ml05G025370/Ml05G025400/Ml05G025410/Ml05G025680/Ml05G025690/Ml06G001550/Ml06G001560/Ml06G001800/Ml06G001810/Ml06G017780/Ml06G017810/Ml06G026410/Ml06G026430/Ml08G045660/Ml08G045670/Ml11G006630/Ml11G006640/Ml12G007120/Ml12G007140/Ml12G007150/Ml12G007200/Ml12G007210/Ml14G029270/Ml1…	46
GO:0042546	cell wall biogenesis	37/4540	111/39173	1.24441e-09	4.5421e-08	3.66774e-08	Ml02_0654_00003/Ml02_0654_00004/Ml02_0654_00008/Ml02_0654_00009/Ml02_0742_00001/Ml02_0742_00003/Ml03G017550/Ml03G017560/Ml03G017570/Ml03G060180/Ml03G060220/Ml03G061580/Ml03G061620/Ml04G053670/Ml04G053680/Ml04G053720/Ml04G053730/Ml07G006880/Ml07G006890/Ml07G059020/Ml07G059030/Ml08G030680/Ml08G030700/Ml11G024190/Ml11G024200/Ml13G021990/Ml13G022000/Ml18G005880/Ml18G005910/Ml18G005930/Ml18G028970/Ml1…	37
GO:0019953	sexual reproduction	23/4540	51/39173	2.11639e-09	7.02256e-08	5.6707e-08	Ml01G000700/Ml01G000710/Ml01G000720/Ml01G000750/Ml01G000770/Ml01G033570/Ml01G033590/Ml02G000450/Ml02G000460/Ml02G000470/Ml02G032230/Ml02G032240/Ml02G032730/Ml02G032740/Ml02G032760/Ml02G055990/Ml02G056000/Ml04G038910/Ml04G038940/Ml07G015000/Ml08G014780/Ml08G014790/Ml08G014810	23
GO:0016841	ammonia-lyase activity	13/4540	19/39173	9.21192e-09	2.80196e-07	2.26258e-07	Ml07G017520/Ml07G017530/Ml07G017540/Ml07G017550/Ml07G017570/Ml07G017600/Ml07G017610/Ml08G017430/Ml08G017450/Ml08G017480/Ml08G017490/Ml12G018420/Ml12G018430	13
GO:0016747	transferase activity, transferring acyl groups other than amino-acyl groups	79/4540	360/39173	1.55451e-08	4.36459e-07	3.5244e-07	Ml01G025540/Ml01G025550/Ml01G026150/Ml01G026160/Ml01G026170/Ml01G028490/Ml01G028510/Ml01G045370/Ml01G045380/Ml02G025830/Ml02G025840/Ml02G037310/Ml02G037370/Ml02_0360_00004/Ml02_0360_00005/Ml04G015390/Ml04G015400/Ml04G042850/Ml04G042860/Ml05G029590/Ml05G029600/Ml05G049700/Ml05G049710/Ml06G029790/Ml06G029800/Ml07G055700/Ml07G055710/Ml09G027570/Ml09G027580/Ml09G027590/Ml10G017060/Ml10G017080/Ml10G02…	79
GO:0030247	polysaccharide binding	52/4540	201/39173	1.67894e-08	4.37723e-07	3.53461e-07	Ml05G006440/Ml05G006450/Ml05G047240/Ml05G047250/Ml06G024780/Ml06G025080/Ml06G047890/Ml06G047910/Ml06G047920/Ml06G047950/Ml06G048060/Ml06G048310/Ml07G043720/Ml07G045300/Ml07G045320/Ml07G045330/Ml07G045340/Ml08G016870/Ml08G016880/Ml08G016940/Ml08G016960/Ml08G016980/Ml08G017010/Ml09G056870/Ml09G056880/Ml10G003060/Ml10G003100/Ml10G053750/Ml10G053760/Ml10G054040/Ml10G054050/Ml11G004940/Ml11G011830/Ml1…	52
GO:0033897	ribonuclease T2 activity	12/4540	18/39173	5.4746e-08	1.33215e-06	1.07571e-06	Ml03G005970/Ml03G005980/Ml03G006040/Ml03G006050/Ml03G020490/Ml03G020500/Ml04G018570/Ml04G018580/Ml05G008290/Ml05G008300/Ml06G009850/Ml06G009860	12
GO:0006559	L-phenylalanine catabolic process	12/4540	19/39173	1.32804e-07	3.0296e-06	2.4464e-06	Ml07G017520/Ml07G017530/Ml07G017540/Ml07G017550/Ml07G017570/Ml07G017600/Ml07G017610/Ml08G017430/Ml08G017480/Ml08G017490/Ml12G018420/Ml12G018430	12
GO:0008107	galactoside 2-alpha-L-fucosyltransferase activity	20/4540	50/39173	2.67747e-07	5.7487e-06	4.64206e-06	Ml02_0654_00003/Ml02_0654_00004/Ml02_0654_00008/Ml02_0654_00009/Ml03G060180/Ml03G060220/Ml03G061580/Ml03G061620/Ml04G053670/Ml04G053680/Ml04G053720/Ml04G053730/Ml07G006880/Ml07G006890/Ml08G030680/Ml08G030700/Ml11G024190/Ml11G024200/Ml19G027650/Ml19G027660	20
GO:0004459	L-lactate dehydrogenase activity	9/4540	12/39173	5.92811e-07	1.20209e-05	9.70685e-06	Ml02_0244_00014/Ml02_0244_00015/Ml02_0244_00016/Ml02_0244_00018/Ml02_0244_00020/Ml02_0244_00021/Ml07G078050/Ml07G078060/Ml07G078070	9
GO:0008146	sulfotransferase activity	27/4540	87/39173	1.02751e-06	1.9739e-05	1.59392e-05	Ml02_0778_00002/Ml02_0778_00003/Ml02_0778_00004/Ml04G007580/Ml04G007600/Ml04G007610/Ml05G001200/Ml05G001210/Ml05G001220/Ml05G002010/Ml05G002040/Ml05G003370/Ml05G003420/Ml05G032470/Ml05G032490/Ml06G002010/Ml06G002020/Ml08G044680/Ml08G044710/Ml10G021440/Ml10G021460/Ml10G023520/Ml10G023530/Ml10G023540/Ml10G032610/Ml10G032620/Ml19G032510	27
GO:0016846	carbon-sulfur lyase activity	10/4540	16/39173	1.78501e-06	3.21812e-05	2.59862e-05	Ml03G031930/Ml03G031940/Ml03G032000/Ml03G032010/Ml04G029690/Ml04G029700/Ml06G023120/Ml06G023140/Ml17G027520/Ml17G027560	10
GO:0016998	cell wall macromolecule catabolic process	16/4540	38/39173	1.85152e-06	3.21812e-05	2.59862e-05	Ml11G020620/Ml11G020630/Ml12G020740/Ml12G020750/Ml12G020770/Ml12G020780/Ml12G020790/Ml18G001520/Ml18G001530/Ml18G001540/Ml18G001550/Ml19G001050/Ml19G001070/Ml19G001090/Ml19G001530/Ml19G001540	16
GO:0004601	peroxidase activity	49/4540	217/39173	3.29544e-06	5.46743e-05	4.41494e-05	Ml01G022400/Ml01G022410/Ml01G022420/Ml01G025100/Ml01G025120/Ml01G034750/Ml01G034760/Ml02_0838_00004/Ml02_0838_00005/Ml03G005310/Ml03G005320/Ml03G062630/Ml03G062640/Ml04G001820/Ml04G001830/Ml04G001860/Ml04G001870/Ml04G001880/Ml04G005060/Ml04G005070/Ml04G056270/Ml04G056290/Ml06G001960/Ml06G001970/Ml06G039820/Ml06G039840/Ml06G042880/Ml06G042890/Ml08G026960/Ml08G026970/Ml08G026990/Ml09G053660/Ml09G05…	49
GO:0006979	response to oxidative stress	49/4540	220/39173	4.94389e-06	7.84574e-05	6.33542e-05	Ml01G022400/Ml01G022410/Ml01G022420/Ml01G025100/Ml01G025120/Ml01G034750/Ml01G034760/Ml02_0838_00004/Ml02_0838_00005/Ml03G005310/Ml03G005320/Ml03G062630/Ml03G062640/Ml04G001820/Ml04G001830/Ml04G001860/Ml04G001870/Ml04G001880/Ml04G005060/Ml04G005070/Ml04G056270/Ml04G056290/Ml06G001960/Ml06G001970/Ml06G039820/Ml06G039840/Ml06G042880/Ml06G042890/Ml08G026960/Ml08G026970/Ml08G026990/Ml09G053660/Ml09G05…	49
GO:0008061	chitin binding	12/4540	25/39173	6.99814e-06	0.00010643	8.5942e-05	Ml11G020620/Ml12G020750/Ml12G020770/Ml18G001520/Ml18G001530/Ml18G001540/Ml18G001550/Ml19G001050/Ml19G001070/Ml19G001090/Ml19G001530/Ml19G001540	12
GO:0009916	alternative oxidase activity	8/4540	12/39173	1.0391e-05	0.000151709	0.000122505	Ml11G003030/Ml11G003040/Ml11G011630/Ml11G011640/Ml12G003600/Ml12G003610/Ml12G010980/Ml12G011000	8
GO:0004674	protein serine	32/4540	126/39173	1.32277e-05	0.000185696	0.000149949	Ml02_0785_00003/Ml02_0829_00023/Ml03G013040/Ml03G014610/Ml03G014620/Ml05G017070/Ml05G017080/Ml05G025370/Ml05G025400/Ml05G025410/Ml05G025690/Ml06G001550/Ml06G001560/Ml06G001810/Ml06G017810/Ml06G026410/Ml07G017440/Ml07G017450/Ml08G045670/Ml11G006630/Ml11G034440/Ml11G034450/Ml12G007120/Ml12G007140/Ml12G007150/Ml14G029270/Ml14G029280/Ml15G019150/Ml16G034160/Ml16G034170/Ml16G034490/Ml16G034500	32
GO:0004568	chitinase activity	16/4540	44/39173	1.7535e-05	0.000228581	0.000184579	Ml11G020620/Ml11G020630/Ml12G020740/Ml12G020750/Ml12G020770/Ml12G020780/Ml12G020790/Ml18G001520/Ml18G001530/Ml18G001540/Ml18G001550/Ml19G001050/Ml19G001070/Ml19G001090/Ml19G001530/Ml19G001540	16
GO:0006032	chitin catabolic process	16/4540	44/39173	1.7535e-05	0.000228581	0.000184579	Ml11G020620/Ml11G020630/Ml12G020740/Ml12G020750/Ml12G020770/Ml12G020780/Ml12G020790/Ml18G001520/Ml18G001530/Ml18G001540/Ml18G001550/Ml19G001050/Ml19G001070/Ml19G001090/Ml19G001530/Ml19G001540	16
GO:0009733	response to auxin	38/4540	163/39173	1.84754e-05	0.000232535	0.000187771	Ml01G055890/Ml01G055900/Ml01G056330/Ml02G057000/Ml02G057010/Ml02G057030/Ml02G057040/Ml04G017810/Ml04G017830/Ml04G017890/Ml04G017900/Ml04G018000/Ml04G018010/Ml05G005420/Ml05G005430/Ml06G006850/Ml06G006870/Ml07G034910/Ml07G034940/Ml07G034950/Ml07G039280/Ml07G039290/Ml11G003740/Ml11G003750/Ml12G004300/Ml12G004320/Ml13G012670/Ml13G012680/Ml13G012700/Ml13G032890/Ml13G032910/Ml13G032940/Ml13G032960/Ml1…	38
GO:0015171	amino acid transmembrane transporter activity	20/4540	64/39173	2.22671e-05	0.000270916	0.000218764	Ml01G025710/Ml01G025730/Ml01G025750/Ml02G025320/Ml02G025340/Ml02G055760/Ml05G003590/Ml05G003600/Ml05G003610/Ml05G003630/Ml05G003640/Ml05G003650/Ml05G003670/Ml05G003680/Ml06G030470/Ml06G030480/Ml07G054520/Ml07G054530/Ml07G054770/Ml07G054780	20
GO:0042744	hydrogen peroxide catabolic process	14/4540	36/39173	2.4259e-05	0.000285631	0.000230646	Ml03G062630/Ml03G062640/Ml06G001960/Ml06G001970/Ml06G039840/Ml06G042880/Ml10G063880/Ml10G064280/Ml12G000750/Ml12G000760/Ml12G001010/Ml12G001020/Ml18G020950/Ml18G020960	14
GO:0004499	N,N-dimethylaniline monooxygenase activity	19/4540	61/39173	3.7296e-05	0.000425408	0.000343516	Ml02_0413_00003/Ml02_0413_00004/Ml02_0413_00005/Ml02_0821_00001/Ml02_0821_00002/Ml02_0821_00004/Ml02_0821_00009/Ml02_0821_00012/Ml03G053440/Ml03G053460/Ml03G053470/Ml03G053960/Ml03G054000/Ml03G054040/Ml03G054060/Ml03G063840/Ml03G063850/Ml07G037590/Ml17G031400	19
GO:0003333	amino acid transmembrane transport	20/4540	68/39173	5.89299e-05	0.0006518	0.000526328	Ml01G025710/Ml01G025730/Ml01G025750/Ml02G025320/Ml02G025340/Ml02G055760/Ml05G003590/Ml05G003600/Ml05G003610/Ml05G003630/Ml05G003640/Ml05G003650/Ml05G003670/Ml05G003680/Ml06G030470/Ml06G030480/Ml07G054520/Ml07G054530/Ml07G054770/Ml07G054780	20
GO:0006013	mannose metabolic process	7/4540	12/39173	0.000130154	0.00135732	0.00109603	Ml01G041300/Ml01G041310/Ml02G036720/Ml02G036740/Ml02G036760/Ml02G036780/Ml02G036790	7
GO:0015923	mannosidase activity	7/4540	12/39173	0.000130154	0.00135732	0.00109603	Ml01G041300/Ml01G041310/Ml02G036720/Ml02G036740/Ml02G036760/Ml02G036780/Ml02G036790	7
GO:0006855	drug transmembrane transport	27/4540	112/39173	0.000156174	0.0015001	0.00121132	Ml01G030690/Ml01G030700/Ml02G037290/Ml02G037300/Ml02G051370/Ml02G051380/Ml02G051390/Ml02G051400/Ml07G001480/Ml07G001490/Ml07G061930/Ml07G061940/Ml08G029820/Ml13G008810/Ml13G008830/Ml13G010060/Ml13G010070/Ml15G026800/Ml15G026810/Ml16G021590/Ml16G021600/Ml17G020850/Ml17G020860/Ml17G020870/Ml19G003560/Ml19G020160/Ml19G020170	27
GO:0015238	xenobiotic transmembrane transporter activity	27/4540	112/39173	0.000156174	0.0015001	0.00121132	Ml01G030690/Ml01G030700/Ml02G037290/Ml02G037300/Ml02G051370/Ml02G051380/Ml02G051390/Ml02G051400/Ml07G001480/Ml07G001490/Ml07G061930/Ml07G061940/Ml08G029820/Ml13G008810/Ml13G008830/Ml13G010060/Ml13G010070/Ml15G026800/Ml15G026810/Ml16G021590/Ml16G021600/Ml17G020850/Ml17G020860/Ml17G020870/Ml19G003560/Ml19G020160/Ml19G020170	27
GO:0015297	antiporter activity	27/4540	112/39173	0.000156174	0.0015001	0.00121132	Ml01G030690/Ml01G030700/Ml02G037290/Ml02G037300/Ml02G051370/Ml02G051380/Ml02G051390/Ml02G051400/Ml07G001480/Ml07G001490/Ml07G061930/Ml07G061940/Ml08G029820/Ml13G008810/Ml13G008830/Ml13G010060/Ml13G010070/Ml15G026800/Ml15G026810/Ml16G021590/Ml16G021600/Ml17G020850/Ml17G020860/Ml17G020870/Ml19G003560/Ml19G020160/Ml19G020170	27
GO:0004869	cysteine-type endopeptidase inhibitor activity	11/4540	29/39173	0.000234449	0.0021942	0.00177182	Ml01G008040/Ml01G008050/Ml01G029970/Ml01G029980/Ml01G029990/Ml01G030000/Ml02G029750/Ml02G029760/Ml02G029770/Ml17G011500/Ml17G011520	11
GO:0006073	cellular glucan metabolic process	20/4540	75/39173	0.000258999	0.00236337	0.00190842	Ml02_0742_00001/Ml02_0742_00003/Ml02_0870_00004/Ml02_0870_00005/Ml03G017550/Ml03G017560/Ml03G017570/Ml07G059020/Ml07G059030/Ml13G021990/Ml13G022000/Ml18G005880/Ml18G005910/Ml18G005930/Ml18G028970/Ml18G028990/Ml19G005150/Ml19G005170/Ml19G005180/Ml19G005190	20
GO:0016762	xyloglucan:xyloglucosyl transferase activity	20/4540	76/39173	0.000313614	0.00279193	0.00225448	Ml02_0742_00001/Ml02_0742_00003/Ml02_0870_00004/Ml02_0870_00005/Ml03G017550/Ml03G017560/Ml03G017570/Ml07G059020/Ml07G059030/Ml13G021990/Ml13G022000/Ml18G005880/Ml18G005910/Ml18G005930/Ml18G028970/Ml18G028990/Ml19G005150/Ml19G005170/Ml19G005180/Ml19G005190	20
GO:0010411	xyloglucan metabolic process	17/4540	61/39173	0.000418375	0.00363587	0.00293596	Ml02_0742_00001/Ml02_0742_00003/Ml03G017550/Ml03G017560/Ml03G017570/Ml07G059020/Ml07G059030/Ml13G021990/Ml13G022000/Ml18G005880/Ml18G005910/Ml18G005930/Ml18G028970/Ml19G005150/Ml19G005170/Ml19G005180/Ml19G005190	17
GO:0006952	defense response	26/4540	113/39173	0.000447535	0.00379884	0.00306756	Ml02G019710/Ml02_0241_00005/Ml02_0241_00006/Ml02_0241_00007/Ml05G004660/Ml05G004670/Ml06G005660/Ml06G005670/Ml06G005680/Ml07G061640/Ml07G061660/Ml07G067980/Ml07G067990/Ml10G026790/Ml10G029160/Ml10G029170/Ml10G029420/Ml10G029430/Ml12G025430/Ml12G025440/Ml16G016070/Ml16G016080/Ml17G013140/Ml17G013150/Ml17G016320/Ml17G016330	26
GO:0008080	N-acetyltransferase activity	21/4540	85/39173	0.000566773	0.00470164	0.00379656	Ml01G005240/Ml01G005260/Ml01G017660/Ml01G066900/Ml01G066910/Ml01G067380/Ml01G067390/Ml02G017480/Ml02G017490/Ml02G057260/Ml02G057270/Ml02G068070/Ml02G068080/Ml04G055180/Ml04G055190/Ml11G006460/Ml11G006470/Ml11G006850/Ml11G006860/Ml12G006850/Ml12G006860	21
GO:0004559	alpha-mannosidase activity	6/4540	11/39173	0.000663715	0.00538346	0.00434714	Ml01G041300/Ml01G041310/Ml02G036720/Ml02G036740/Ml02G036760/Ml02G036780	6
GO:0050660	flavin adenine dinucleotide binding	49/4540	266/39173	0.000706134	0.00560302	0.00452443	Ml01G046420/Ml01G046450/Ml01G066530/Ml02G045740/Ml02G045750/Ml02G067650/Ml02G067660/Ml02_0413_00003/Ml02_0413_00004/Ml02_0413_00005/Ml02_0821_00001/Ml02_0821_00002/Ml02_0821_00004/Ml02_0821_00009/Ml02_0821_00012/Ml03G053440/Ml03G053460/Ml03G053470/Ml03G053960/Ml03G054000/Ml03G054040/Ml03G054060/Ml03G063840/Ml03G063850/Ml04G041290/Ml04G041320/Ml06G054760/Ml06G054770/Ml06G054790/Ml07G037590/Ml07G05…	49
GO:0006520	cellular amino acid metabolic process	24/4540	105/39173	0.000803589	0.00624064	0.0050393	Ml02_0850_00004/Ml02_0850_00005/Ml04G050710/Ml04G050760/Ml07G052070/Ml07G052090/Ml07G052110/Ml09G012040/Ml09G012060/Ml09G024490/Ml09G024500/Ml10G027050/Ml10G027060/Ml11G018770/Ml11G018780/Ml12G018610/Ml12G018620/Ml12G018640/Ml13G029290/Ml13G029320/Ml13G029330/Ml13G029390/Ml13G029400/Ml13G029440	24
GO:0004970	ionotropic glutamate receptor activity	13/4540	46/39173	0.00168104	0.0127829	0.0103221	Ml03G029830/Ml03G029840/Ml03G029850/Ml03G030010/Ml03G030030/Ml03G064820/Ml03G064830/Ml04G027780/Ml04G027800/Ml04G056350/Ml04G056360/Ml18G033170/Ml18G033180	13
GO:0009415	response to water	7/4540	17/39173	0.00188783	0.0140624	0.0113554	Ml16G018950/Ml16G018960/Ml16G018970/Ml18G037450/Ml18G037460/Ml18G037470/Ml18G037480	7
GO:0016829	lyase activity	21/4540	93/39173	0.00194011	0.0141628	0.0114364	Ml02_0097_00013/Ml02_0097_00014/Ml07G051930/Ml07G051940/Ml07G055010/Ml07G055020/Ml11G010310/Ml11G010320/Ml11G018770/Ml11G018780/Ml12G009850/Ml12G009860/Ml12G018610/Ml12G018620/Ml12G018640/Ml13G026610/Ml13G026630/Ml13G026670/Ml13G026680/Ml17G034560/Ml17G034570	21
GO:0022857	transmembrane transporter activity	38/4540	206/39173	0.00254875	0.0181479	0.0146544	Ml01G010400/Ml01G010410/Ml01G044890/Ml01G044900/Ml01G054120/Ml02G024530/Ml02G024540/Ml02G054840/Ml02G054860/Ml03G010030/Ml03G010040/Ml03G048770/Ml03G048810/Ml04G010310/Ml04G010320/Ml04G010330/Ml04G010340/Ml04G010350/Ml04G010360/Ml04G011370/Ml04G011380/Ml09G020200/Ml09G020210/Ml09G020230/Ml09G020240/Ml10G012710/Ml10G012740/Ml10G012750/Ml10G012770/Ml12G024430/Ml12G024440/Ml12G024450/Ml12G035430/Ml1…	38
GO:0008171	O-methyltransferase activity	20/4540	89/39173	0.00260543	0.0181479	0.0146544	Ml01G026230/Ml01G026260/Ml01G026270/Ml01G026300/Ml09G028670/Ml09G028680/Ml10G037990/Ml10G038000/Ml13G034120/Ml13G034130/Ml13G034140/Ml17G008700/Ml17G008710/Ml17G008720/Ml17G008730/Ml17G008740/Ml17G008750/Ml17G008860/Ml17G008870/Ml17G008880	20
GO:0050661	NADP binding	24/4540	114/39173	0.00263518	0.0181479	0.0146544	Ml02_0413_00003/Ml02_0413_00004/Ml02_0413_00005/Ml02_0821_00001/Ml02_0821_00002/Ml02_0821_00004/Ml02_0821_00009/Ml02_0821_00012/Ml03G053440/Ml03G053460/Ml03G053470/Ml03G053960/Ml03G054000/Ml03G054040/Ml03G054060/Ml03G063840/Ml03G063850/Ml07G037590/Ml14G019240/Ml14G019250/Ml14G019780/Ml14G019790/Ml15G011540/Ml17G031400	24
GO:0009058	biosynthetic process	44/4540	250/39173	0.00316381	0.021385	0.0172684	Ml01G041770/Ml02_0850_00004/Ml02_0850_00005/Ml03G007710/Ml03G007740/Ml04G007080/Ml04G015390/Ml04G015400/Ml04G030790/Ml04G030800/Ml04G050710/Ml04G050760/Ml09G024490/Ml09G024500/Ml09G027570/Ml09G027580/Ml09G027590/Ml09G029330/Ml09G029340/Ml10G024340/Ml10G024370/Ml10G027050/Ml10G027060/Ml10G029320/Ml10G029350/Ml10G029360/Ml10G029740/Ml10G029750/Ml10G029760/Ml10G030300/Ml10G030310/Ml10G031430/Ml10G03…	44
GO:0016788	hydrolase activity, acting on ester bonds	47/4540	273/39173	0.00365561	0.0241702	0.0195174	Ml01G042210/Ml01G042240/Ml01G051210/Ml02_0032_00002/Ml02_0032_00003/Ml02_0869_00005/Ml03G009770/Ml03G009780/Ml03G056840/Ml04G004630/Ml04G010100/Ml05G027040/Ml05G027050/Ml05G037990/Ml05G038000/Ml06G027750/Ml06G027760/Ml06G038320/Ml06G038390/Ml06G056820/Ml06G056830/Ml07G002110/Ml07G002130/Ml07G019310/Ml07G019320/Ml10G063850/Ml10G063870/Ml10G064260/Ml10G064270/Ml11G004830/Ml11G004840/Ml12G005270/Ml1…	47
GO:0007275	multicellular organism development	13/4540	50/39173	0.00376954	0.0241702	0.0195174	Ml02G056100/Ml02_0106_00001/Ml02_0106_00008/Ml02_0106_00009/Ml02_0106_00010/Ml02_0106_00013/Ml02_0477_00002/Ml02_0477_00003/Ml02_0639_00006/Ml16G028600/Ml16G028630/Ml17G029030/Ml17G029040	13
GO:0022891	NA	26/4540	130/39173	0.00377452	0.0241702	0.0195174	Ml01G010400/Ml01G010410/Ml02G024530/Ml02G024540/Ml03G010040/Ml03G048770/Ml03G048810/Ml04G010310/Ml04G010320/Ml04G010340/Ml04G010350/Ml04G010360/Ml09G020200/Ml09G020210/Ml09G020230/Ml09G020240/Ml10G012710/Ml10G012740/Ml10G012750/Ml10G012770/Ml12G024440/Ml12G024450/Ml16G003300/Ml16G003310/Ml16G003320/Ml16G003330	26
GO:0004650	polygalacturonase activity	20/4540	93/39173	0.00444744	0.0279882	0.0226004	Ml01G069030/Ml01G069040/Ml01G069050/Ml01G069210/Ml01G069220/Ml02G069740/Ml02G069780/Ml02G069800/Ml02_0141_00004/Ml02_0141_00005/Ml05G038030/Ml05G038040/Ml16G005910/Ml16G005920/Ml17G006130/Ml17G006140/Ml18G016410/Ml18G016420/Ml19G013570/Ml19G013580	20
GO:0048046	apoplast	23/4540	113/39173	0.00495435	0.0306498	0.0247496	Ml02_0742_00001/Ml02_0742_00003/Ml02_0870_00004/Ml02_0870_00005/Ml03G017550/Ml03G017560/Ml03G017570/Ml06G013860/Ml07G059020/Ml07G059030/Ml08G008030/Ml08G008050/Ml13G021990/Ml13G022000/Ml18G005880/Ml18G005910/Ml18G005930/Ml18G028970/Ml18G028990/Ml19G005150/Ml19G005170/Ml19G005180/Ml19G005190	23
GO:0004089	carbonate dehydratase activity	7/4540	20/39173	0.00550212	0.0334712	0.027028	Ml05G027530/Ml05G027540/Ml05G027550/Ml06G028450/Ml06G028460/Ml06G028470/Ml13G011460	7
GO:0009664	plant-type cell wall organization	16/4540	71/39173	0.00646897	0.0387078	0.0312565	Ml01G044430/Ml01G044440/Ml02G043270/Ml02G043280/Ml02G043290/Ml07G050030/Ml07G050040/Ml07G062350/Ml07G062370/Ml07G062670/Ml07G062690/Ml07G062700/Ml08G031150/Ml08G031190/Ml13G032700/Ml13G032710	16
GO:0006857	oligopeptide transport	8/4540	26/39173	0.00736719	0.0431163	0.0348163	Ml01G013570/Ml01G013590/Ml02G014050/Ml02G014070/Ml02G036360/Ml02_0171_00013/Ml06G011340/Ml17G015500	8
GO:0010333	terpene synthase activity	16/4540	72/39173	0.00744199	0.0431163	0.0348163	Ml02_0097_00013/Ml02_0097_00014/Ml07G051930/Ml07G051940/Ml07G055010/Ml07G055020/Ml11G010310/Ml11G010320/Ml12G009850/Ml12G009860/Ml13G026610/Ml13G026630/Ml13G026670/Ml13G026680/Ml17G034560/Ml17G034570	16

## Sheet: Fig. 4a
Note: gene family ID of each species
A. thaliana	B. distachyon	M. lutarioriparius	O. sativa	S. bicolor	S. italica	S. spontaneum	Z. mays
OG0000000	OG0000000	OG0000000	OG0000000	OG0000000	OG0000000	OG0000000	OG0000002
OG0000003	OG0000001	OG0000001	OG0000001	OG0000001	OG0000001	OG0000001	OG0000003
OG0000004	OG0000002	OG0000002	OG0000002	OG0000002	OG0000002	OG0000002	OG0000004
OG0000006	OG0000003	OG0000003	OG0000003	OG0000003	OG0000003	OG0000003	OG0000005
OG0000007	OG0000004	OG0000004	OG0000004	OG0000004	OG0000004	OG0000004	OG0000006
OG0000008	OG0000005	OG0000005	OG0000005	OG0000005	OG0000005	OG0000005	OG0000007
OG0000009	OG0000006	OG0000006	OG0000006	OG0000006	OG0000006	OG0000006	OG0000008
OG0000011	OG0000007	OG0000007	OG0000007	OG0000007	OG0000007	OG0000007	OG0000009
OG0000014	OG0000008	OG0000008	OG0000008	OG0000008	OG0000008	OG0000008	OG0000010
OG0000018	OG0000009	OG0000009	OG0000009	OG0000009	OG0000009	OG0000009	OG0000011
OG0000019	OG0000010	OG0000010	OG0000010	OG0000011	OG0000010	OG0000010	OG0000013
OG0000020	OG0000011	OG0000011	OG0000011	OG0000012	OG0000011	OG0000011	OG0000014
OG0000021	OG0000012	OG0000012	OG0000012	OG0000013	OG0000012	OG0000012	OG0000015
OG0000023	OG0000013	OG0000013	OG0000013	OG0000014	OG0000013	OG0000013	OG0000017
OG0000024	OG0000014	OG0000014	OG0000014	OG0000015	OG0000014	OG0000014	OG0000018
OG0000025	OG0000015	OG0000015	OG0000015	OG0000016	OG0000015	OG0000015	OG0000019
OG0000026	OG0000016	OG0000016	OG0000016	OG0000017	OG0000016	OG0000016	OG0000020
OG0000027	OG0000017	OG0000017	OG0000017	OG0000018	OG0000017	OG0000017	OG0000021
OG0000028	OG0000018	OG0000018	OG0000018	OG0000019	OG0000018	OG0000018	OG0000022
OG0000030	OG0000019	OG0000019	OG0000019	OG0000020	OG0000019	OG0000019	OG0000023
OG0000031	OG0000020	OG0000020	OG0000020	OG0000021	OG0000020	OG0000020	OG0000024
OG0000032	OG0000021	OG0000021	OG0000021	OG0000022	OG0000021	OG0000021	OG0000025
OG0000034	OG0000022	OG0000022	OG0000022	OG0000023	OG0000022	OG0000022	OG0000026
OG0000036	OG0000023	OG0000023	OG0000023	OG0000024	OG0000023	OG0000023	OG0000027
OG0000040	OG0000024	OG0000024	OG0000024	OG0000025	OG0000024	OG0000024	OG0000028
OG0000041	OG0000025	OG0000025	OG0000025	OG0000026	OG0000025	OG0000025	OG0000029
OG0000042	OG0000026	OG0000026	OG0000026	OG0000029	OG0000026	OG0000026	OG0000030
OG0000043	OG0000027	OG0000027	OG0000027	OG0000030	OG0000027	OG0000027	OG0000031
OG0000044	OG0000029	OG0000028	OG0000028	OG0000031	OG0000029	OG0000028	OG0000032
OG0000048	OG0000030	OG0000030	OG0000029	OG0000032	OG0000030	OG0000029	OG0000033
OG0000052	OG0000031	OG0000031	OG0000030	OG0000033	OG0000031	OG0000030	OG0000034
OG0000053	OG0000032	OG0000032	OG0000031	OG0000034	OG0000032	OG0000031	OG0000035
OG0000054	OG0000033	OG0000033	OG0000032	OG0000035	OG0000033	OG0000032	OG0000036
OG0000055	OG0000034	OG0000034	OG0000033	OG0000036	OG0000034	OG0000033	OG0000037
OG0000056	OG0000035	OG0000035	OG0000034	OG0000037	OG0000035	OG0000034	OG0000039
OG0000057	OG0000036	OG0000036	OG0000035	OG0000038	OG0000036	OG0000035	OG0000040
OG0000058	OG0000037	OG0000037	OG0000036	OG0000039	OG0000037	OG0000036	OG0000041
OG0000059	OG0000039	OG0000039	OG0000037	OG0000040	OG0000038	OG0000037	OG0000042
OG0000062	OG0000040	OG0000040	OG0000038	OG0000041	OG0000039	OG0000038	OG0000043
OG0000064	OG0000041	OG0000041	OG0000039	OG0000042	OG0000040	OG0000039	OG0000044
OG0000067	OG0000042	OG0000042	OG0000040	OG0000043	OG0000041	OG0000040	OG0000046
OG0000075	OG0000043	OG0000043	OG0000041	OG0000044	OG0000042	OG0000041	OG0000047
OG0000076	OG0000045	OG0000044	OG0000042	OG0000045	OG0000043	OG0000042	OG0000048
OG0000077	OG0000046	OG0000045	OG0000043	OG0000046	OG0000044	OG0000043	OG0000049
OG0000080	OG0000047	OG0000046	OG0000044	OG0000047	OG0000045	OG0000044	OG0000051
OG0000081	OG0000048	OG0000047	OG0000045	OG0000048	OG0000046	OG0000045	OG0000052
OG0000082	OG0000049	OG0000048	OG0000046	OG0000049	OG0000047	OG0000046	OG0000053
OG0000085	OG0000050	OG0000049	OG0000047	OG0000050	OG0000048	OG0000047	OG0000054
OG0000088	OG0000051	OG0000050	OG0000048	OG0000051	OG0000049	OG0000048	OG0000055
OG0000092	OG0000052	OG0000051	OG0000049	OG0000052	OG0000050	OG0000049	OG0000056
OG0000094	OG0000053	OG0000052	OG0000050	OG0000053	OG0000051	OG0000050	OG0000057
OG0000096	OG0000054	OG0000053	OG0000052	OG0000054	OG0000052	OG0000051	OG0000058
OG0000100	OG0000055	OG0000054	OG0000053	OG0000055	OG0000053	OG0000052	OG0000059
OG0000101	OG0000056	OG0000055	OG0000054	OG0000056	OG0000054	OG0000053	OG0000060
OG0000103	OG0000057	OG0000056	OG0000055	OG0000057	OG0000055	OG0000054	OG0000061
OG0000104	OG0000058	OG0000057	OG0000056	OG0000058	OG0000056	OG0000055	OG0000062
OG0000109	OG0000059	OG0000058	OG0000057	OG0000059	OG0000058	OG0000056	OG0000063
OG0000110	OG0000060	OG0000059	OG0000058	OG0000060	OG0000059	OG0000057	OG0000064
OG0000111	OG0000061	OG0000060	OG0000059	OG0000061	OG0000060	OG0000058	OG0000065
OG0000112	OG0000062	OG0000061	OG0000060	OG0000062	OG0000061	OG0000059	OG0000066
OG0000116	OG0000063	OG0000062	OG0000061	OG0000063	OG0000062	OG0000060	OG0000067
OG0000117	OG0000064	OG0000063	OG0000062	OG0000064	OG0000063	OG0000061	OG0000068
OG0000118	OG0000065	OG0000064	OG0000063	OG0000065	OG0000064	OG0000062	OG0000069
OG0000119	OG0000066	OG0000065	OG0000064	OG0000066	OG0000065	OG0000063	OG0000070
OG0000120	OG0000067	OG0000066	OG0000065	OG0000067	OG0000066	OG0000064	OG0000072
OG0000121	OG0000068	OG0000067	OG0000066	OG0000068	OG0000067	OG0000065	OG0000073
OG0000127	OG0000069	OG0000068	OG0000067	OG0000069	OG0000068	OG0000066	OG0000074
OG0000128	OG0000070	OG0000069	OG0000068	OG0000070	OG0000069	OG0000067	OG0000075
OG0000130	OG0000071	OG0000070	OG0000069	OG0000071	OG0000070	OG0000068	OG0000076
OG0000132	OG0000072	OG0000071	OG0000070	OG0000072	OG0000071	OG0000069	OG0000078
OG0000133	OG0000073	OG0000072	OG0000071	OG0000073	OG0000072	OG0000070	OG0000079
OG0000134	OG0000074	OG0000073	OG0000072	OG0000074	OG0000073	OG0000071	OG0000080
OG0000135	OG0000075	OG0000074	OG0000073	OG0000075	OG0000074	OG0000072	OG0000081
OG0000137	OG0000076	OG0000075	OG0000074	OG0000076	OG0000075	OG0000073	OG0000082
OG0000138	OG0000077	OG0000076	OG0000075	OG0000077	OG0000076	OG0000074	OG0000084
OG0000139	OG0000078	OG0000077	OG0000076	OG0000078	OG0000077	OG0000075	OG0000086
OG0000140	OG0000079	OG0000078	OG0000077	OG0000079	OG0000078	OG0000076	OG0000087
OG0000141	OG0000080	OG0000079	OG0000078	OG0000080	OG0000079	OG0000077	OG0000088
OG0000150	OG0000081	OG0000080	OG0000079	OG0000081	OG0000080	OG0000078	OG0000089
OG0000155	OG0000082	OG0000081	OG0000080	OG0000082	OG0000081	OG0000079	OG0000090
OG0000160	OG0000083	OG0000083	OG0000081	OG0000083	OG0000083	OG0000080	OG0000091
OG0000161	OG0000086	OG0000084	OG0000082	OG0000084	OG0000084	OG0000081	OG0000092
OG0000162	OG0000087	OG0000086	OG0000083	OG0000086	OG0000085	OG0000082	OG0000093
OG0000163	OG0000088	OG0000087	OG0000084	OG0000087	OG0000086	OG0000083	OG0000094
OG0000168	OG0000089	OG0000088	OG0000086	OG0000088	OG0000087	OG0000084	OG0000096
OG0000169	OG0000090	OG0000089	OG0000087	OG0000089	OG0000088	OG0000086	OG0000099
OG0000170	OG0000091	OG0000090	OG0000088	OG0000090	OG0000089	OG0000087	OG0000100
OG0000171	OG0000092	OG0000091	OG0000089	OG0000091	OG0000091	OG0000088	OG0000101
OG0000172	OG0000093	OG0000092	OG0000090	OG0000092	OG0000092	OG0000089	OG0000103
OG0000174	OG0000094	OG0000093	OG0000091	OG0000093	OG0000093	OG0000090	OG0000104
OG0000175	OG0000095	OG0000094	OG0000092	OG0000094	OG0000094	OG0000091	OG0000105
OG0000176	OG0000096	OG0000095	OG0000093	OG0000095	OG0000095	OG0000092	OG0000106
OG0000177	OG0000097	OG0000096	OG0000094	OG0000096	OG0000096	OG0000093	OG0000107
OG0000178	OG0000098	OG0000097	OG0000095	OG0000097	OG0000097	OG0000094	OG0000108
OG0000187	OG0000099	OG0000098	OG0000096	OG0000098	OG0000098	OG0000095	OG0000109
OG0000188	OG0000100	OG0000099	OG0000097	OG0000099	OG0000099	OG0000096	OG0000110
OG0000191	OG0000101	OG0000100	OG0000098	OG0000100	OG0000100	OG0000097	OG0000111
OG0000194	OG0000102	OG0000101	OG0000099	OG0000101	OG0000101	OG0000098	OG0000112
OG0000200	OG0000103	OG0000102	OG0000100	OG0000102	OG0000102	OG0000099	OG0000113
OG0000201	OG0000104	OG0000103	OG0000101	OG0000103	OG0000103	OG0000100	OG0000114
OG0000202	OG0000105	OG0000104	OG0000102	OG0000104	OG0000104	OG0000101	OG0000115
OG0000203	OG0000106	OG0000105	OG0000103	OG0000105	OG0000105	OG0000102	OG0000116
OG0000204	OG0000107	OG0000106	OG0000104	OG0000106	OG0000106	OG0000103	OG0000117
OG0000205	OG0000109	OG0000107	OG0000105	OG0000107	OG0000107	OG0000104	OG0000118
OG0000209	OG0000110	OG0000108	OG0000106	OG0000109	OG0000109	OG0000105	OG0000119
OG0000210	OG0000111	OG0000109	OG0000107	OG0000110	OG0000110	OG0000106	OG0000120
OG0000211	OG0000112	OG0000110	OG0000108	OG0000111	OG0000111	OG0000107	OG0000121
OG0000212	OG0000113	OG0000111	OG0000109	OG0000112	OG0000112	OG0000108	OG0000122
OG0000213	OG0000114	OG0000112	OG0000110	OG0000113	OG0000113	OG0000109	OG0000123
OG0000214	OG0000115	OG0000113	OG0000111	OG0000114	OG0000114	OG0000110	OG0000124
OG0000218	OG0000116	OG0000114	OG0000112	OG0000115	OG0000115	OG0000111	OG0000125
OG0000219	OG0000117	OG0000115	OG0000113	OG0000116	OG0000116	OG0000112	OG0000126
OG0000220	OG0000118	OG0000116	OG0000114	OG0000117	OG0000117	OG0000113	OG0000127
OG0000221	OG0000119	OG0000117	OG0000116	OG0000118	OG0000118	OG0000114	OG0000128
OG0000225	OG0000120	OG0000118	OG0000117	OG0000119	OG0000119	OG0000115	OG0000130
OG0000226	OG0000121	OG0000119	OG0000118	OG0000120	OG0000120	OG0000116	OG0000131
OG0000227	OG0000122	OG0000120	OG0000119	OG0000121	OG0000121	OG0000117	OG0000132
OG0000233	OG0000123	OG0000121	OG0000120	OG0000122	OG0000122	OG0000118	OG0000133
OG0000234	OG0000124	OG0000122	OG0000121	OG0000123	OG0000123	OG0000119	OG0000134
OG0000235	OG0000125	OG0000123	OG0000122	OG0000124	OG0000124	OG0000120	OG0000135
OG0000239	OG0000126	OG0000124	OG0000123	OG0000126	OG0000125	OG0000121	OG0000136
OG0000240	OG0000127	OG0000125	OG0000124	OG0000127	OG0000126	OG0000122	OG0000138
OG0000241	OG0000128	OG0000126	OG0000125	OG0000128	OG0000127	OG0000123	OG0000139
OG0000247	OG0000129	OG0000127	OG0000126	OG0000129	OG0000128	OG0000124	OG0000140
OG0000248	OG0000130	OG0000128	OG0000127	OG0000130	OG0000129	OG0000125	OG0000141
OG0000249	OG0000132	OG0000129	OG0000128	OG0000131	OG0000130	OG0000126	OG0000143
OG0000250	OG0000133	OG0000130	OG0000129	OG0000132	OG0000131	OG0000127	OG0000144
OG0000251	OG0000134	OG0000131	OG0000130	OG0000133	OG0000132	OG0000128	OG0000145
OG0000252	OG0000135	OG0000132	OG0000131	OG0000134	OG0000133	OG0000129	OG0000146
OG0000260	OG0000136	OG0000133	OG0000132	OG0000135	OG0000134	OG0000130	OG0000147
OG0000261	OG0000137	OG0000134	OG0000133	OG0000136	OG0000135	OG0000131	OG0000148
OG0000262	OG0000138	OG0000135	OG0000134	OG0000137	OG0000136	OG0000132	OG0000150
OG0000263	OG0000139	OG0000136	OG0000135	OG0000138	OG0000137	OG0000133	OG0000151
OG0000264	OG0000140	OG0000137	OG0000136	OG0000139	OG0000138	OG0000134	OG0000153
OG0000265	OG0000141	OG0000138	OG0000137	OG0000140	OG0000139	OG0000135	OG0000154
OG0000270	OG0000142	OG0000139	OG0000138	OG0000141	OG0000140	OG0000136	OG0000155
OG0000271	OG0000143	OG0000140	OG0000139	OG0000142	OG0000141	OG0000137	OG0000156
OG0000272	OG0000144	OG0000141	OG0000140	OG0000143	OG0000142	OG0000138	OG0000157
OG0000273	OG0000145	OG0000142	OG0000141	OG0000144	OG0000143	OG0000139	OG0000158
OG0000274	OG0000147	OG0000143	OG0000142	OG0000145	OG0000144	OG0000140	OG0000159
OG0000275	OG0000148	OG0000144	OG0000143	OG0000146	OG0000145	OG0000141	OG0000161
OG0000276	OG0000151	OG0000145	OG0000144	OG0000147	OG0000146	OG0000142	OG0000162
OG0000277	OG0000152	OG0000146	OG0000145	OG0000148	OG0000147	OG0000143	OG0000163
OG0000278	OG0000153	OG0000147	OG0000147	OG0000150	OG0000148	OG0000144	OG0000166
OG0000279	OG0000154	OG0000148	OG0000148	OG0000151	OG0000150	OG0000145	OG0000168
OG0000280	OG0000155	OG0000149	OG0000149	OG0000152	OG0000151	OG0000146	OG0000169
OG0000287	OG0000156	OG0000150	OG0000150	OG0000153	OG0000152	OG0000147	OG0000171
OG0000288	OG0000157	OG0000151	OG0000151	OG0000154	OG0000154	OG0000148	OG0000172
OG0000289	OG0000158	OG0000152	OG0000153	OG0000155	OG0000155	OG0000149	OG0000173
OG0000290	OG0000159	OG0000153	OG0000154	OG0000156	OG0000156	OG0000150	OG0000175
OG0000291	OG0000161	OG0000154	OG0000155	OG0000157	OG0000157	OG0000151	OG0000177
OG0000292	OG0000162	OG0000155	OG0000156	OG0000158	OG0000158	OG0000152	OG0000178
OG0000293	OG0000163	OG0000156	OG0000157	OG0000159	OG0000159	OG0000153	OG0000179
OG0000294	OG0000164	OG0000157	OG0000158	OG0000161	OG0000161	OG0000154	OG0000180
OG0000295	OG0000165	OG0000158	OG0000159	OG0000162	OG0000162	OG0000155	OG0000181
OG0000296	OG0000166	OG0000159	OG0000161	OG0000163	OG0000163	OG0000156	OG0000182
OG0000297	OG0000167	OG0000161	OG0000162	OG0000165	OG0000164	OG0000157	OG0000183
OG0000306	OG0000168	OG0000162	OG0000163	OG0000167	OG0000165	OG0000158	OG0000184
OG0000307	OG0000169	OG0000163	OG0000164	OG0000168	OG0000166	OG0000159	OG0000185
OG0000308	OG0000171	OG0000164	OG0000165	OG0000169	OG0000167	OG0000161	OG0000186
OG0000309	OG0000172	OG0000165	OG0000166	OG0000171	OG0000168	OG0000162	OG0000187
OG0000310	OG0000173	OG0000166	OG0000167	OG0000172	OG0000169	OG0000163	OG0000188
OG0000311	OG0000174	OG0000167	OG0000168	OG0000173	OG0000171	OG0000164	OG0000190
OG0000319	OG0000175	OG0000168	OG0000169	OG0000174	OG0000172	OG0000165	OG0000191
OG0000320	OG0000176	OG0000169	OG0000170	OG0000175	OG0000173	OG0000166	OG0000192
OG0000321	OG0000177	OG0000170	OG0000171	OG0000176	OG0000174	OG0000167	OG0000193
OG0000322	OG0000178	OG0000171	OG0000172	OG0000177	OG0000175	OG0000168	OG0000197
OG0000323	OG0000179	OG0000172	OG0000173	OG0000178	OG0000176	OG0000169	OG0000198
OG0000324	OG0000180	OG0000173	OG0000174	OG0000179	OG0000177	OG0000170	OG0000200
OG0000325	OG0000181	OG0000174	OG0000176	OG0000180	OG0000178	OG0000171	OG0000201
OG0000326	OG0000182	OG0000175	OG0000177	OG0000181	OG0000180	OG0000172	OG0000202
OG0000327	OG0000183	OG0000176	OG0000178	OG0000182	OG0000181	OG0000173	OG0000203
OG0000328	OG0000184	OG0000177	OG0000179	OG0000183	OG0000182	OG0000174	OG0000204
OG0000329	OG0000185	OG0000178	OG0000180	OG0000185	OG0000183	OG0000175	OG0000206
OG0000330	OG0000186	OG0000179	OG0000181	OG0000186	OG0000184	OG0000176	OG0000207
OG0000331	OG0000187	OG0000180	OG0000182	OG0000187	OG0000185	OG0000177	OG0000208
OG0000332	OG0000188	OG0000181	OG0000183	OG0000188	OG0000186	OG0000178	OG0000209
OG0000339	OG0000189	OG0000182	OG0000184	OG0000189	OG0000187	OG0000179	OG0000210
OG0000340	OG0000190	OG0000183	OG0000185	OG0000190	OG0000188	OG0000180	OG0000211
OG0000341	OG0000191	OG0000184	OG0000186	OG0000191	OG0000189	OG0000181	OG0000212
OG0000342	OG0000192	OG0000185	OG0000187	OG0000192	OG0000190	OG0000182	OG0000213
OG0000343	OG0000193	OG0000186	OG0000188	OG0000193	OG0000191	OG0000183	OG0000214
OG0000344	OG0000195	OG0000187	OG0000189	OG0000195	OG0000192	OG0000184	OG0000216
OG0000345	OG0000196	OG0000188	OG0000190	OG0000196	OG0000193	OG0000185	OG0000217
OG0000346	OG0000197	OG0000189	OG0000191	OG0000197	OG0000196	OG0000186	OG0000218
OG0000347	OG0000198	OG0000190	OG0000192	OG0000198	OG0000197	OG0000187	OG0000219
OG0000360	OG0000199	OG0000191	OG0000193	OG0000199	OG0000198	OG0000188	OG0000220
OG0000361	OG0000200	OG0000192	OG0000194	OG0000200	OG0000199	OG0000189	OG0000221
OG0000362	OG0000201	OG0000193	OG0000195	OG0000201	OG0000200	OG0000190	OG0000225
OG0000363	OG0000202	OG0000195	OG0000196	OG0000202	OG0000201	OG0000191	OG0000226
OG0000364	OG0000203	OG0000196	OG0000197	OG0000203	OG0000202	OG0000192	OG0000227
OG0000365	OG0000204	OG0000197	OG0000198	OG0000204	OG0000203	OG0000193	OG0000229
OG0000366	OG0000205	OG0000198	OG0000199	OG0000205	OG0000204	OG0000195	OG0000230
OG0000372	OG0000206	OG0000199	OG0000200	OG0000206	OG0000205	OG0000196	OG0000232
OG0000373	OG0000207	OG0000200	OG0000201	OG0000207	OG0000206	OG0000197	OG0000234
OG0000374	OG0000208	OG0000201	OG0000202	OG0000208	OG0000207	OG0000198	OG0000235
OG0000375	OG0000209	OG0000202	OG0000203	OG0000209	OG0000208	OG0000199	OG0000236
OG0000376	OG0000210	OG0000203	OG0000204	OG0000210	OG0000209	OG0000200	OG0000237
OG0000377	OG0000211	OG0000204	OG0000205	OG0000211	OG0000210	OG0000201	OG0000238
OG0000378	OG0000212	OG0000205	OG0000206	OG0000212	OG0000211	OG0000202	OG0000239
OG0000379	OG0000213	OG0000206	OG0000207	OG0000213	OG0000212	OG0000203	OG0000240
OG0000380	OG0000214	OG0000207	OG0000208	OG0000214	OG0000213	OG0000204	OG0000241
OG0000381	OG0000215	OG0000208	OG0000209	OG0000215	OG0000214	OG0000205	OG0000243
OG0000382	OG0000216	OG0000209	OG0000210	OG0000216	OG0000215	OG0000206	OG0000244
OG0000391	OG0000218	OG0000210	OG0000211	OG0000217	OG0000216	OG0000207	OG0000246
OG0000392	OG0000219	OG0000211	OG0000212	OG0000218	OG0000217	OG0000208	OG0000247
OG0000393	OG0000220	OG0000212	OG0000213	OG0000219	OG0000218	OG0000209	OG0000248
OG0000394	OG0000221	OG0000213	OG0000214	OG0000220	OG0000219	OG0000210	OG0000249
OG0000395	OG0000222	OG0000214	OG0000215	OG0000221	OG0000220	OG0000211	OG0000250
OG0000396	OG0000223	OG0000215	OG0000216	OG0000222	OG0000221	OG0000212	OG0000251
OG0000397	OG0000225	OG0000216	OG0000217	OG0000223	OG0000222	OG0000213	OG0000252
OG0000398	OG0000226	OG0000217	OG0000219	OG0000224	OG0000224	OG0000214	OG0000253
OG0000399	OG0000227	OG0000218	OG0000220	OG0000225	OG0000225	OG0000215	OG0000254
OG0000400	OG0000228	OG0000219	OG0000221	OG0000226	OG0000226	OG0000216	OG0000255
OG0000401	OG0000229	OG0000220	OG0000223	OG0000227	OG0000227	OG0000217	OG0000257
OG0000402	OG0000230	OG0000221	OG0000224	OG0000228	OG0000228	OG0000218	OG0000260
OG0000403	OG0000231	OG0000222	OG0000225	OG0000229	OG0000229	OG0000219	OG0000261
OG0000404	OG0000232	OG0000223	OG0000226	OG0000230	OG0000230	OG0000220	OG0000262
OG0000413	OG0000233	OG0000224	OG0000227	OG0000231	OG0000231	OG0000221	OG0000263
OG0000414	OG0000234	OG0000225	OG0000228	OG0000232	OG0000232	OG0000222	OG0000265
OG0000415	OG0000235	OG0000226	OG0000229	OG0000233	OG0000233	OG0000223	OG0000269
OG0000416	OG0000236	OG0000227	OG0000230	OG0000234	OG0000234	OG0000224	OG0000270
OG0000417	OG0000237	OG0000228	OG0000231	OG0000235	OG0000235	OG0000225	OG0000271
OG0000418	OG0000239	OG0000229	OG0000232	OG0000236	OG0000236	OG0000226	OG0000272
OG0000419	OG0000240	OG0000230	OG0000233	OG0000237	OG0000237	OG0000227	OG0000273
OG0000420	OG0000241	OG0000231	OG0000234	OG0000238	OG0000238	OG0000228	OG0000274
OG0000421	OG0000242	OG0000232	OG0000235	OG0000239	OG0000239	OG0000229	OG0000275
OG0000422	OG0000243	OG0000233	OG0000236	OG0000240	OG0000240	OG0000230	OG0000276
OG0000423	OG0000244	OG0000234	OG0000237	OG0000241	OG0000241	OG0000231	OG0000277
OG0000424	OG0000245	OG0000235	OG0000239	OG0000242	OG0000242	OG0000232	OG0000278
OG0000425	OG0000246	OG0000236	OG0000240	OG0000243	OG0000243	OG0000233	OG0000279
OG0000426	OG0000247	OG0000237	OG0000241	OG0000244	OG0000244	OG0000234	OG0000280
OG0000427	OG0000248	OG0000238	OG0000242	OG0000245	OG0000245	OG0000235	OG0000281
OG0000432	OG0000249	OG0000239	OG0000243	OG0000246	OG0000246	OG0000236	OG0000282
OG0000433	OG0000250	OG0000240	OG0000244	OG0000247	OG0000247	OG0000237	OG0000284
OG0000434	OG0000251	OG0000241	OG0000245	OG0000248	OG0000248	OG0000238	OG0000285
OG0000435	OG0000252	OG0000242	OG0000246	OG0000249	OG0000249	OG0000239	OG0000286
OG0000436	OG0000253	OG0000243	OG0000247	OG0000250	OG0000250	OG0000240	OG0000287
OG0000437	OG0000254	OG0000244	OG0000248	OG0000251	OG0000251	OG0000241	OG0000288
OG0000438	OG0000255	OG0000245	OG0000249	OG0000252	OG0000252	OG0000242	OG0000289
OG0000439	OG0000256	OG0000246	OG0000250	OG0000254	OG0000253	OG0000243	OG0000291
OG0000440	OG0000257	OG0000247	OG0000251	OG0000255	OG0000254	OG0000244	OG0000292
OG0000441	OG0000260	OG0000248	OG0000252	OG0000256	OG0000255	OG0000245	OG0000293
OG0000442	OG0000261	OG0000249	OG0000253	OG0000257	OG0000256	OG0000246	OG0000294
OG0000443	OG0000262	OG0000250	OG0000254	OG0000259	OG0000257	OG0000247	OG0000295
OG0000456	OG0000263	OG0000251	OG0000255	OG0000260	OG0000258	OG0000248	OG0000296
OG0000457	OG0000265	OG0000252	OG0000256	OG0000261	OG0000259	OG0000249	OG0000297
OG0000458	OG0000266	OG0000253	OG0000257	OG0000262	OG0000260	OG0000250	OG0000298
OG0000459	OG0000267	OG0000254	OG0000259	OG0000263	OG0000261	OG0000251	OG0000299
OG0000460	OG0000268	OG0000256	OG0000260	OG0000264	OG0000262	OG0000252	OG0000300
OG0000461	OG0000270	OG0000257	OG0000261	OG0000265	OG0000263	OG0000254	OG0000301
OG0000462	OG0000271	OG0000258	OG0000262	OG0000266	OG0000265	OG0000255	OG0000302
OG0000463	OG0000272	OG0000260	OG0000263	OG0000267	OG0000266	OG0000256	OG0000304
OG0000464	OG0000273	OG0000261	OG0000265	OG0000268	OG0000267	OG0000257	OG0000306
OG0000465	OG0000274	OG0000262	OG0000266	OG0000269	OG0000268	OG0000258	OG0000307
OG0000466	OG0000275	OG0000263	OG0000268	OG0000270	OG0000269	OG0000259	OG0000308
OG0000467	OG0000276	OG0000264	OG0000269	OG0000271	OG0000270	OG0000260	OG0000309
OG0000468	OG0000277	OG0000265	OG0000270	OG0000272	OG0000271	OG0000261	OG0000310
OG0000469	OG0000278	OG0000266	OG0000271	OG0000273	OG0000272	OG0000262	OG0000312
OG0000470	OG0000279	OG0000267	OG0000272	OG0000274	OG0000273	OG0000263	OG0000313
OG0000471	OG0000280	OG0000268	OG0000273	OG0000275	OG0000274	OG0000264	OG0000314
OG0000472	OG0000281	OG0000269	OG0000274	OG0000276	OG0000275	OG0000265	OG0000315
OG0000473	OG0000282	OG0000270	OG0000275	OG0000277	OG0000276	OG0000266	OG0000316
OG0000483	OG0000283	OG0000271	OG0000276	OG0000278	OG0000277	OG0000267	OG0000317
OG0000484	OG0000284	OG0000272	OG0000277	OG0000279	OG0000278	OG0000268	OG0000318
OG0000485	OG0000285	OG0000273	OG0000278	OG0000280	OG0000279	OG0000269	OG0000320
OG0000486	OG0000287	OG0000274	OG0000279	OG0000281	OG0000280	OG0000270	OG0000321
OG0000487	OG0000288	OG0000275	OG0000280	OG0000282	OG0000281	OG0000271	OG0000322
OG0000488	OG0000289	OG0000276	OG0000282	OG0000284	OG0000282	OG0000272	OG0000323
OG0000489	OG0000290	OG0000277	OG0000284	OG0000285	OG0000284	OG0000273	OG0000324
OG0000490	OG0000291	OG0000278	OG0000285	OG0000286	OG0000285	OG0000274	OG0000325
OG0000491	OG0000292	OG0000279	OG0000286	OG0000287	OG0000286	OG0000275	OG0000326
OG0000492	OG0000293	OG0000280	OG0000287	OG0000288	OG0000287	OG0000276	OG0000327
OG0000493	OG0000294	OG0000281	OG0000288	OG0000289	OG0000288	OG0000277	OG0000328
OG0000494	OG0000295	OG0000282	OG0000289	OG0000290	OG0000289	OG0000278	OG0000329
OG0000495	OG0000296	OG0000283	OG0000290	OG0000291	OG0000290	OG0000279	OG0000330
OG0000496	OG0000297	OG0000284	OG0000291	OG0000292	OG0000291	OG0000280	OG0000331
OG0000497	OG0000298	OG0000285	OG0000292	OG0000293	OG0000292	OG0000281	OG0000332
OG0000498	OG0000299	OG0000286	OG0000293	OG0000294	OG0000293	OG0000282	OG0000333
OG0000499	OG0000300	OG0000287	OG0000294	OG0000295	OG0000294	OG0000283	OG0000334
OG0000500	OG0000301	OG0000288	OG0000295	OG0000296	OG0000295	OG0000284	OG0000335
OG0000501	OG0000302	OG0000289	OG0000296	OG0000297	OG0000296	OG0000285	OG0000336
OG0000502	OG0000306	OG0000290	OG0000297	OG0000298	OG0000297	OG0000286	OG0000337
OG0000503	OG0000307	OG0000291	OG0000298	OG0000299	OG0000298	OG0000287	OG0000338
OG0000511	OG0000308	OG0000292	OG0000299	OG0000300	OG0000299	OG0000288	OG0000339
OG0000512	OG0000309	OG0000293	OG0000300	OG0000301	OG0000300	OG0000289	OG0000340
OG0000513	OG0000310	OG0000294	OG0000301	OG0000302	OG0000301	OG0000290	OG0000341
OG0000514	OG0000311	OG0000295	OG0000302	OG0000304	OG0000302	OG0000291	OG0000343
OG0000515	OG0000312	OG0000296	OG0000303	OG0000305	OG0000303	OG0000292	OG0000344
OG0000516	OG0000313	OG0000297	OG0000305	OG0000306	OG0000304	OG0000293	OG0000345
OG0000517	OG0000314	OG0000298	OG0000306	OG0000307	OG0000305	OG0000294	OG0000346
OG0000518	OG0000315	OG0000299	OG0000307	OG0000308	OG0000306	OG0000295	OG0000347
OG0000519	OG0000316	OG0000300	OG0000308	OG0000309	OG0000307	OG0000296	OG0000348
OG0000520	OG0000319	OG0000301	OG0000309	OG0000310	OG0000308	OG0000297	OG0000350
OG0000521	OG0000320	OG0000302	OG0000310	OG0000311	OG0000309	OG0000298	OG0000351
OG0000522	OG0000321	OG0000303	OG0000311	OG0000312	OG0000310	OG0000299	OG0000352
OG0000523	OG0000322	OG0000304	OG0000312	OG0000313	OG0000311	OG0000300	OG0000353
OG0000524	OG0000323	OG0000305	OG0000313	OG0000314	OG0000312	OG0000301	OG0000354
OG0000539	OG0000324	OG0000306	OG0000315	OG0000315	OG0000313	OG0000302	OG0000355
OG0000540	OG0000325	OG0000307	OG0000316	OG0000317	OG0000314	OG0000303	OG0000356
OG0000541	OG0000326	OG0000308	OG0000317	OG0000318	OG0000315	OG0000304	OG0000357
OG0000542	OG0000327	OG0000309	OG0000318	OG0000319	OG0000316	OG0000305	OG0000358
OG0000543	OG0000328	OG0000310	OG0000319	OG0000320	OG0000317	OG0000306	OG0000360
OG0000544	OG0000329	OG0000311	OG0000320	OG0000321	OG0000318	OG0000307	OG0000361
OG0000545	OG0000330	OG0000312	OG0000321	OG0000322	OG0000319	OG0000308	OG0000362
OG0000546	OG0000331	OG0000313	OG0000322	OG0000323	OG0000320	OG0000309	OG0000363
OG0000547	OG0000332	OG0000314	OG0000323	OG0000324	OG0000321	OG0000310	OG0000365
OG0000548	OG0000333	OG0000315	OG0000324	OG0000326	OG0000322	OG0000311	OG0000366
OG0000549	OG0000334	OG0000316	OG0000325	OG0000327	OG0000323	OG0000312	OG0000367
OG0000550	OG0000335	OG0000317	OG0000326	OG0000328	OG0000324	OG0000313	OG0000368
OG0000551	OG0000336	OG0000318	OG0000327	OG0000329	OG0000325	OG0000314	OG0000369
OG0000552	OG0000337	OG0000319	OG0000328	OG0000330	OG0000326	OG0000315	OG0000370
OG0000553	OG0000339	OG0000320	OG0000329	OG0000331	OG0000327	OG0000316	OG0000371
OG0000554	OG0000340	OG0000321	OG0000330	OG0000332	OG0000328	OG0000317	OG0000372
OG0000555	OG0000341	OG0000322	OG0000331	OG0000333	OG0000329	OG0000318	OG0000373
OG0000556	OG0000342	OG0000323	OG0000332	OG0000334	OG0000330	OG0000319	OG0000374
OG0000557	OG0000343	OG0000324	OG0000333	OG0000335	OG0000331	OG0000320	OG0000375
OG0000558	OG0000344	OG0000325	OG0000334	OG0000336	OG0000332	OG0000321	OG0000376
OG0000559	OG0000345	OG0000326	OG0000335	OG0000337	OG0000333	OG0000322	OG0000377
OG0000560	OG0000346	OG0000327	OG0000336	OG0000339	OG0000334	OG0000323	OG0000378
OG0000561	OG0000347	OG0000328	OG0000337	OG0000340	OG0000335	OG0000324	OG0000379
OG0000562	OG0000348	OG0000329	OG0000338	OG0000341	OG0000336	OG0000325	OG0000380
OG0000563	OG0000349	OG0000330	OG0000339	OG0000342	OG0000337	OG0000326	OG0000381
OG0000564	OG0000350	OG0000331	OG0000340	OG0000343	OG0000338	OG0000327	OG0000382
OG0000565	OG0000351	OG0000332	OG0000341	OG0000344	OG0000339	OG0000328	OG0000383
OG0000566	OG0000352	OG0000333	OG0000342	OG0000345	OG0000340	OG0000329	OG0000384
OG0000567	OG0000353	OG0000334	OG0000343	OG0000346	OG0000341	OG0000330	OG0000386
OG0000582	OG0000354	OG0000335	OG0000344	OG0000347	OG0000342	OG0000331	OG0000387
OG0000583	OG0000355	OG0000336	OG0000345	OG0000348	OG0000343	OG0000332	OG0000388
OG0000584	OG0000356	OG0000337	OG0000346	OG0000349	OG0000344	OG0000333	OG0000389
OG0000585	OG0000360	OG0000338	OG0000347	OG0000350	OG0000345	OG0000334	OG0000390
OG0000586	OG0000361	OG0000339	OG0000348	OG0000352	OG0000346	OG0000335	OG0000391
OG0000587	OG0000362	OG0000340	OG0000350	OG0000353	OG0000347	OG0000336	OG0000392
OG0000588	OG0000363	OG0000341	OG0000351	OG0000354	OG0000348	OG0000337	OG0000394
OG0000589	OG0000365	OG0000342	OG0000353	OG0000355	OG0000349	OG0000339	OG0000395
OG0000590	OG0000366	OG0000343	OG0000354	OG0000356	OG0000350	OG0000340	OG0000396
OG0000591	OG0000367	OG0000344	OG0000355	OG0000357	OG0000353	OG0000341	OG0000397
OG0000592	OG0000368	OG0000345	OG0000356	OG0000358	OG0000354	OG0000342	OG0000398
OG0000593	OG0000369	OG0000346	OG0000357	OG0000359	OG0000355	OG0000343	OG0000399
OG0000594	OG0000370	OG0000347	OG0000358	OG0000360	OG0000356	OG0000344	OG0000400
OG0000595	OG0000372	OG0000348	OG0000359	OG0000361	OG0000357	OG0000345	OG0000401
OG0000596	OG0000373	OG0000349	OG0000360	OG0000362	OG0000358	OG0000346	OG0000402
OG0000597	OG0000374	OG0000350	OG0000361	OG0000363	OG0000359	OG0000347	OG0000403
OG0000598	OG0000375	OG0000351	OG0000362	OG0000365	OG0000360	OG0000348	OG0000404
OG0000599	OG0000376	OG0000352	OG0000363	OG0000366	OG0000361	OG0000349	OG0000405
OG0000600	OG0000377	OG0000353	OG0000365	OG0000368	OG0000362	OG0000350	OG0000406
OG0000601	OG0000378	OG0000354	OG0000366	OG0000369	OG0000363	OG0000351	OG0000407
OG0000602	OG0000379	OG0000355	OG0000367	OG0000370	OG0000365	OG0000352	OG0000410
OG0000603	OG0000380	OG0000356	OG0000368	OG0000371	OG0000366	OG0000353	OG0000411
OG0000604	OG0000381	OG0000357	OG0000369	OG0000372	OG0000367	OG0000354	OG0000412
OG0000626	OG0000382	OG0000358	OG0000370	OG0000373	OG0000368	OG0000355	OG0000413
OG0000627	OG0000383	OG0000359	OG0000371	OG0000374	OG0000369	OG0000356	OG0000415
OG0000628	OG0000384	OG0000360	OG0000372	OG0000375	OG0000370	OG0000357	OG0000416
OG0000629	OG0000385	OG0000361	OG0000373	OG0000376	OG0000371	OG0000358	OG0000417
OG0000630	OG0000386	OG0000362	OG0000374	OG0000377	OG0000372	OG0000359	OG0000418
OG0000631	OG0000387	OG0000363	OG0000375	OG0000378	OG0000373	OG0000360	OG0000419
OG0000632	OG0000388	OG0000365	OG0000376	OG0000379	OG0000374	OG0000361	OG0000420
OG0000633	OG0000389	OG0000366	OG0000377	OG0000380	OG0000375	OG0000362	OG0000421
OG0000634	OG0000390	OG0000367	OG0000378	OG0000381	OG0000376	OG0000363	OG0000422
OG0000635	OG0000391	OG0000368	OG0000379	OG0000382	OG0000377	OG0000365	OG0000423
OG0000636	OG0000392	OG0000369	OG0000380	OG0000383	OG0000378	OG0000366	OG0000424
OG0000637	OG0000393	OG0000370	OG0000381	OG0000384	OG0000379	OG0000367	OG0000425
OG0000638	OG0000394	OG0000371	OG0000382	OG0000385	OG0000380	OG0000368	OG0000426
OG0000639	OG0000395	OG0000372	OG0000383	OG0000386	OG0000381	OG0000369	OG0000427
OG0000640	OG0000396	OG0000373	OG0000384	OG0000387	OG0000382	OG0000370	OG0000428
OG0000641	OG0000397	OG0000374	OG0000385	OG0000388	OG0000383	OG0000371	OG0000431
OG0000642	OG0000398	OG0000375	OG0000386	OG0000389	OG0000384	OG0000372	OG0000432
OG0000643	OG0000399	OG0000376	OG0000387	OG0000390	OG0000385	OG0000373	OG0000433
OG0000644	OG0000400	OG0000377	OG0000388	OG0000391	OG0000386	OG0000374	OG0000434
OG0000645	OG0000401	OG0000378	OG0000389	OG0000392	OG0000387	OG0000375	OG0000435
OG0000646	OG0000402	OG0000379	OG0000390	OG0000393	OG0000388	OG0000376	OG0000436
OG0000647	OG0000403	OG0000380	OG0000391	OG0000394	OG0000389	OG0000377	OG0000437
OG0000648	OG0000404	OG0000381	OG0000392	OG0000395	OG0000390	OG0000378	OG0000438
OG0000649	OG0000405	OG0000382	OG0000393	OG0000396	OG0000391	OG0000379	OG0000439
OG0000650	OG0000406	OG0000383	OG0000394	OG0000397	OG0000392	OG0000380	OG0000440
OG0000651	OG0000407	OG0000384	OG0000395	OG0000398	OG0000393	OG0000381	OG0000441
OG0000652	OG0000408	OG0000385	OG0000396	OG0000399	OG0000394	OG0000382	OG0000442
OG0000653	OG0000409	OG0000386	OG0000397	OG0000400	OG0000395	OG0000383	OG0000443
OG0000654	OG0000410	OG0000387	OG0000398	OG0000401	OG0000396	OG0000384	OG0000444
OG0000655	OG0000411	OG0000388	OG0000399	OG0000402	OG0000397	OG0000385	OG0000445
OG0000656	OG0000412	OG0000389	OG0000400	OG0000403	OG0000398	OG0000386	OG0000446
OG0000657	OG0000413	OG0000390	OG0000401	OG0000404	OG0000399	OG0000387	OG0000448
OG0000658	OG0000415	OG0000391	OG0000402	OG0000405	OG0000400	OG0000388	OG0000449
OG0000659	OG0000416	OG0000392	OG0000403	OG0000406	OG0000401	OG0000389	OG0000450
OG0000688	OG0000417	OG0000393	OG0000404	OG0000407	OG0000402	OG0000390	OG0000452
OG0000689	OG0000418	OG0000394	OG0000405	OG0000408	OG0000403	OG0000391	OG0000453
OG0000690	OG0000419	OG0000395	OG0000406	OG0000409	OG0000404	OG0000392	OG0000454
OG0000691	OG0000421	OG0000396	OG0000407	OG0000410	OG0000405	OG0000393	OG0000455
OG0000692	OG0000422	OG0000397	OG0000408	OG0000411	OG0000406	OG0000394	OG0000456
OG0000693	OG0000423	OG0000398	OG0000409	OG0000412	OG0000407	OG0000395	OG0000457
OG0000694	OG0000424	OG0000399	OG0000410	OG0000413	OG0000409	OG0000396	OG0000458
OG0000695	OG0000425	OG0000400	OG0000411	OG0000415	OG0000410	OG0000397	OG0000459
OG0000696	OG0000426	OG0000401	OG0000412	OG0000416	OG0000411	OG0000398	OG0000460
OG0000697	OG0000427	OG0000402	OG0000413	OG0000417	OG0000412	OG0000399	OG0000461
OG0000698	OG0000428	OG0000403	OG0000415	OG0000418	OG0000413	OG0000400	OG0000462
OG0000699	OG0000429	OG0000404	OG0000416	OG0000419	OG0000415	OG0000401	OG0000463
OG0000700	OG0000430	OG0000405	OG0000417	OG0000421	OG0000416	OG0000402	OG0000464
OG0000701	OG0000431	OG0000406	OG0000418	OG0000422	OG0000417	OG0000403	OG0000465
OG0000702	OG0000432	OG0000407	OG0000419	OG0000423	OG0000418	OG0000404	OG0000466
OG0000703	OG0000433	OG0000408	OG0000420	OG0000424	OG0000419	OG0000405	OG0000467
OG0000704	OG0000434	OG0000409	OG0000421	OG0000425	OG0000420	OG0000406	OG0000468
OG0000705	OG0000435	OG0000410	OG0000422	OG0000426	OG0000421	OG0000407	OG0000469
OG0000706	OG0000436	OG0000411	OG0000423	OG0000427	OG0000422	OG0000408	OG0000470
OG0000707	OG0000437	OG0000412	OG0000424	OG0000428	OG0000423	OG0000409	OG0000471
OG0000708	OG0000439	OG0000413	OG0000425	OG0000429	OG0000424	OG0000410	OG0000472
OG0000709	OG0000440	OG0000415	OG0000426	OG0000430	OG0000425	OG0000411	OG0000473
OG0000710	OG0000441	OG0000416	OG0000427	OG0000431	OG0000426	OG0000412	OG0000474
OG0000711	OG0000442	OG0000417	OG0000429	OG0000432	OG0000427	OG0000413	OG0000475
OG0000712	OG0000443	OG0000418	OG0000430	OG0000433	OG0000428	OG0000415	OG0000476
OG0000713	OG0000444	OG0000419	OG0000431	OG0000434	OG0000429	OG0000416	OG0000479
OG0000714	OG0000445	OG0000420	OG0000432	OG0000435	OG0000430	OG0000417	OG0000482
OG0000715	OG0000446	OG0000421	OG0000433	OG0000436	OG0000431	OG0000418	OG0000483
OG0000716	OG0000447	OG0000422	OG0000434	OG0000437	OG0000432	OG0000419	OG0000484
OG0000717	OG0000448	OG0000423	OG0000435	OG0000438	OG0000433	OG0000420	OG0000485
OG0000718	OG0000449	OG0000424	OG0000436	OG0000439	OG0000434	OG0000421	OG0000486
OG0000719	OG0000450	OG0000425	OG0000437	OG0000440	OG0000435	OG0000422	OG0000487
OG0000720	OG0000451	OG0000426	OG0000438	OG0000441	OG0000436	OG0000423	OG0000488
OG0000721	OG0000456	OG0000427	OG0000439	OG0000442	OG0000437	OG0000424	OG0000489
OG0000722	OG0000457	OG0000428	OG0000440	OG0000443	OG0000439	OG0000425	OG0000490
OG0000723	OG0000458	OG0000429	OG0000441	OG0000444	OG0000440	OG0000426	OG0000491
OG0000724	OG0000459	OG0000430	OG0000442	OG0000445	OG0000441	OG0000427	OG0000492
OG0000725	OG0000460	OG0000431	OG0000443	OG0000446	OG0000442	OG0000428	OG0000493
OG0000726	OG0000461	OG0000432	OG0000444	OG0000447	OG0000443	OG0000429	OG0000494
OG0000727	OG0000462	OG0000433	OG0000445	OG0000448	OG0000444	OG0000430	OG0000495
OG0000728	OG0000463	OG0000434	OG0000446	OG0000449	OG0000445	OG0000431	OG0000496
OG0000729	OG0000464	OG0000435	OG0000447	OG0000450	OG0000446	OG0000432	OG0000497
OG0000730	OG0000465	OG0000436	OG0000448	OG0000451	OG0000447	OG0000433	OG0000498
OG0000749	OG0000466	OG0000437	OG0000449	OG0000453	OG0000448	OG0000434	OG0000499
OG0000750	OG0000467	OG0000438	OG0000450	OG0000454	OG0000449	OG0000435	OG0000500
OG0000751	OG0000469	OG0000439	OG0000451	OG0000456	OG0000450	OG0000436	OG0000501
OG0000752	OG0000470	OG0000440	OG0000454	OG0000457	OG0000451	OG0000437	OG0000502
OG0000753	OG0000471	OG0000441	OG0000455	OG0000458	OG0000452	OG0000438	OG0000503
OG0000754	OG0000472	OG0000443	OG0000456	OG0000459	OG0000453	OG0000439	OG0000505
OG0000755	OG0000473	OG0000444	OG0000457	OG0000460	OG0000454	OG0000440	OG0000506
OG0000756	OG0000474	OG0000445	OG0000458	OG0000461	OG0000456	OG0000441	OG0000508
OG0000757	OG0000475	OG0000446	OG0000459	OG0000462	OG0000457	OG0000442	OG0000511
OG0000758	OG0000476	OG0000447	OG0000461	OG0000463	OG0000458	OG0000443	OG0000512
OG0000759	OG0000477	OG0000448	OG0000462	OG0000464	OG0000459	OG0000444	OG0000514
OG0000760	OG0000478	OG0000449	OG0000463	OG0000465	OG0000460	OG0000445	OG0000515
OG0000761	OG0000479	OG0000450	OG0000464	OG0000466	OG0000461	OG0000446	OG0000516
OG0000762	OG0000483	OG0000451	OG0000465	OG0000467	OG0000462	OG0000447	OG0000517
OG0000763	OG0000484	OG0000452	OG0000466	OG0000469	OG0000463	OG0000448	OG0000518
OG0000764	OG0000485	OG0000453	OG0000467	OG0000470	OG0000464	OG0000449	OG0000519
OG0000765	OG0000486	OG0000454	OG0000468	OG0000471	OG0000465	OG0000450	OG0000520
OG0000766	OG0000487	OG0000455	OG0000469	OG0000472	OG0000466	OG0000451	OG0000521
OG0000767	OG0000488	OG0000456	OG0000470	OG0000473	OG0000467	OG0000452	OG0000522
OG0000768	OG0000489	OG0000457	OG0000471	OG0000474	OG0000469	OG0000453	OG0000523
OG0000769	OG0000490	OG0000458	OG0000472	OG0000476	OG0000470	OG0000454	OG0000524
OG0000770	OG0000491	OG0000459	OG0000473	OG0000477	OG0000471	OG0000456	OG0000525
OG0000771	OG0000492	OG0000460	OG0000474	OG0000478	OG0000472	OG0000457	OG0000527
OG0000772	OG0000493	OG0000461	OG0000475	OG0000479	OG0000473	OG0000458	OG0000528
OG0000773	OG0000494	OG0000462	OG0000476	OG0000480	OG0000474	OG0000459	OG0000529
OG0000774	OG0000495	OG0000463	OG0000477	OG0000481	OG0000476	OG0000460	OG0000530
OG0000775	OG0000496	OG0000464	OG0000478	OG0000482	OG0000477	OG0000461	OG0000532
OG0000776	OG0000497	OG0000465	OG0000479	OG0000483	OG0000478	OG0000462	OG0000533
OG0000777	OG0000498	OG0000466	OG0000481	OG0000484	OG0000479	OG0000463	OG0000536
OG0000778	OG0000499	OG0000467	OG0000483	OG0000485	OG0000481	OG0000464	OG0000537
OG0000779	OG0000500	OG0000468	OG0000484	OG0000486	OG0000482	OG0000465	OG0000538
OG0000780	OG0000501	OG0000469	OG0000485	OG0000487	OG0000483	OG0000466	OG0000539
OG0000781	OG0000502	OG0000470	OG0000486	OG0000488	OG0000484	OG0000467	OG0000541
OG0000782	OG0000503	OG0000471	OG0000487	OG0000489	OG0000485	OG0000468	OG0000542
OG0000783	OG0000504	OG0000472	OG0000488	OG0000490	OG0000486	OG0000469	OG0000543
OG0000784	OG0000505	OG0000473	OG0000489	OG0000491	OG0000487	OG0000470	OG0000544
OG0000785	OG0000506	OG0000474	OG0000490	OG0000492	OG0000488	OG0000471	OG0000545
OG0000786	OG0000507	OG0000475	OG0000491	OG0000493	OG0000489	OG0000472	OG0000546
OG0000804	OG0000508	OG0000476	OG0000492	OG0000494	OG0000490	OG0000473	OG0000547
OG0000805	OG0000509	OG0000477	OG0000493	OG0000495	OG0000491	OG0000474	OG0000548
OG0000806	OG0000511	OG0000478	OG0000494	OG0000496	OG0000492	OG0000475	OG0000549
OG0000807	OG0000512	OG0000479	OG0000495	OG0000497	OG0000493	OG0000476	OG0000550
OG0000808	OG0000514	OG0000480	OG0000496	OG0000498	OG0000494	OG0000477	OG0000551
OG0000809	OG0000515	OG0000481	OG0000497	OG0000499	OG0000495	OG0000478	OG0000552
OG0000810	OG0000516	OG0000482	OG0000498	OG0000500	OG0000496	OG0000479	OG0000553
OG0000811	OG0000517	OG0000484	OG0000499	OG0000501	OG0000497	OG0000480	OG0000554
OG0000812	OG0000518	OG0000485	OG0000500	OG0000502	OG0000498	OG0000481	OG0000555
OG0000813	OG0000519	OG0000486	OG0000501	OG0000503	OG0000499	OG0000482	OG0000556
OG0000814	OG0000520	OG0000487	OG0000502	OG0000504	OG0000500	OG0000483	OG0000557
OG0000815	OG0000521	OG0000488	OG0000503	OG0000505	OG0000501	OG0000484	OG0000558
OG0000816	OG0000522	OG0000489	OG0000504	OG0000506	OG0000502	OG0000485	OG0000559
OG0000817	OG0000523	OG0000490	OG0000505	OG0000507	OG0000503	OG0000486	OG0000560
OG0000818	OG0000524	OG0000491	OG0000506	OG0000508	OG0000506	OG0000487	OG0000561
OG0000819	OG0000525	OG0000492	OG0000507	OG0000509	OG0000507	OG0000488	OG0000562
OG0000820	OG0000526	OG0000493	OG0000508	OG0000511	OG0000508	OG0000489	OG0000563
OG0000821	OG0000527	OG0000494	OG0000509	OG0000512	OG0000509	OG0000490	OG0000564
OG0000822	OG0000528	OG0000495	OG0000510	OG0000514	OG0000510	OG0000491	OG0000565
OG0000823	OG0000529	OG0000496	OG0000511	OG0000515	OG0000511	OG0000492	OG0000566
OG0000824	OG0000530	OG0000497	OG0000512	OG0000516	OG0000512	OG0000493	OG0000568
OG0000825	OG0000531	OG0000498	OG0000514	OG0000517	OG0000514	OG0000494	OG0000571
OG0000826	OG0000532	OG0000499	OG0000515	OG0000518	OG0000515	OG0000495	OG0000572
OG0000827	OG0000533	OG0000500	OG0000516	OG0000519	OG0000516	OG0000496	OG0000574
OG0000828	OG0000539	OG0000501	OG0000517	OG0000520	OG0000517	OG0000497	OG0000575
OG0000829	OG0000541	OG0000502	OG0000518	OG0000521	OG0000518	OG0000498	OG0000576
OG0000830	OG0000542	OG0000503	OG0000519	OG0000522	OG0000519	OG0000499	OG0000577
OG0000831	OG0000543	OG0000504	OG0000520	OG0000523	OG0000520	OG0000500	OG0000578
OG0000832	OG0000544	OG0000505	OG0000521	OG0000524	OG0000521	OG0000501	OG0000579
OG0000833	OG0000545	OG0000506	OG0000522	OG0000525	OG0000522	OG0000502	OG0000582
OG0000834	OG0000546	OG0000507	OG0000523	OG0000527	OG0000523	OG0000503	OG0000584
OG0000835	OG0000547	OG0000508	OG0000524	OG0000528	OG0000524	OG0000504	OG0000585
OG0000836	OG0000548	OG0000509	OG0000525	OG0000529	OG0000525	OG0000505	OG0000586
OG0000837	OG0000549	OG0000511	OG0000526	OG0000530	OG0000526	OG0000506	OG0000587
OG0000838	OG0000550	OG0000512	OG0000527	OG0000531	OG0000527	OG0000508	OG0000588
OG0000839	OG0000551	OG0000514	OG0000528	OG0000532	OG0000528	OG0000509	OG0000589
OG0000840	OG0000552	OG0000515	OG0000529	OG0000533	OG0000529	OG0000510	OG0000590
OG0000841	OG0000553	OG0000516	OG0000531	OG0000537	OG0000530	OG0000511	OG0000591
OG0000842	OG0000554	OG0000517	OG0000532	OG0000539	OG0000531	OG0000512	OG0000592
OG0000843	OG0000555	OG0000518	OG0000534	OG0000541	OG0000532	OG0000514	OG0000593
OG0000844	OG0000556	OG0000519	OG0000535	OG0000542	OG0000533	OG0000515	OG0000594
OG0000869	OG0000558	OG0000520	OG0000537	OG0000543	OG0000537	OG0000516	OG0000595
OG0000870	OG0000559	OG0000521	OG0000538	OG0000544	OG0000539	OG0000517	OG0000596
OG0000871	OG0000560	OG0000522	OG0000539	OG0000545	OG0000541	OG0000518	OG0000597
OG0000872	OG0000561	OG0000523	OG0000541	OG0000546	OG0000542	OG0000519	OG0000598
OG0000873	OG0000562	OG0000524	OG0000542	OG0000547	OG0000543	OG0000520	OG0000599
OG0000874	OG0000563	OG0000525	OG0000543	OG0000548	OG0000544	OG0000521	OG0000600
OG0000875	OG0000564	OG0000526	OG0000544	OG0000549	OG0000545	OG0000522	OG0000601
OG0000876	OG0000565	OG0000527	OG0000545	OG0000550	OG0000546	OG0000523	OG0000602
OG0000877	OG0000566	OG0000528	OG0000546	OG0000551	OG0000547	OG0000524	OG0000603
OG0000878	OG0000567	OG0000529	OG0000547	OG0000552	OG0000548	OG0000525	OG0000604
OG0000879	OG0000568	OG0000530	OG0000548	OG0000553	OG0000549	OG0000526	OG0000605
OG0000880	OG0000569	OG0000531	OG0000549	OG0000554	OG0000550	OG0000527	OG0000606
OG0000881	OG0000570	OG0000532	OG0000550	OG0000555	OG0000551	OG0000528	OG0000607
OG0000882	OG0000571	OG0000533	OG0000551	OG0000556	OG0000552	OG0000529	OG0000608
OG0000883	OG0000572	OG0000534	OG0000552	OG0000557	OG0000553	OG0000530	OG0000610
OG0000884	OG0000573	OG0000535	OG0000553	OG0000558	OG0000554	OG0000531	OG0000611
OG0000885	OG0000574	OG0000536	OG0000554	OG0000559	OG0000555	OG0000532	OG0000613
OG0000886	OG0000575	OG0000537	OG0000555	OG0000560	OG0000556	OG0000533	OG0000615
OG0000887	OG0000576	OG0000541	OG0000556	OG0000561	OG0000557	OG0000534	OG0000617
OG0000888	OG0000577	OG0000542	OG0000557	OG0000562	OG0000558	OG0000535	OG0000618
OG0000889	OG0000578	OG0000543	OG0000558	OG0000563	OG0000559	OG0000536	OG0000619
OG0000890	OG0000582	OG0000544	OG0000559	OG0000564	OG0000560	OG0000537	OG0000620
OG0000891	OG0000584	OG0000545	OG0000560	OG0000565	OG0000561	OG0000539	OG0000622
OG0000892	OG0000585	OG0000546	OG0000561	OG0000566	OG0000562	OG0000540	OG0000623
OG0000893	OG0000586	OG0000547	OG0000562	OG0000567	OG0000563	OG0000541	OG0000625
OG0000894	OG0000587	OG0000548	OG0000563	OG0000568	OG0000564	OG0000542	OG0000626
OG0000895	OG0000588	OG0000549	OG0000564	OG0000569	OG0000565	OG0000543	OG0000627
OG0000896	OG0000589	OG0000550	OG0000565	OG0000570	OG0000566	OG0000544	OG0000628
OG0000897	OG0000590	OG0000551	OG0000566	OG0000571	OG0000567	OG0000545	OG0000629
OG0000898	OG0000591	OG0000552	OG0000567	OG0000572	OG0000568	OG0000546	OG0000630
OG0000899	OG0000592	OG0000553	OG0000568	OG0000573	OG0000569	OG0000547	OG0000631
OG0000900	OG0000593	OG0000554	OG0000569	OG0000574	OG0000570	OG0000548	OG0000632
OG0000901	OG0000594	OG0000555	OG0000570	OG0000575	OG0000571	OG0000549	OG0000633
OG0000902	OG0000595	OG0000556	OG0000571	OG0000576	OG0000572	OG0000550	OG0000634
OG0000903	OG0000596	OG0000557	OG0000572	OG0000577	OG0000573	OG0000551	OG0000635
OG0000904	OG0000597	OG0000558	OG0000573	OG0000578	OG0000574	OG0000552	OG0000636
OG0000905	OG0000598	OG0000559	OG0000574	OG0000579	OG0000575	OG0000553	OG0000637
OG0000906	OG0000599	OG0000560	OG0000575	OG0000582	OG0000576	OG0000554	OG0000638
OG0000907	OG0000600	OG0000561	OG0000576	OG0000584	OG0000577	OG0000555	OG0000639
OG0000908	OG0000601	OG0000562	OG0000577	OG0000585	OG0000578	OG0000556	OG0000640
OG0000909	OG0000602	OG0000563	OG0000578	OG0000586	OG0000579	OG0000557	OG0000641
OG0000910	OG0000603	OG0000564	OG0000579	OG0000587	OG0000582	OG0000558	OG0000642
OG0000927	OG0000604	OG0000565	OG0000580	OG0000588	OG0000584	OG0000559	OG0000643
OG0000928	OG0000605	OG0000566	OG0000581	OG0000589	OG0000585	OG0000560	OG0000644
OG0000929	OG0000606	OG0000567	OG0000582	OG0000590	OG0000586	OG0000561	OG0000645
OG0000930	OG0000607	OG0000568	OG0000584	OG0000591	OG0000587	OG0000562	OG0000646
OG0000931	OG0000608	OG0000570	OG0000585	OG0000592	OG0000588	OG0000563	OG0000647
OG0000932	OG0000609	OG0000571	OG0000586	OG0000593	OG0000589	OG0000564	OG0000648
OG0000933	OG0000610	OG0000572	OG0000587	OG0000594	OG0000590	OG0000565	OG0000649
OG0000934	OG0000611	OG0000573	OG0000588	OG0000595	OG0000591	OG0000566	OG0000650
OG0000935	OG0000612	OG0000574	OG0000589	OG0000596	OG0000592	OG0000567	OG0000651
OG0000936	OG0000613	OG0000575	OG0000590	OG0000597	OG0000593	OG0000568	OG0000652
OG0000937	OG0000614	OG0000576	OG0000591	OG0000598	OG0000594	OG0000569	OG0000653
OG0000938	OG0000615	OG0000577	OG0000592	OG0000599	OG0000595	OG0000570	OG0000654
OG0000939	OG0000616	OG0000578	OG0000593	OG0000600	OG0000597	OG0000571	OG0000655
OG0000940	OG0000617	OG0000579	OG0000594	OG0000601	OG0000598	OG0000572	OG0000656
OG0000941	OG0000618	OG0000582	OG0000595	OG0000602	OG0000599	OG0000573	OG0000657
OG0000942	OG0000619	OG0000584	OG0000596	OG0000603	OG0000600	OG0000574	OG0000658
OG0000943	OG0000620	OG0000585	OG0000597	OG0000604	OG0000601	OG0000575	OG0000659
OG0000944	OG0000621	OG0000586	OG0000598	OG0000605	OG0000602	OG0000576	OG0000660
OG0000945	OG0000626	OG0000587	OG0000599	OG0000606	OG0000603	OG0000577	OG0000661
OG0000946	OG0000627	OG0000588	OG0000600	OG0000607	OG0000604	OG0000578	OG0000662
OG0000947	OG0000628	OG0000589	OG0000601	OG0000608	OG0000605	OG0000579	OG0000664
OG0000948	OG0000629	OG0000590	OG0000602	OG0000609	OG0000606	OG0000581	OG0000665
OG0000949	OG0000630	OG0000591	OG0000603	OG0000610	OG0000607	OG0000582	OG0000667
OG0000950	OG0000631	OG0000592	OG0000605	OG0000611	OG0000608	OG0000584	OG0000668
OG0000951	OG0000632	OG0000593	OG0000606	OG0000613	OG0000609	OG0000585	OG0000669
OG0000952	OG0000633	OG0000594	OG0000607	OG0000614	OG0000610	OG0000586	OG0000672
OG0000953	OG0000634	OG0000595	OG0000608	OG0000615	OG0000611	OG0000587	OG0000673
OG0000954	OG0000635	OG0000596	OG0000609	OG0000616	OG0000612	OG0000588	OG0000674
OG0000955	OG0000636	OG0000597	OG0000611	OG0000617	OG0000613	OG0000589	OG0000675
OG0000956	OG0000637	OG0000598	OG0000612	OG0000618	OG0000614	OG0000590	OG0000676
OG0000957	OG0000638	OG0000599	OG0000613	OG0000619	OG0000615	OG0000591	OG0000677
OG0000958	OG0000639	OG0000600	OG0000614	OG0000620	OG0000616	OG0000592	OG0000681
OG0000959	OG0000640	OG0000601	OG0000615	OG0000622	OG0000618	OG0000593	OG0000683
OG0000960	OG0000641	OG0000602	OG0000616	OG0000623	OG0000619	OG0000594	OG0000684
OG0000961	OG0000642	OG0000603	OG0000617	OG0000624	OG0000620	OG0000595	OG0000686
OG0000962	OG0000643	OG0000604	OG0000618	OG0000625	OG0000623	OG0000596	OG0000687
OG0000963	OG0000644	OG0000605	OG0000619	OG0000627	OG0000625	OG0000597	OG0000688
OG0000964	OG0000645	OG0000606	OG0000620	OG0000628	OG0000626	OG0000598	OG0000689
OG0000965	OG0000646	OG0000607	OG0000622	OG0000629	OG0000627	OG0000599	OG0000690
OG0000966	OG0000647	OG0000608	OG0000624	OG0000630	OG0000628	OG0000600	OG0000691
OG0000967	OG0000648	OG0000609	OG0000626	OG0000631	OG0000629	OG0000601	OG0000692
OG0000968	OG0000649	OG0000610	OG0000627	OG0000632	OG0000630	OG0000602	OG0000693
OG0000969	OG0000650	OG0000611	OG0000628	OG0000633	OG0000631	OG0000603	OG0000694
OG0000970	OG0000651	OG0000612	OG0000629	OG0000634	OG0000632	OG0000604	OG0000695
OG0000971	OG0000652	OG0000613	OG0000630	OG0000635	OG0000633	OG0000605	OG0000696
OG0000972	OG0000653	OG0000614	OG0000631	OG0000636	OG0000634	OG0000606	OG0000697
OG0000973	OG0000654	OG0000615	OG0000632	OG0000637	OG0000635	OG0000607	OG0000698
OG0000974	OG0000655	OG0000616	OG0000633	OG0000638	OG0000636	OG0000608	OG0000699
OG0000975	OG0000656	OG0000617	OG0000634	OG0000639	OG0000637	OG0000609	OG0000700
OG0000976	OG0000657	OG0000618	OG0000635	OG0000640	OG0000638	OG0000610	OG0000701
OG0000977	OG0000658	OG0000619	OG0000636	OG0000641	OG0000639	OG0000611	OG0000702
OG0000978	OG0000659	OG0000620	OG0000637	OG0000642	OG0000640	OG0000612	OG0000703
OG0000979	OG0000660	OG0000621	OG0000638	OG0000643	OG0000641	OG0000613	OG0000704
OG0000980	OG0000661	OG0000622	OG0000639	OG0000644	OG0000642	OG0000614	OG0000705
OG0000981	OG0000662	OG0000623	OG0000640	OG0000645	OG0000643	OG0000615	OG0000706
OG0000982	OG0000663	OG0000624	OG0000641	OG0000646	OG0000644	OG0000616	OG0000707
OG0000983	OG0000664	OG0000625	OG0000642	OG0000647	OG0000645	OG0000617	OG0000708
OG0000984	OG0000665	OG0000626	OG0000643	OG0000648	OG0000646	OG0000618	OG0000709
OG0000985	OG0000666	OG0000627	OG0000644	OG0000649	OG0000647	OG0000619	OG0000710
OG0000986	OG0000667	OG0000628	OG0000645	OG0000650	OG0000648	OG0000620	OG0000711
OG0000987	OG0000668	OG0000629	OG0000646	OG0000651	OG0000649	OG0000621	OG0000712
OG0000988	OG0000669	OG0000630	OG0000647	OG0000652	OG0000650	OG0000622	OG0000713
OG0000989	OG0000670	OG0000631	OG0000648	OG0000653	OG0000651	OG0000623	OG0000714
OG0000990	OG0000671	OG0000632	OG0000649	OG0000654	OG0000652	OG0000624	OG0000715
OG0000991	OG0000672	OG0000633	OG0000650	OG0000655	OG0000653	OG0000625	OG0000716
OG0001027	OG0000673	OG0000634	OG0000651	OG0000656	OG0000654	OG0000626	OG0000717
OG0001028	OG0000674	OG0000635	OG0000652	OG0000657	OG0000655	OG0000627	OG0000718
OG0001029	OG0000675	OG0000636	OG0000653	OG0000658	OG0000656	OG0000628	OG0000719
OG0001030	OG0000676	OG0000637	OG0000654	OG0000659	OG0000657	OG0000629	OG0000720
OG0001031	OG0000677	OG0000638	OG0000655	OG0000660	OG0000658	OG0000630	OG0000722
OG0001032	OG0000678	OG0000639	OG0000656	OG0000661	OG0000659	OG0000631	OG0000723
OG0001033	OG0000679	OG0000640	OG0000657	OG0000662	OG0000660	OG0000632	OG0000724
OG0001034	OG0000680	OG0000641	OG0000658	OG0000663	OG0000661	OG0000633	OG0000725
OG0001035	OG0000681	OG0000642	OG0000659	OG0000664	OG0000662	OG0000634	OG0000726
OG0001036	OG0000682	OG0000643	OG0000660	OG0000665	OG0000663	OG0000635	OG0000727
OG0001037	OG0000683	OG0000644	OG0000661	OG0000666	OG0000664	OG0000636	OG0000728
OG0001038	OG0000684	OG0000645	OG0000662	OG0000667	OG0000665	OG0000637	OG0000729
OG0001039	OG0000685	OG0000646	OG0000663	OG0000668	OG0000666	OG0000638	OG0000730
OG0001040	OG0000688	OG0000647	OG0000664	OG0000669	OG0000667	OG0000639	OG0000733
OG0001041	OG0000689	OG0000648	OG0000665	OG0000670	OG0000668	OG0000640	OG0000734
OG0001042	OG0000691	OG0000649	OG0000666	OG0000671	OG0000669	OG0000641	OG0000735
OG0001043	OG0000692	OG0000650	OG0000667	OG0000672	OG0000670	OG0000642	OG0000736
OG0001044	OG0000693	OG0000651	OG0000668	OG0000673	OG0000671	OG0000643	OG0000737
OG0001045	OG0000694	OG0000652	OG0000669	OG0000674	OG0000672	OG0000644	OG0000738
OG0001046	OG0000695	OG0000653	OG0000670	OG0000675	OG0000673	OG0000645	OG0000739
OG0001047	OG0000696	OG0000654	OG0000671	OG0000676	OG0000674	OG0000646	OG0000740
OG0001048	OG0000697	OG0000655	OG0000672	OG0000677	OG0000675	OG0000647	OG0000742
OG0001049	OG0000698	OG0000656	OG0000673	OG0000678	OG0000676	OG0000648	OG0000744
OG0001050	OG0000699	OG0000657	OG0000674	OG0000680	OG0000677	OG0000649	OG0000745
OG0001051	OG0000700	OG0000658	OG0000675	OG0000681	OG0000678	OG0000650	OG0000746
OG0001052	OG0000701	OG0000659	OG0000676	OG0000683	OG0000680	OG0000651	OG0000749
OG0001053	OG0000702	OG0000660	OG0000677	OG0000684	OG0000681	OG0000652	OG0000750
OG0001054	OG0000703	OG0000661	OG0000678	OG0000685	OG0000683	OG0000653	OG0000751
OG0001055	OG0000704	OG0000662	OG0000680	OG0000686	OG0000684	OG0000654	OG0000752
OG0001056	OG0000705	OG0000663	OG0000681	OG0000687	OG0000685	OG0000655	OG0000753
OG0001057	OG0000706	OG0000664	OG0000683	OG0000688	OG0000686	OG0000656	OG0000754
OG0001058	OG0000707	OG0000665	OG0000684	OG0000689	OG0000687	OG0000657	OG0000755
OG0001059	OG0000708	OG0000666	OG0000685	OG0000690	OG0000688	OG0000658	OG0000756
OG0001060	OG0000709	OG0000667	OG0000686	OG0000691	OG0000689	OG0000659	OG0000757
OG0001061	OG0000710	OG0000668	OG0000687	OG0000692	OG0000690	OG0000660	OG0000758
OG0001062	OG0000711	OG0000669	OG0000688	OG0000693	OG0000691	OG0000661	OG0000759
OG0001063	OG0000713	OG0000670	OG0000689	OG0000694	OG0000692	OG0000662	OG0000761
OG0001064	OG0000714	OG0000671	OG0000690	OG0000695	OG0000693	OG0000663	OG0000762
OG0001065	OG0000715	OG0000672	OG0000691	OG0000696	OG0000694	OG0000664	OG0000763
OG0001066	OG0000716	OG0000673	OG0000692	OG0000697	OG0000695	OG0000665	OG0000764
OG0001067	OG0000717	OG0000674	OG0000693	OG0000698	OG0000696	OG0000666	OG0000765
OG0001068	OG0000718	OG0000675	OG0000694	OG0000699	OG0000697	OG0000667	OG0000766
OG0001069	OG0000719	OG0000676	OG0000695	OG0000700	OG0000698	OG0000668	OG0000767
OG0001070	OG0000720	OG0000677	OG0000696	OG0000701	OG0000699	OG0000669	OG0000768
OG0001071	OG0000722	OG0000678	OG0000697	OG0000702	OG0000700	OG0000670	OG0000769
OG0001072	OG0000723	OG0000679	OG0000698	OG0000703	OG0000701	OG0000671	OG0000770
OG0001073	OG0000724	OG0000680	OG0000699	OG0000704	OG0000702	OG0000672	OG0000771
OG0001074	OG0000725	OG0000681	OG0000700	OG0000705	OG0000703	OG0000673	OG0000772
OG0001075	OG0000726	OG0000682	OG0000701	OG0000706	OG0000704	OG0000674	OG0000773
OG0001076	OG0000727	OG0000683	OG0000702	OG0000707	OG0000705	OG0000675	OG0000774
OG0001077	OG0000728	OG0000684	OG0000703	OG0000708	OG0000706	OG0000676	OG0000775
OG0001078	OG0000729	OG0000685	OG0000704	OG0000709	OG0000707	OG0000677	OG0000776
OG0001079	OG0000730	OG0000686	OG0000705	OG0000710	OG0000708	OG0000678	OG0000777
OG0001080	OG0000731	OG0000687	OG0000706	OG0000711	OG0000709	OG0000679	OG0000778
OG0001081	OG0000732	OG0000688	OG0000707	OG0000712	OG0000710	OG0000680	OG0000779
OG0001082	OG0000733	OG0000689	OG0000708	OG0000713	OG0000711	OG0000681	OG0000780
OG0001083	OG0000734	OG0000690	OG0000709	OG0000714	OG0000712	OG0000682	OG0000781
OG0001084	OG0000735	OG0000691	OG0000710	OG0000715	OG0000713	OG0000683	OG0000782
OG0001085	OG0000736	OG0000692	OG0000711	OG0000716	OG0000714	OG0000684	OG0000783
OG0001086	OG0000737	OG0000693	OG0000712	OG0000717	OG0000715	OG0000685	OG0000784
OG0001087	OG0000738	OG0000694	OG0000713	OG0000718	OG0000716	OG0000686	OG0000785
OG0001088	OG0000739	OG0000695	OG0000714	OG0000719	OG0000717	OG0000687	OG0000786
OG0001089	OG0000740	OG0000696	OG0000715	OG0000720	OG0000718	OG0000688	OG0000787
OG0001090	OG0000741	OG0000697	OG0000716	OG0000722	OG0000719	OG0000689	OG0000788
OG0001091	OG0000742	OG0000698	OG0000717	OG0000723	OG0000720	OG0000690	OG0000790
OG0001092	OG0000749	OG0000699	OG0000718	OG0000724	OG0000722	OG0000691	OG0000792
OG0001093	OG0000750	OG0000700	OG0000719	OG0000725	OG0000723	OG0000692	OG0000794
OG0001094	OG0000751	OG0000701	OG0000720	OG0000726	OG0000724	OG0000693	OG0000795
OG0001095	OG0000752	OG0000702	OG0000722	OG0000727	OG0000725	OG0000694	OG0000796
OG0001096	OG0000753	OG0000703	OG0000723	OG0000728	OG0000726	OG0000695	OG0000797
OG0001097	OG0000754	OG0000704	OG0000724	OG0000729	OG0000727	OG0000696	OG0000798
OG0001098	OG0000755	OG0000705	OG0000725	OG0000730	OG0000728	OG0000697	OG0000799
OG0001099	OG0000756	OG0000706	OG0000726	OG0000731	OG0000729	OG0000698	OG0000801
OG0001100	OG0000757	OG0000707	OG0000727	OG0000732	OG0000730	OG0000699	OG0000804
OG0001101	OG0000758	OG0000708	OG0000728	OG0000733	OG0000731	OG0000700	OG0000805
OG0001102	OG0000759	OG0000709	OG0000729	OG0000734	OG0000732	OG0000701	OG0000806
OG0001103	OG0000761	OG0000710	OG0000730	OG0000735	OG0000733	OG0000702	OG0000807
OG0001104	OG0000762	OG0000711	OG0000731	OG0000737	OG0000734	OG0000703	OG0000808
OG0001105	OG0000763	OG0000712	OG0000732	OG0000738	OG0000735	OG0000704	OG0000809
OG0001106	OG0000764	OG0000713	OG0000733	OG0000739	OG0000736	OG0000705	OG0000810
OG0001139	OG0000765	OG0000714	OG0000734	OG0000740	OG0000737	OG0000706	OG0000811
OG0001140	OG0000766	OG0000715	OG0000735	OG0000742	OG0000738	OG0000707	OG0000812
OG0001141	OG0000767	OG0000716	OG0000736	OG0000744	OG0000739	OG0000708	OG0000813
OG0001142	OG0000768	OG0000717	OG0000737	OG0000745	OG0000740	OG0000709	OG0000814
OG0001143	OG0000769	OG0000718	OG0000738	OG0000746	OG0000742	OG0000710	OG0000815
OG0001144	OG0000770	OG0000719	OG0000739	OG0000747	OG0000744	OG0000711	OG0000816
OG0001145	OG0000771	OG0000720	OG0000740	OG0000748	OG0000745	OG0000712	OG0000817
OG0001146	OG0000772	OG0000721	OG0000741	OG0000749	OG0000747	OG0000713	OG0000818
OG0001147	OG0000773	OG0000722	OG0000742	OG0000750	OG0000748	OG0000714	OG0000819
OG0001148	OG0000774	OG0000723	OG0000743	OG0000751	OG0000749	OG0000715	OG0000820
OG0001149	OG0000775	OG0000724	OG0000744	OG0000752	OG0000750	OG0000716	OG0000821
OG0001150	OG0000776	OG0000725	OG0000746	OG0000753	OG0000751	OG0000717	OG0000822
OG0001151	OG0000777	OG0000726	OG0000749	OG0000754	OG0000752	OG0000718	OG0000823
OG0001152	OG0000778	OG0000727	OG0000750	OG0000755	OG0000753	OG0000719	OG0000824
OG0001153	OG0000779	OG0000728	OG0000751	OG0000756	OG0000754	OG0000720	OG0000825
OG0001154	OG0000780	OG0000729	OG0000752	OG0000757	OG0000755	OG0000721	OG0000826
OG0001155	OG0000781	OG0000730	OG0000753	OG0000758	OG0000756	OG0000722	OG0000827
OG0001156	OG0000782	OG0000731	OG0000754	OG0000759	OG0000757	OG0000723	OG0000828
OG0001157	OG0000783	OG0000732	OG0000755	OG0000761	OG0000758	OG0000724	OG0000829
OG0001158	OG0000784	OG0000733	OG0000756	OG0000762	OG0000759	OG0000725	OG0000830
OG0001159	OG0000785	OG0000734	OG0000757	OG0000763	OG0000761	OG0000726	OG0000831
OG0001160	OG0000786	OG0000735	OG0000758	OG0000764	OG0000762	OG0000727	OG0000832
OG0001161	OG0000787	OG0000736	OG0000759	OG0000765	OG0000763	OG0000728	OG0000833
OG0001162	OG0000788	OG0000737	OG0000761	OG0000766	OG0000764	OG0000729	OG0000834
OG0001163	OG0000789	OG0000739	OG0000762	OG0000767	OG0000765	OG0000730	OG0000835
OG0001164	OG0000790	OG0000740	OG0000763	OG0000768	OG0000766	OG0000731	OG0000836
OG0001165	OG0000791	OG0000742	OG0000764	OG0000769	OG0000767	OG0000732	OG0000837
OG0001166	OG0000792	OG0000743	OG0000765	OG0000770	OG0000768	OG0000733	OG0000838
OG0001167	OG0000793	OG0000744	OG0000766	OG0000771	OG0000769	OG0000734	OG0000839
OG0001168	OG0000794	OG0000745	OG0000767	OG0000772	OG0000770	OG0000735	OG0000840
OG0001169	OG0000795	OG0000746	OG0000768	OG0000773	OG0000771	OG0000736	OG0000841
OG0001170	OG0000796	OG0000747	OG0000769	OG0000774	OG0000772	OG0000737	OG0000842
OG0001171	OG0000797	OG0000751	OG0000770	OG0000775	OG0000773	OG0000738	OG0000843
OG0001172	OG0000798	OG0000752	OG0000771	OG0000776	OG0000774	OG0000739	OG0000844
OG0001173	OG0000799	OG0000753	OG0000772	OG0000777	OG0000775	OG0000740	OG0000847
OG0001174	OG0000800	OG0000754	OG0000773	OG0000778	OG0000776	OG0000742	OG0000848
OG0001175	OG0000801	OG0000755	OG0000774	OG0000779	OG0000777	OG0000743	OG0000850
OG0001176	OG0000804	OG0000756	OG0000775	OG0000780	OG0000778	OG0000744	OG0000851
OG0001177	OG0000805	OG0000757	OG0000776	OG0000781	OG0000779	OG0000745	OG0000852
OG0001178	OG0000806	OG0000758	OG0000777	OG0000782	OG0000780	OG0000746	OG0000853
OG0001179	OG0000807	OG0000759	OG0000778	OG0000783	OG0000781	OG0000747	OG0000854
OG0001180	OG0000808	OG0000761	OG0000779	OG0000784	OG0000782	OG0000749	OG0000856
OG0001181	OG0000809	OG0000762	OG0000780	OG0000785	OG0000783	OG0000750	OG0000857
OG0001182	OG0000810	OG0000763	OG0000781	OG0000786	OG0000784	OG0000751	OG0000858
OG0001183	OG0000811	OG0000764	OG0000782	OG0000787	OG0000785	OG0000752	OG0000859
OG0001184	OG0000812	OG0000765	OG0000783	OG0000788	OG0000786	OG0000753	OG0000863
OG0001185	OG0000813	OG0000766	OG0000784	OG0000789	OG0000787	OG0000754	OG0000868
OG0001186	OG0000814	OG0000767	OG0000785	OG0000790	OG0000788	OG0000755	OG0000870
OG0001187	OG0000815	OG0000768	OG0000786	OG0000792	OG0000790	OG0000756	OG0000871
OG0001188	OG0000816	OG0000769	OG0000787	OG0000793	OG0000791	OG0000757	OG0000872
OG0001189	OG0000817	OG0000770	OG0000788	OG0000794	OG0000792	OG0000758	OG0000873
OG0001190	OG0000818	OG0000771	OG0000789	OG0000795	OG0000793	OG0000759	OG0000874
OG0001191	OG0000819	OG0000772	OG0000790	OG0000796	OG0000794	OG0000761	OG0000875
OG0001192	OG0000820	OG0000773	OG0000791	OG0000797	OG0000795	OG0000762	OG0000876
OG0001193	OG0000821	OG0000774	OG0000793	OG0000798	OG0000796	OG0000763	OG0000877
OG0001194	OG0000822	OG0000775	OG0000794	OG0000799	OG0000797	OG0000764	OG0000878
OG0001195	OG0000823	OG0000776	OG0000795	OG0000800	OG0000798	OG0000765	OG0000879
OG0001196	OG0000824	OG0000777	OG0000796	OG0000801	OG0000799	OG0000766	OG0000880
OG0001197	OG0000825	OG0000778	OG0000797	OG0000802	OG0000800	OG0000767	OG0000881
OG0001198	OG0000826	OG0000779	OG0000798	OG0000803	OG0000801	OG0000768	OG0000882
OG0001199	OG0000827	OG0000780	OG0000799	OG0000804	OG0000802	OG0000769	OG0000883
OG0001200	OG0000828	OG0000781	OG0000800	OG0000805	OG0000803	OG0000770	OG0000884
OG0001201	OG0000829	OG0000782	OG0000801	OG0000806	OG0000805	OG0000771	OG0000885
OG0001202	OG0000830	OG0000783	OG0000802	OG0000807	OG0000806	OG0000772	OG0000886
OG0001203	OG0000831	OG0000784	OG0000803	OG0000808	OG0000807	OG0000773	OG0000887
OG0001204	OG0000832	OG0000785	OG0000804	OG0000809	OG0000808	OG0000774	OG0000888
OG0001205	OG0000833	OG0000786	OG0000805	OG0000810	OG0000809	OG0000775	OG0000889
OG0001206	OG0000834	OG0000787	OG0000806	OG0000811	OG0000810	OG0000776	OG0000890
OG0001207	OG0000835	OG0000788	OG0000807	OG0000812	OG0000811	OG0000777	OG0000891
OG0001208	OG0000836	OG0000789	OG0000808	OG0000813	OG0000812	OG0000778	OG0000892
OG0001209	OG0000837	OG0000790	OG0000809	OG0000814	OG0000813	OG0000779	OG0000893
OG0001210	OG0000838	OG0000791	OG0000810	OG0000815	OG0000814	OG0000780	OG0000894
OG0001211	OG0000839	OG0000792	OG0000811	OG0000816	OG0000815	OG0000781	OG0000895
OG0001212	OG0000840	OG0000793	OG0000812	OG0000817	OG0000816	OG0000782	OG0000896
OG0001213	OG0000841	OG0000794	OG0000813	OG0000818	OG0000817	OG0000783	OG0000897
OG0001214	OG0000842	OG0000795	OG0000814	OG0000819	OG0000818	OG0000784	OG0000898
OG0001215	OG0000843	OG0000796	OG0000815	OG0000820	OG0000819	OG0000785	OG0000899
OG0001216	OG0000844	OG0000797	OG0000816	OG0000821	OG0000820	OG0000786	OG0000900
OG0001217	OG0000845	OG0000798	OG0000817	OG0000822	OG0000821	OG0000787	OG0000901
OG0001218	OG0000846	OG0000799	OG0000818	OG0000823	OG0000822	OG0000788	OG0000902
OG0001219	OG0000847	OG0000800	OG0000819	OG0000824	OG0000823	OG0000789	OG0000903
OG0001220	OG0000848	OG0000801	OG0000820	OG0000825	OG0000824	OG0000790	OG0000904
OG0001221	OG0000849	OG0000802	OG0000821	OG0000826	OG0000825	OG0000791	OG0000905
OG0001222	OG0000850	OG0000803	OG0000822	OG0000827	OG0000826	OG0000792	OG0000906
OG0001223	OG0000851	OG0000805	OG0000823	OG0000828	OG0000827	OG0000793	OG0000907
OG0001224	OG0000852	OG0000806	OG0000824	OG0000829	OG0000828	OG0000794	OG0000908
OG0001225	OG0000853	OG0000807	OG0000825	OG0000830	OG0000829	OG0000795	OG0000909
OG0001226	OG0000854	OG0000808	OG0000826	OG0000831	OG0000830	OG0000796	OG0000910
OG0001227	OG0000855	OG0000809	OG0000827	OG0000832	OG0000831	OG0000797	OG0000911
OG0001228	OG0000856	OG0000810	OG0000828	OG0000833	OG0000832	OG0000798	OG0000912
OG0001229	OG0000857	OG0000811	OG0000829	OG0000834	OG0000833	OG0000799	OG0000913
OG0001230	OG0000858	OG0000812	OG0000830	OG0000835	OG0000834	OG0000800	OG0000915
OG0001231	OG0000859	OG0000813	OG0000831	OG0000836	OG0000835	OG0000801	OG0000916
OG0001232	OG0000870	OG0000814	OG0000832	OG0000837	OG0000836	OG0000802	OG0000917
OG0001233	OG0000871	OG0000815	OG0000833	OG0000838	OG0000837	OG0000803	OG0000918
OG0001234	OG0000872	OG0000816	OG0000834	OG0000839	OG0000838	OG0000804	OG0000919
OG0001235	OG0000873	OG0000817	OG0000835	OG0000840	OG0000839	OG0000805	OG0000920
OG0001236	OG0000874	OG0000818	OG0000836	OG0000841	OG0000840	OG0000806	OG0000921
OG0001237	OG0000875	OG0000819	OG0000837	OG0000842	OG0000841	OG0000807	OG0000922
OG0001238	OG0000876	OG0000820	OG0000838	OG0000843	OG0000842	OG0000808	OG0000923
OG0001239	OG0000877	OG0000821	OG0000839	OG0000844	OG0000843	OG0000809	OG0000925
OG0001240	OG0000878	OG0000822	OG0000840	OG0000846	OG0000844	OG0000810	OG0000926
OG0001241	OG0000879	OG0000823	OG0000841	OG0000847	OG0000848	OG0000811	OG0000927
OG0001277	OG0000880	OG0000824	OG0000842	OG0000848	OG0000849	OG0000812	OG0000928
OG0001278	OG0000881	OG0000825	OG0000843	OG0000849	OG0000850	OG0000813	OG0000929
OG0001279	OG0000882	OG0000826	OG0000844	OG0000850	OG0000851	OG0000814	OG0000930
OG0001280	OG0000883	OG0000827	OG0000845	OG0000851	OG0000852	OG0000815	OG0000931
OG0001281	OG0000884	OG0000828	OG0000846	OG0000852	OG0000853	OG0000816	OG0000932
OG0001282	OG0000885	OG0000829	OG0000847	OG0000853	OG0000854	OG0000817	OG0000933
OG0001283	OG0000886	OG0000830	OG0000848	OG0000854	OG0000855	OG0000818	OG0000934
OG0001284	OG0000887	OG0000831	OG0000849	OG0000855	OG0000856	OG0000819	OG0000935
OG0001285	OG0000888	OG0000832	OG0000850	OG0000856	OG0000857	OG0000820	OG0000936
OG0001286	OG0000889	OG0000833	OG0000851	OG0000857	OG0000858	OG0000821	OG0000937
OG0001287	OG0000890	OG0000834	OG0000852	OG0000858	OG0000859	OG0000822	OG0000938
OG0001288	OG0000891	OG0000835	OG0000854	OG0000859	OG0000860	OG0000823	OG0000939
OG0001289	OG0000892	OG0000836	OG0000855	OG0000860	OG0000863	OG0000824	OG0000940
OG0001290	OG0000893	OG0000837	OG0000856	OG0000863	OG0000864	OG0000825	OG0000941
OG0001291	OG0000894	OG0000838	OG0000857	OG0000867	OG0000865	OG0000826	OG0000942
OG0001292	OG0000895	OG0000839	OG0000858	OG0000870	OG0000868	OG0000827	OG0000943
OG0001293	OG0000896	OG0000840	OG0000859	OG0000871	OG0000870	OG0000828	OG0000944
OG0001294	OG0000897	OG0000841	OG0000860	OG0000872	OG0000871	OG0000829	OG0000946
OG0001295	OG0000898	OG0000842	OG0000861	OG0000873	OG0000872	OG0000830	OG0000947
OG0001296	OG0000899	OG0000843	OG0000862	OG0000874	OG0000873	OG0000831	OG0000948
OG0001297	OG0000900	OG0000844	OG0000863	OG0000875	OG0000874	OG0000832	OG0000949
OG0001298	OG0000901	OG0000846	OG0000864	OG0000876	OG0000875	OG0000833	OG0000950
OG0001299	OG0000902	OG0000847	OG0000865	OG0000877	OG0000876	OG0000834	OG0000951
OG0001300	OG0000904	OG0000848	OG0000866	OG0000878	OG0000877	OG0000835	OG0000952
OG0001301	OG0000905	OG0000850	OG0000870	OG0000879	OG0000878	OG0000836	OG0000953
OG0001302	OG0000906	OG0000851	OG0000871	OG0000880	OG0000879	OG0000837	OG0000954
OG0001303	OG0000907	OG0000852	OG0000872	OG0000881	OG0000880	OG0000838	OG0000955
OG0001304	OG0000908	OG0000853	OG0000873	OG0000882	OG0000881	OG0000839	OG0000956
OG0001305	OG0000909	OG0000855	OG0000874	OG0000883	OG0000882	OG0000840	OG0000957
OG0001306	OG0000910	OG0000856	OG0000875	OG0000884	OG0000883	OG0000841	OG0000958
OG0001307	OG0000911	OG0000857	OG0000876	OG0000885	OG0000884	OG0000842	OG0000959
OG0001308	OG0000912	OG0000858	OG0000877	OG0000886	OG0000885	OG0000843	OG0000960
OG0001309	OG0000913	OG0000859	OG0000878	OG0000887	OG0000886	OG0000844	OG0000961
OG0001310	OG0000914	OG0000860	OG0000879	OG0000888	OG0000887	OG0000846	OG0000962
OG0001311	OG0000915	OG0000861	OG0000880	OG0000889	OG0000888	OG0000847	OG0000963
OG0001312	OG0000916	OG0000862	OG0000881	OG0000890	OG0000889	OG0000848	OG0000964
OG0001313	OG0000917	OG0000863	OG0000882	OG0000891	OG0000890	OG0000849	OG0000965
OG0001314	OG0000918	OG0000864	OG0000883	OG0000892	OG0000891	OG0000850	OG0000966
OG0001315	OG0000919	OG0000869	OG0000884	OG0000893	OG0000892	OG0000851	OG0000967
OG0001316	OG0000920	OG0000870	OG0000885	OG0000894	OG0000893	OG0000852	OG0000968
OG0001317	OG0000921	OG0000871	OG0000886	OG0000895	OG0000894	OG0000853	OG0000969
OG0001318	OG0000922	OG0000872	OG0000887	OG0000896	OG0000895	OG0000854	OG0000970
OG0001319	OG0000923	OG0000873	OG0000888	OG0000897	OG0000896	OG0000855	OG0000971
OG0001320	OG0000927	OG0000874	OG0000889	OG0000898	OG0000897	OG0000856	OG0000972
OG0001321	OG0000928	OG0000875	OG0000890	OG0000899	OG0000898	OG0000857	OG0000973
OG0001322	OG0000929	OG0000876	OG0000891	OG0000900	OG0000899	OG0000858	OG0000974
OG0001323	OG0000930	OG0000877	OG0000892	OG0000901	OG0000900	OG0000859	OG0000975
OG0001324	OG0000931	OG0000878	OG0000893	OG0000902	OG0000901	OG0000860	OG0000976
OG0001325	OG0000932	OG0000879	OG0000894	OG0000904	OG0000902	OG0000861	OG0000977
OG0001326	OG0000934	OG0000880	OG0000895	OG0000905	OG0000904	OG0000862	OG0000978
OG0001327	OG0000935	OG0000881	OG0000896	OG0000906	OG0000905	OG0000863	OG0000979
OG0001328	OG0000936	OG0000882	OG0000897	OG0000907	OG0000906	OG0000864	OG0000980
OG0001329	OG0000937	OG0000883	OG0000898	OG0000908	OG0000907	OG0000866	OG0000981
OG0001330	OG0000938	OG0000884	OG0000899	OG0000909	OG0000908	OG0000868	OG0000982
OG0001331	OG0000939	OG0000885	OG0000900	OG0000910	OG0000909	OG0000869	OG0000983
OG0001332	OG0000940	OG0000886	OG0000901	OG0000911	OG0000910	OG0000870	OG0000984
OG0001333	OG0000941	OG0000887	OG0000902	OG0000912	OG0000911	OG0000871	OG0000985
OG0001334	OG0000942	OG0000888	OG0000903	OG0000914	OG0000913	OG0000872	OG0000986
OG0001335	OG0000943	OG0000889	OG0000904	OG0000915	OG0000914	OG0000873	OG0000987
OG0001336	OG0000944	OG0000890	OG0000905	OG0000916	OG0000915	OG0000874	OG0000988
OG0001337	OG0000945	OG0000891	OG0000906	OG0000917	OG0000916	OG0000875	OG0000989
OG0001338	OG0000946	OG0000892	OG0000907	OG0000918	OG0000917	OG0000876	OG0000990
OG0001339	OG0000947	OG0000893	OG0000908	OG0000919	OG0000918	OG0000877	OG0000991
OG0001340	OG0000948	OG0000894	OG0000909	OG0000920	OG0000919	OG0000878	OG0000994
OG0001341	OG0000949	OG0000895	OG0000910	OG0000921	OG0000920	OG0000879	OG0001001
OG0001342	OG0000950	OG0000896	OG0000911	OG0000922	OG0000921	OG0000880	OG0001002
OG0001343	OG0000951	OG0000897	OG0000912	OG0000923	OG0000922	OG0000881	OG0001004
OG0001344	OG0000952	OG0000898	OG0000913	OG0000925	OG0000923	OG0000882	OG0001005
OG0001345	OG0000953	OG0000899	OG0000914	OG0000926	OG0000925	OG0000883	OG0001007
OG0001346	OG0000954	OG0000900	OG0000915	OG0000927	OG0000926	OG0000884	OG0001008
OG0001347	OG0000955	OG0000901	OG0000916	OG0000928	OG0000927	OG0000885	OG0001009
OG0001348	OG0000956	OG0000902	OG0000917	OG0000929	OG0000928	OG0000886	OG0001010
OG0001349	OG0000957	OG0000903	OG0000918	OG0000930	OG0000929	OG0000887	OG0001011
OG0001350	OG0000958	OG0000904	OG0000919	OG0000931	OG0000930	OG0000888	OG0001012
OG0001351	OG0000959	OG0000905	OG0000920	OG0000932	OG0000931	OG0000889	OG0001013
OG0001352	OG0000960	OG0000906	OG0000921	OG0000933	OG0000932	OG0000890	OG0001014
OG0001353	OG0000961	OG0000907	OG0000922	OG0000934	OG0000933	OG0000891	OG0001015
OG0001354	OG0000962	OG0000908	OG0000923	OG0000935	OG0000934	OG0000892	OG0001016
OG0001355	OG0000963	OG0000909	OG0000925	OG0000936	OG0000935	OG0000893	OG0001017
OG0001356	OG0000964	OG0000910	OG0000926	OG0000937	OG0000936	OG0000894	OG0001019
OG0001357	OG0000965	OG0000911	OG0000927	OG0000938	OG0000937	OG0000895	OG0001020
OG0001358	OG0000966	OG0000912	OG0000928	OG0000939	OG0000938	OG0000896	OG0001021
OG0001359	OG0000967	OG0000913	OG0000929	OG0000940	OG0000939	OG0000897	OG0001023
OG0001360	OG0000968	OG0000914	OG0000930	OG0000941	OG0000940	OG0000898	OG0001024
OG0001361	OG0000969	OG0000915	OG0000931	OG0000942	OG0000941	OG0000899	OG0001025
OG0001362	OG0000970	OG0000916	OG0000932	OG0000943	OG0000942	OG0000900	OG0001027
OG0001363	OG0000971	OG0000917	OG0000933	OG0000944	OG0000943	OG0000901	OG0001029
OG0001364	OG0000972	OG0000918	OG0000934	OG0000945	OG0000944	OG0000902	OG0001030
OG0001365	OG0000973	OG0000919	OG0000935	OG0000946	OG0000945	OG0000903	OG0001031
OG0001366	OG0000974	OG0000920	OG0000936	OG0000947	OG0000946	OG0000904	OG0001032
OG0001367	OG0000975	OG0000921	OG0000937	OG0000948	OG0000947	OG0000905	OG0001033
OG0001368	OG0000976	OG0000922	OG0000938	OG0000949	OG0000948	OG0000906	OG0001034
OG0001369	OG0000977	OG0000923	OG0000939	OG0000950	OG0000949	OG0000907	OG0001035
OG0001370	OG0000978	OG0000924	OG0000940	OG0000951	OG0000950	OG0000908	OG0001036
OG0001371	OG0000979	OG0000925	OG0000941	OG0000952	OG0000951	OG0000909	OG0001037
OG0001372	OG0000980	OG0000926	OG0000942	OG0000953	OG0000952	OG0000910	OG0001038
OG0001373	OG0000981	OG0000927	OG0000943	OG0000954	OG0000953	OG0000911	OG0001039
OG0001374	OG0000982	OG0000928	OG0000944	OG0000955	OG0000954	OG0000912	OG0001040
OG0001375	OG0000983	OG0000929	OG0000945	OG0000956	OG0000955	OG0000913	OG0001041
OG0001376	OG0000984	OG0000930	OG0000946	OG0000957	OG0000956	OG0000914	OG0001042
OG0001377	OG0000985	OG0000931	OG0000947	OG0000958	OG0000957	OG0000915	OG0001043
OG0001378	OG0000986	OG0000932	OG0000948	OG0000959	OG0000958	OG0000916	OG0001044
OG0001379	OG0000987	OG0000933	OG0000949	OG0000960	OG0000959	OG0000917	OG0001045
OG0001380	OG0000988	OG0000934	OG0000950	OG0000961	OG0000960	OG0000918	OG0001046
OG0001381	OG0000989	OG0000935	OG0000951	OG0000962	OG0000961	OG0000919	OG0001047
OG0001382	OG0000990	OG0000936	OG0000952	OG0000963	OG0000962	OG0000920	OG0001048
OG0001383	OG0000991	OG0000937	OG0000953	OG0000964	OG0000963	OG0000921	OG0001049
OG0001384	OG0000992	OG0000938	OG0000954	OG0000965	OG0000964	OG0000922	OG0001050
OG0001385	OG0000993	OG0000939	OG0000955	OG0000966	OG0000965	OG0000923	OG0001051
OG0001386	OG0000994	OG0000940	OG0000956	OG0000967	OG0000966	OG0000924	OG0001052
OG0001387	OG0000995	OG0000941	OG0000957	OG0000968	OG0000967	OG0000925	OG0001053
OG0001388	OG0000996	OG0000942	OG0000958	OG0000969	OG0000968	OG0000926	OG0001054
OG0001389	OG0000997	OG0000943	OG0000959	OG0000970	OG0000969	OG0000927	OG0001055
OG0001390	OG0000998	OG0000944	OG0000960	OG0000971	OG0000970	OG0000928	OG0001056
OG0001391	OG0000999	OG0000945	OG0000961	OG0000972	OG0000971	OG0000929	OG0001057
OG0001392	OG0001000	OG0000946	OG0000962	OG0000973	OG0000972	OG0000930	OG0001058
OG0001393	OG0001001	OG0000947	OG0000963	OG0000974	OG0000973	OG0000931	OG0001059
OG0001394	OG0001002	OG0000948	OG0000964	OG0000975	OG0000974	OG0000932	OG0001060
OG0001395	OG0001003	OG0000949	OG0000965	OG0000976	OG0000975	OG0000933	OG0001061
OG0001396	OG0001004	OG0000950	OG0000966	OG0000977	OG0000976	OG0000934	OG0001062
OG0001397	OG0001005	OG0000951	OG0000967	OG0000978	OG0000977	OG0000935	OG0001063
OG0001398	OG0001006	OG0000952	OG0000968	OG0000979	OG0000978	OG0000936	OG0001064
OG0001399	OG0001007	OG0000953	OG0000969	OG0000980	OG0000979	OG0000937	OG0001065
OG0001400	OG0001008	OG0000954	OG0000970	OG0000981	OG0000980	OG0000938	OG0001066
OG0001401	OG0001009	OG0000955	OG0000971	OG0000982	OG0000981	OG0000939	OG0001067
OG0001402	OG0001010	OG0000956	OG0000972	OG0000983	OG0000982	OG0000940	OG0001068
OG0001403	OG0001011	OG0000957	OG0000973	OG0000984	OG0000983	OG0000941	OG0001069
OG0001404	OG0001012	OG0000958	OG0000974	OG0000985	OG0000984	OG0000942	OG0001070
OG0001449	OG0001013	OG0000959	OG0000975	OG0000986	OG0000985	OG0000943	OG0001071
OG0001450	OG0001014	OG0000960	OG0000976	OG0000987	OG0000986	OG0000944	OG0001072
OG0001451	OG0001015	OG0000961	OG0000977	OG0000988	OG0000987	OG0000945	OG0001073
OG0001452	OG0001016	OG0000962	OG0000978	OG0000989	OG0000988	OG0000946	OG0001074
OG0001453	OG0001017	OG0000963	OG0000979	OG0000990	OG0000989	OG0000947	OG0001075
OG0001454	OG0001018	OG0000964	OG0000980	OG0000991	OG0000990	OG0000948	OG0001076
OG0001455	OG0001019	OG0000965	OG0000981	OG0000992	OG0000991	OG0000949	OG0001077
OG0001456	OG0001027	OG0000966	OG0000982	OG0000993	OG0000992	OG0000950	OG0001078
OG0001457	OG0001029	OG0000967	OG0000983	OG0000994	OG0000993	OG0000951	OG0001079
OG0001458	OG0001030	OG0000968	OG0000984	OG0000995	OG0000994	OG0000952	OG0001080
OG0001459	OG0001031	OG0000969	OG0000985	OG0000996	OG0000995	OG0000953	OG0001081
OG0001460	OG0001032	OG0000970	OG0000986	OG0000997	OG0000996	OG0000954	OG0001082
OG0001461	OG0001033	OG0000971	OG0000987	OG0000998	OG0000997	OG0000955	OG0001083
OG0001462	OG0001034	OG0000972	OG0000988	OG0001000	OG0000998	OG0000956	OG0001084
OG0001463	OG0001035	OG0000973	OG0000989	OG0001001	OG0000999	OG0000957	OG0001085
OG0001464	OG0001036	OG0000974	OG0000990	OG0001002	OG0001000	OG0000958	OG0001086
OG0001465	OG0001037	OG0000975	OG0000991	OG0001003	OG0001001	OG0000959	OG0001087
OG0001466	OG0001038	OG0000976	OG0000992	OG0001004	OG0001002	OG0000960	OG0001088
OG0001467	OG0001039	OG0000977	OG0000993	OG0001005	OG0001003	OG0000961	OG0001089
OG0001468	OG0001040	OG0000978	OG0000994	OG0001006	OG0001004	OG0000962	OG0001090
OG0001469	OG0001041	OG0000979	OG0000995	OG0001007	OG0001005	OG0000963	OG0001091
OG0001470	OG0001042	OG0000980	OG0000996	OG0001008	OG0001006	OG0000964	OG0001092
OG0001471	OG0001043	OG0000981	OG0000997	OG0001009	OG0001007	OG0000965	OG0001093
OG0001472	OG0001044	OG0000982	OG0000998	OG0001010	OG0001008	OG0000966	OG0001094
OG0001473	OG0001045	OG0000983	OG0001001	OG0001011	OG0001009	OG0000967	OG0001095
OG0001474	OG0001046	OG0000984	OG0001002	OG0001012	OG0001010	OG0000968	OG0001096
OG0001475	OG0001047	OG0000985	OG0001003	OG0001013	OG0001011	OG0000969	OG0001097
OG0001476	OG0001048	OG0000986	OG0001005	OG0001014	OG0001012	OG0000970	OG0001098
OG0001477	OG0001049	OG0000987	OG0001006	OG0001015	OG0001013	OG0000971	OG0001099
OG0001478	OG0001050	OG0000988	OG0001007	OG0001016	OG0001014	OG0000972	OG0001100
OG0001479	OG0001051	OG0000989	OG0001008	OG0001017	OG0001015	OG0000973	OG0001101
OG0001480	OG0001052	OG0000990	OG0001009	OG0001018	OG0001016	OG0000974	OG0001102
OG0001481	OG0001053	OG0000991	OG0001011	OG0001019	OG0001017	OG0000975	OG0001103
OG0001482	OG0001054	OG0000993	OG0001012	OG0001022	OG0001018	OG0000976	OG0001104
OG0001483	OG0001055	OG0000994	OG0001013	OG0001023	OG0001019	OG0000977	OG0001105
OG0001484	OG0001056	OG0000995	OG0001014	OG0001024	OG0001023	OG0000978	OG0001106
OG0001485	OG0001057	OG0000996	OG0001015	OG0001026	OG0001024	OG0000979	OG0001107
OG0001486	OG0001058	OG0000997	OG0001016	OG0001027	OG0001025	OG0000980	OG0001109
OG0001487	OG0001059	OG0000998	OG0001017	OG0001029	OG0001027	OG0000981	OG0001110
OG0001488	OG0001060	OG0001001	OG0001018	OG0001030	OG0001029	OG0000982	OG0001111
OG0001489	OG0001061	OG0001002	OG0001019	OG0001031	OG0001030	OG0000983	OG0001112
OG0001490	OG0001062	OG0001003	OG0001020	OG0001032	OG0001031	OG0000984	OG0001113
OG0001491	OG0001063	OG0001004	OG0001022	OG0001033	OG0001032	OG0000985	OG0001116
OG0001492	OG0001065	OG0001005	OG0001023	OG0001034	OG0001033	OG0000986	OG0001118
OG0001493	OG0001066	OG0001006	OG0001024	OG0001035	OG0001034	OG0000987	OG0001119
OG0001494	OG0001067	OG0001007	OG0001025	OG0001036	OG0001035	OG0000988	OG0001120
OG0001495	OG0001068	OG0001008	OG0001026	OG0001037	OG0001036	OG0000989	OG0001121
OG0001496	OG0001069	OG0001009	OG0001027	OG0001038	OG0001037	OG0000990	OG0001122
OG0001497	OG0001070	OG0001010	OG0001029	OG0001039	OG0001038	OG0000991	OG0001124
OG0001498	OG0001071	OG0001011	OG0001030	OG0001040	OG0001039	OG0000992	OG0001125
OG0001499	OG0001072	OG0001012	OG0001031	OG0001041	OG0001040	OG0000993	OG0001126
OG0001500	OG0001073	OG0001013	OG0001032	OG0001042	OG0001041	OG0000994	OG0001128
OG0001501	OG0001074	OG0001014	OG0001033	OG0001043	OG0001042	OG0000995	OG0001129
OG0001502	OG0001075	OG0001015	OG0001034	OG0001044	OG0001043	OG0000996	OG0001130
OG0001503	OG0001076	OG0001016	OG0001035	OG0001045	OG0001044	OG0000997	OG0001132
OG0001504	OG0001077	OG0001017	OG0001036	OG0001046	OG0001045	OG0000998	OG0001135
OG0001505	OG0001078	OG0001018	OG0001037	OG0001047	OG0001046	OG0000999	OG0001136
OG0001506	OG0001079	OG0001019	OG0001038	OG0001048	OG0001047	OG0001000	OG0001138
OG0001507	OG0001080	OG0001020	OG0001039	OG0001049	OG0001048	OG0001001	OG0001139
OG0001508	OG0001081	OG0001021	OG0001040	OG0001050	OG0001049	OG0001002	OG0001140
OG0001509	OG0001082	OG0001022	OG0001041	OG0001051	OG0001050	OG0001003	OG0001141
OG0001510	OG0001083	OG0001023	OG0001042	OG0001052	OG0001051	OG0001004	OG0001142
OG0001511	OG0001084	OG0001024	OG0001043	OG0001053	OG0001052	OG0001005	OG0001143
OG0001512	OG0001085	OG0001025	OG0001044	OG0001054	OG0001053	OG0001006	OG0001144
OG0001513	OG0001086	OG0001027	OG0001045	OG0001055	OG0001054	OG0001007	OG0001146
OG0001514	OG0001087	OG0001029	OG0001046	OG0001056	OG0001055	OG0001008	OG0001147
OG0001515	OG0001088	OG0001030	OG0001047	OG0001057	OG0001056	OG0001009	OG0001148
OG0001516	OG0001090	OG0001031	OG0001048	OG0001058	OG0001057	OG0001010	OG0001149
OG0001517	OG0001091	OG0001032	OG0001049	OG0001059	OG0001058	OG0001011	OG0001150
OG0001518	OG0001092	OG0001033	OG0001050	OG0001060	OG0001059	OG0001012	OG0001151
OG0001519	OG0001093	OG0001034	OG0001051	OG0001061	OG0001060	OG0001013	OG0001153
OG0001520	OG0001094	OG0001035	OG0001052	OG0001062	OG0001061	OG0001014	OG0001154
OG0001521	OG0001095	OG0001036	OG0001053	OG0001063	OG0001062	OG0001015	OG0001155
OG0001522	OG0001096	OG0001037	OG0001054	OG0001064	OG0001063	OG0001016	OG0001156
OG0001523	OG0001097	OG0001038	OG0001055	OG0001065	OG0001064	OG0001017	OG0001157
OG0001524	OG0001098	OG0001039	OG0001056	OG0001066	OG0001065	OG0001018	OG0001158
OG0001525	OG0001099	OG0001040	OG0001057	OG0001067	OG0001066	OG0001019	OG0001159
OG0001526	OG0001100	OG0001041	OG0001058	OG0001068	OG0001067	OG0001020	OG0001160
OG0001527	OG0001101	OG0001042	OG0001059	OG0001069	OG0001068	OG0001021	OG0001161
OG0001528	OG0001102	OG0001043	OG0001060	OG0001070	OG0001069	OG0001022	OG0001162
OG0001529	OG0001103	OG0001044	OG0001061	OG0001071	OG0001070	OG0001023	OG0001163
OG0001530	OG0001104	OG0001045	OG0001062	OG0001072	OG0001071	OG0001024	OG0001164
OG0001531	OG0001106	OG0001046	OG0001063	OG0001073	OG0001072	OG0001025	OG0001165
OG0001532	OG0001107	OG0001047	OG0001064	OG0001074	OG0001073	OG0001026	OG0001166
OG0001533	OG0001108	OG0001048	OG0001065	OG0001075	OG0001074	OG0001027	OG0001167
OG0001534	OG0001109	OG0001049	OG0001066	OG0001076	OG0001075	OG0001029	OG0001168
OG0001535	OG0001110	OG0001050	OG0001067	OG0001077	OG0001076	OG0001030	OG0001169
OG0001536	OG0001111	OG0001051	OG0001068	OG0001078	OG0001077	OG0001031	OG0001170
OG0001537	OG0001112	OG0001052	OG0001069	OG0001079	OG0001078	OG0001032	OG0001171
OG0001538	OG0001113	OG0001053	OG0001070	OG0001080	OG0001079	OG0001033	OG0001172
OG0001539	OG0001114	OG0001054	OG0001071	OG0001081	OG0001080	OG0001034	OG0001173
OG0001540	OG0001115	OG0001055	OG0001072	OG0001082	OG0001081	OG0001035	OG0001174
OG0001541	OG0001116	OG0001056	OG0001073	OG0001083	OG0001082	OG0001036	OG0001175
OG0001542	OG0001117	OG0001057	OG0001074	OG0001084	OG0001083	OG0001037	OG0001176
OG0001543	OG0001118	OG0001058	OG0001075	OG0001085	OG0001084	OG0001038	OG0001177
OG0001544	OG0001119	OG0001059	OG0001076	OG0001086	OG0001085	OG0001039	OG0001178
OG0001545	OG0001120	OG0001060	OG0001077	OG0001087	OG0001086	OG0001040	OG0001179
OG0001546	OG0001121	OG0001061	OG0001078	OG0001088	OG0001087	OG0001041	OG0001180
OG0001547	OG0001122	OG0001062	OG0001079	OG0001089	OG0001088	OG0001042	OG0001181
OG0001548	OG0001123	OG0001063	OG0001080	OG0001090	OG0001089	OG0001043	OG0001182
OG0001549	OG0001124	OG0001064	OG0001081	OG0001091	OG0001090	OG0001044	OG0001183
OG0001550	OG0001125	OG0001065	OG0001082	OG0001092	OG0001091	OG0001045	OG0001184
OG0001551	OG0001126	OG0001066	OG0001083	OG0001093	OG0001092	OG0001046	OG0001185
OG0001552	OG0001127	OG0001067	OG0001084	OG0001094	OG0001093	OG0001047	OG0001186
OG0001553	OG0001128	OG0001068	OG0001085	OG0001095	OG0001094	OG0001048	OG0001187
OG0001554	OG0001129	OG0001069	OG0001086	OG0001096	OG0001095	OG0001049	OG0001188
OG0001555	OG0001130	OG0001070	OG0001087	OG0001097	OG0001096	OG0001050	OG0001189
OG0001556	OG0001131	OG0001071	OG0001088	OG0001098	OG0001097	OG0001051	OG0001190
OG0001557	OG0001132	OG0001072	OG0001089	OG0001099	OG0001098	OG0001052	OG0001191
OG0001558	OG0001139	OG0001073	OG0001090	OG0001100	OG0001099	OG0001053	OG0001192
OG0001559	OG0001140	OG0001074	OG0001091	OG0001101	OG0001100	OG0001054	OG0001193
OG0001560	OG0001141	OG0001075	OG0001092	OG0001102	OG0001101	OG0001055	OG0001194
OG0001561	OG0001142	OG0001076	OG0001093	OG0001104	OG0001102	OG0001056	OG0001195
OG0001562	OG0001143	OG0001077	OG0001094	OG0001105	OG0001104	OG0001057	OG0001196
OG0001563	OG0001144	OG0001078	OG0001095	OG0001106	OG0001105	OG0001058	OG0001197
OG0001564	OG0001146	OG0001079	OG0001096	OG0001107	OG0001106	OG0001059	OG0001198
OG0001565	OG0001147	OG0001080	OG0001097	OG0001108	OG0001107	OG0001060	OG0001199
OG0001566	OG0001148	OG0001081	OG0001098	OG0001109	OG0001108	OG0001061	OG0001200
OG0001567	OG0001149	OG0001082	OG0001099	OG0001110	OG0001109	OG0001062	OG0001201
OG0001568	OG0001150	OG0001083	OG0001100	OG0001111	OG0001110	OG0001063	OG0001202
OG0001569	OG0001151	OG0001084	OG0001101	OG0001112	OG0001111	OG0001064	OG0001203
OG0001570	OG0001152	OG0001085	OG0001102	OG0001113	OG0001112	OG0001065	OG0001204
OG0001571	OG0001153	OG0001086	OG0001103	OG0001114	OG0001113	OG0001066	OG0001205
OG0001602	OG0001154	OG0001087	OG0001104	OG0001115	OG0001114	OG0001067	OG0001206
OG0001603	OG0001155	OG0001088	OG0001106	OG0001116	OG0001115	OG0001068	OG0001207
OG0001604	OG0001156	OG0001089	OG0001107	OG0001117	OG0001116	OG0001069	OG0001208
OG0001605	OG0001157	OG0001090	OG0001108	OG0001118	OG0001117	OG0001070	OG0001209
OG0001606	OG0001158	OG0001091	OG0001109	OG0001119	OG0001118	OG0001071	OG0001210
OG0001607	OG0001159	OG0001092	OG0001110	OG0001120	OG0001119	OG0001072	OG0001211
OG0001608	OG0001160	OG0001093	OG0001111	OG0001121	OG0001121	OG0001073	OG0001212
OG0001609	OG0001162	OG0001094	OG0001112	OG0001122	OG0001122	OG0001074	OG0001213
OG0001610	OG0001163	OG0001095	OG0001113	OG0001123	OG0001123	OG0001075	OG0001214
OG0001611	OG0001164	OG0001096	OG0001114	OG0001124	OG0001124	OG0001076	OG0001215
OG0001612	OG0001165	OG0001097	OG0001115	OG0001125	OG0001125	OG0001077	OG0001216
OG0001613	OG0001166	OG0001098	OG0001116	OG0001126	OG0001126	OG0001078	OG0001217
OG0001614	OG0001167	OG0001099	OG0001117	OG0001127	OG0001127	OG0001079	OG0001218
OG0001615	OG0001168	OG0001100	OG0001118	OG0001128	OG0001128	OG0001080	OG0001219
OG0001616	OG0001169	OG0001101	OG0001119	OG0001129	OG0001129	OG0001081	OG0001220
OG0001617	OG0001170	OG0001102	OG0001120	OG0001130	OG0001130	OG0001082	OG0001221
OG0001618	OG0001171	OG0001103	OG0001121	OG0001131	OG0001131	OG0001083	OG0001222
OG0001619	OG0001172	OG0001104	OG0001122	OG0001135	OG0001134	OG0001084	OG0001223
OG0001620	OG0001173	OG0001105	OG0001123	OG0001138	OG0001135	OG0001085	OG0001224
OG0001621	OG0001174	OG0001106	OG0001124	OG0001139	OG0001136	OG0001086	OG0001225
OG0001622	OG0001175	OG0001107	OG0001125	OG0001140	OG0001138	OG0001087	OG0001226
OG0001623	OG0001176	OG0001108	OG0001126	OG0001141	OG0001139	OG0001088	OG0001227
OG0001624	OG0001177	OG0001109	OG0001128	OG0001142	OG0001140	OG0001089	OG0001228
OG0001625	OG0001178	OG0001110	OG0001129	OG0001143	OG0001141	OG0001090	OG0001229
OG0001626	OG0001179	OG0001111	OG0001130	OG0001144	OG0001142	OG0001091	OG0001230
OG0001627	OG0001180	OG0001112	OG0001131	OG0001146	OG0001143	OG0001092	OG0001231
OG0001628	OG0001181	OG0001113	OG0001133	OG0001147	OG0001144	OG0001093	OG0001232
OG0001629	OG0001182	OG0001114	OG0001136	OG0001148	OG0001146	OG0001094	OG0001233
OG0001630	OG0001183	OG0001115	OG0001137	OG0001149	OG0001147	OG0001095	OG0001234
OG0001631	OG0001184	OG0001116	OG0001138	OG0001150	OG0001148	OG0001096	OG0001235
OG0001632	OG0001185	OG0001117	OG0001139	OG0001151	OG0001149	OG0001097	OG0001236
OG0001633	OG0001186	OG0001118	OG0001140	OG0001152	OG0001150	OG0001098	OG0001237
OG0001634	OG0001187	OG0001119	OG0001141	OG0001153	OG0001151	OG0001099	OG0001238
OG0001635	OG0001188	OG0001120	OG0001142	OG0001154	OG0001152	OG0001100	OG0001239
OG0001636	OG0001189	OG0001121	OG0001143	OG0001155	OG0001153	OG0001101	OG0001240
OG0001637	OG0001190	OG0001122	OG0001144	OG0001156	OG0001154	OG0001102	OG0001241
OG0001638	OG0001191	OG0001123	OG0001146	OG0001157	OG0001155	OG0001103	OG0001242
OG0001639	OG0001192	OG0001124	OG0001147	OG0001158	OG0001156	OG0001104	OG0001243
OG0001640	OG0001193	OG0001125	OG0001148	OG0001159	OG0001157	OG0001105	OG0001246
OG0001641	OG0001194	OG0001126	OG0001149	OG0001160	OG0001158	OG0001106	OG0001248
OG0001642	OG0001195	OG0001127	OG0001150	OG0001161	OG0001159	OG0001107	OG0001249
OG0001643	OG0001196	OG0001128	OG0001151	OG0001162	OG0001160	OG0001108	OG0001250
OG0001644	OG0001197	OG0001129	OG0001152	OG0001163	OG0001161	OG0001109	OG0001251
OG0001645	OG0001198	OG0001130	OG0001153	OG0001164	OG0001162	OG0001110	OG0001252
OG0001646	OG0001199	OG0001131	OG0001154	OG0001165	OG0001163	OG0001111	OG0001254
OG0001647	OG0001200	OG0001133	OG0001155	OG0001166	OG0001164	OG0001112	OG0001256
OG0001648	OG0001201	OG0001134	OG0001156	OG0001167	OG0001165	OG0001113	OG0001257
OG0001649	OG0001202	OG0001135	OG0001157	OG0001168	OG0001166	OG0001114	OG0001259
OG0001650	OG0001203	OG0001136	OG0001158	OG0001169	OG0001167	OG0001115	OG0001260
OG0001651	OG0001204	OG0001137	OG0001159	OG0001170	OG0001168	OG0001116	OG0001261
OG0001652	OG0001205	OG0001138	OG0001160	OG0001171	OG0001169	OG0001117	OG0001262
OG0001653	OG0001206	OG0001139	OG0001162	OG0001172	OG0001170	OG0001118	OG0001264
OG0001654	OG0001207	OG0001140	OG0001163	OG0001173	OG0001171	OG0001119	OG0001265
OG0001655	OG0001208	OG0001141	OG0001164	OG0001174	OG0001172	OG0001120	OG0001266
OG0001656	OG0001209	OG0001142	OG0001165	OG0001175	OG0001173	OG0001121	OG0001267
OG0001657	OG0001210	OG0001143	OG0001166	OG0001176	OG0001174	OG0001122	OG0001268
OG0001658	OG0001211	OG0001144	OG0001167	OG0001177	OG0001175	OG0001123	OG0001269
OG0001659	OG0001212	OG0001146	OG0001168	OG0001178	OG0001176	OG0001124	OG0001270
OG0001660	OG0001213	OG0001147	OG0001169	OG0001179	OG0001177	OG0001125	OG0001271
OG0001661	OG0001214	OG0001148	OG0001170	OG0001180	OG0001178	OG0001126	OG0001275
OG0001662	OG0001215	OG0001149	OG0001171	OG0001181	OG0001179	OG0001127	OG0001277
OG0001663	OG0001216	OG0001150	OG0001172	OG0001182	OG0001180	OG0001128	OG0001278
OG0001664	OG0001217	OG0001151	OG0001173	OG0001183	OG0001181	OG0001129	OG0001279
OG0001665	OG0001218	OG0001152	OG0001174	OG0001184	OG0001182	OG0001130	OG0001280
OG0001666	OG0001219	OG0001153	OG0001175	OG0001185	OG0001183	OG0001131	OG0001281
OG0001667	OG0001220	OG0001154	OG0001176	OG0001186	OG0001184	OG0001132	OG0001282
OG0001668	OG0001221	OG0001155	OG0001177	OG0001187	OG0001185	OG0001133	OG0001283
OG0001669	OG0001222	OG0001156	OG0001178	OG0001188	OG0001186	OG0001134	OG0001284
OG0001670	OG0001223	OG0001157	OG0001179	OG0001189	OG0001187	OG0001135	OG0001285
OG0001671	OG0001224	OG0001158	OG0001180	OG0001190	OG0001188	OG0001136	OG0001286
OG0001672	OG0001225	OG0001159	OG0001181	OG0001191	OG0001189	OG0001137	OG0001287
OG0001673	OG0001226	OG0001160	OG0001182	OG0001192	OG0001190	OG0001138	OG0001288
OG0001674	OG0001227	OG0001161	OG0001183	OG0001193	OG0001191	OG0001139	OG0001289
OG0001675	OG0001228	OG0001162	OG0001184	OG0001194	OG0001192	OG0001140	OG0001290
OG0001676	OG0001229	OG0001163	OG0001185	OG0001195	OG0001193	OG0001141	OG0001291
OG0001677	OG0001230	OG0001164	OG0001186	OG0001196	OG0001194	OG0001142	OG0001292
OG0001678	OG0001231	OG0001165	OG0001187	OG0001197	OG0001195	OG0001143	OG0001294
OG0001679	OG0001232	OG0001166	OG0001188	OG0001198	OG0001196	OG0001144	OG0001295
OG0001680	OG0001233	OG0001167	OG0001189	OG0001199	OG0001197	OG0001146	OG0001296
OG0001681	OG0001234	OG0001168	OG0001190	OG0001200	OG0001198	OG0001147	OG0001297
OG0001682	OG0001235	OG0001169	OG0001191	OG0001201	OG0001199	OG0001148	OG0001298
OG0001683	OG0001236	OG0001170	OG0001192	OG0001202	OG0001200	OG0001149	OG0001299
OG0001684	OG0001237	OG0001171	OG0001193	OG0001203	OG0001201	OG0001150	OG0001300
OG0001685	OG0001238	OG0001172	OG0001194	OG0001204	OG0001202	OG0001151	OG0001301
OG0001686	OG0001239	OG0001173	OG0001195	OG0001205	OG0001203	OG0001152	OG0001302
OG0001687	OG0001240	OG0001174	OG0001196	OG0001206	OG0001204	OG0001153	OG0001303
OG0001688	OG0001241	OG0001175	OG0001197	OG0001207	OG0001205	OG0001154	OG0001304
OG0001689	OG0001242	OG0001176	OG0001198	OG0001208	OG0001206	OG0001155	OG0001305
OG0001690	OG0001243	OG0001177	OG0001199	OG0001209	OG0001207	OG0001156	OG0001306
OG0001691	OG0001244	OG0001178	OG0001200	OG0001210	OG0001208	OG0001157	OG0001307
OG0001692	OG0001245	OG0001179	OG0001201	OG0001211	OG0001209	OG0001158	OG0001308
OG0001693	OG0001246	OG0001180	OG0001203	OG0001212	OG0001210	OG0001159	OG0001309
OG0001694	OG0001247	OG0001181	OG0001204	OG0001213	OG0001211	OG0001160	OG0001310
OG0001695	OG0001248	OG0001182	OG0001205	OG0001214	OG0001212	OG0001161	OG0001311
OG0001696	OG0001249	OG0001183	OG0001206	OG0001215	OG0001213	OG0001162	OG0001312
OG0001697	OG0001250	OG0001184	OG0001207	OG0001216	OG0001214	OG0001163	OG0001314
OG0001698	OG0001251	OG0001185	OG0001208	OG0001217	OG0001215	OG0001164	OG0001315
OG0001699	OG0001252	OG0001186	OG0001209	OG0001218	OG0001216	OG0001165	OG0001316
OG0001700	OG0001253	OG0001187	OG0001210	OG0001219	OG0001217	OG0001166	OG0001317
OG0001701	OG0001254	OG0001188	OG0001211	OG0001220	OG0001218	OG0001167	OG0001318
OG0001702	OG0001255	OG0001189	OG0001212	OG0001221	OG0001219	OG0001168	OG0001319
OG0001703	OG0001256	OG0001190	OG0001213	OG0001222	OG0001220	OG0001169	OG0001320
OG0001704	OG0001257	OG0001191	OG0001214	OG0001223	OG0001221	OG0001170	OG0001321
OG0001705	OG0001258	OG0001192	OG0001215	OG0001224	OG0001222	OG0001171	OG0001322
OG0001706	OG0001259	OG0001193	OG0001216	OG0001225	OG0001223	OG0001172	OG0001323
OG0001707	OG0001260	OG0001194	OG0001217	OG0001226	OG0001224	OG0001173	OG0001324
OG0001708	OG0001261	OG0001195	OG0001218	OG0001227	OG0001225	OG0001174	OG0001325
OG0001709	OG0001262	OG0001196	OG0001219	OG0001228	OG0001226	OG0001175	OG0001326
OG0001710	OG0001263	OG0001197	OG0001220	OG0001229	OG0001227	OG0001176	OG0001327
OG0001711	OG0001264	OG0001198	OG0001221	OG0001230	OG0001228	OG0001177	OG0001328
OG0001712	OG0001265	OG0001199	OG0001222	OG0001231	OG0001229	OG0001178	OG0001329
OG0001713	OG0001266	OG0001200	OG0001223	OG0001232	OG0001230	OG0001179	OG0001330
OG0001714	OG0001267	OG0001201	OG0001224	OG0001233	OG0001231	OG0001180	OG0001331
[truncated: 22,129 more rows]

## Sheet: Fig. 4b
Species	Expanded families	Rapidly expanded	Genes gained	genes/expansion	Contracted families	Rapidly constracted	Genes lost	genes/contraction	No change	Avg. Expansion
[truncated: 8 more rows]

[truncated: 3 more sheets: Fig. 4c, Fig. 4d, Fig. 4e]
